# Supplementary material for: Site-specific identification and quantitation of endogenous SUMO modifications under native conditions
Source: Nat Commun. 2017 Oct 27;8:1171. doi: 10.1038/s41467-017-01271-3 (PMC5660086; doi:10.1038/s41467-017-01271-3)
Supplement: Supplementary file 4 — Supplementary Data 1 [file 41467_2017_1271_MOESM4_ESM.xlsx]

## Sheet: SUMO Uniq KGG Prots
protein
Q6P1R4
Q15233
P61956
Q9NX24
P31942
U3KQK0
O43684
P60866-2
P67775
K7ELJ7
P12956
Q04828
Q6ICB0
Q9BV86
A8MU27
P31641
S4R3E9
P49327
Q53F19
Q9UPY5
Q9P215
Q96LW9
Q04695
B8ZZN6
P52272
Q9UIU6
M0R0R2
Q9BUA3
O00168
O00358
Q00653
Q16514
Q8N6R0
Q9NSI2
O75112-7
Q9NQB0
M0QXB4
O15511-2
P27797
Q9H0S4
P41162
Q5SVZ6
Q9H4A3-4
Q03135
Q8WVV9
Q9NUU7
P06748
P0CG48
P17028
P17029
Q5JR05
P26447
P99999
Q08J23
Q9NRE2
P08758
P00558
P09211
Q9UNE7
Q9Y692
P55055
Q9P0W2
Q03468
Q9NQ31
Q6P1J9
Q99504
Q9H257
Q9UK45
Q9Y3U8
P62851
Q9P1Z0
P05387
Q14119
Q10471
Q6PJG2
P00338-3
Q13309
Q86Y56
Q59GN2
P22626
Q9BRT9
Q9NZI7
B0QYN7
Q15283
Q9UII2
Q12800
O00767
P13010
P27695
Q9UBQ5
O75607
P62166
P21266
Q99732-2
F8W727
G3V5Z7
P51692
O43719
P54278
P78417
Q14592
Q6ZRI6
Q06323-2
Q16850
P38919
P49458
P14866
Q5T7W0
A6ZKI3
Q8NEM2
P06314
P17096-3
Q96BD5-3
Q5JNZ5
O75820
O76003
P01697
P46977
Q06830
Q92585
G8JLB6
P19532
P52597
Q16667
P09525
P62826
Q7KZF4
Q8ND82
F5H423
Q32Q12
P62937
P49590
Q08211
P37802-2
P63165
Q7Z333-4
P45880-1
Q15185
P61604
Q15459
P05783
P27635
P41250
Q16649
Q8WUM0
P52292
Q04323-2
I3L504
P62081
P84103
P23025
E7EQB3
P39748
P62269
Q9UBW7
B0QZ18
O95758-4
E9PK25
O60885
Q8IZ40
P08754
Q01081
Q8NAV1
Q969G3
Q9BWF3
O94864
Q9H0U9
P04150-3
Q13151
Q96BX8
Q96DN5
P53999
P61353
P62191
F2Z2Y1
P60842
Q9BTT0
Q9BVP2
Q92482
P15036
Q8NF64
Q92620-2
P20042
P29992
Q08752
Q9HB19
A0A075B716
P11387
Q13885
F8VXU5
Q08945
Q9UM63
F6U211
Q9HBM1
P09382
Q9NWK9
P21796
P28070
Q96NS5
P27694
Q99607
P60981
Q9HBE1
Q9NUW8
Q05655-2
O75152
O95298
Q13148
K7ELC2
O00421-2
Q16666
Q8IVF2
F5H211
Q9BUJ2
P17544
O75925-2
P04908
P31948-2
P0C0S5
Q71UI9
P29033
Q5T280
J3QRK5
P98175
Q13416
Q96PK6
O75928
P25789
J3KN59
O60493
P05161
Q9NVP2
P08729
Q5W0H4
Q9Y4E5-4
Q9Y224
Q09666
Q5TYW1
Q6IBW4-4
Q9H147
O00625
G5EA30
P04066
P14316
O00571
P06493
Q5T1H1
P61313
Q96M93
O43290
Q9NVJ2
J3KPK6
P63208
E9PN81
Q6DKI1
Q8TBC4
Q8WVJ2
Q9H6T0
Q96FZ2
P28066
Q14596
Q96GG9
Q49AR2
Q6PIW4
Q8IXT5
Q5LJA5
Q86U86
F5GXF0
Q6RFH5
Q9Y371-2
Q96HR3
P00374
Q8NEY1
Q96KR1
Q9UKY1
P29590
P04406
P41970
P34949
Q15555
F5H5D3
Q96RL1
Q3MIP1
Q96RE7
Q9H0K1
P53801
P62913
Q15742
Q13907-2
Q86YJ6
P28347
P17676
Q6UUV7
P57059
Q6PJT7
Q969E8
B5MDF5
P08243
P18887
P40763
P78347
Q13316
Q15561
Q02790
P08238
P28702-3
P68104
Q9Y330
P00367
Q8N5C6
P27105
Q6NUN9-2
P05423
P25325-2
Q03112-3
Q9UBT2
P53582
Q12972
P35523
Q8TAT5
Q9UBE0
P07900-2
P30048
Q15785
P04792
P05141
Q5T0L3
Q8N141
Q96HH4
Q9H2X3-5
Q9NYD6
P46013
Q53EQ6
Q8N8K9-3
O75486
P19387
P48507
P50991
Q13887
Q9NYL9
Q96TC7
P08865
Q8NDT2
P50995
Q01082
Q15434
Q9UDV6
Q8WZ82
P06733
P15408
F6QF33
P07910
P12277
Q15022
P14618
P68402
Q86X45
P05412
Q12948
Q92830
P15311
P19419
P55884-2
Q8IVH2
Q96FW1-2
Q9BS34
Q9Y5Q9
P10244
Q8N114
Q96PU4
P09874
Q15596
P17535
P78347-3
Q9NYB0
P52209
Q9GZS1
Q9UBN6
A8MXP9
O15062
Q9BZ95
Q9NQT8
O43298
Q9BTC0
P50454
Q5VZL5
Q9UQR0
P19623
Q6NYC1-3
O15427
P12004
B4E0Y9
P42229
Q13564-4
P11142
P35613
Q96GX5
O75376
Q9UET6
A2VCL2
P35241-5
Q02878
P53990-5
P01100
Q00839
Q9HAB3
J3KQ32
Q15365
Q8N5C7
Q9Y230
Q8N806
O43251-8
Q14320
Q96JK9
Q15366
Q15366-2
Q96T23
Q9UER7
Q14568
P46939-2
P07355-2
H3BLZ8
P04818
P46734-3
Q8N0S2
P52747
Q96EI5-2
Q96C00
Q9BQ90
Q8NG31
Q9Y4E5
O75030
Q5T3J3
Q562R1
Q14151
Q9NTZ6
P17010-3
O60506
P23497-4
Q92804
O95149
P21333
O75554
P51784
P33993
Q01581
Q8N6T3-2
Q9BVC4
Q9BZE4
P53611
Q99460
P19447
Q6PKG0
P04083
P39023
Q658L1
P05787-2
Q05639
F5GYQ1
O15446-2
P35998
Q9HCJ2
Q9UH62
Q14181
Q3L8U1
P23246
O95400
P23526
Q8NDV3
P62736
Q8IYI6
Q13569
Q9HC78
P78332
P07195
Q9Y3Z3
E7EX17
Q13506
Q9BYX7
Q8IZL2
Q16539
Q96HR8
Q2TB39
Q1KMD3
Q92769
Q7L2H7
Q9UQ80
P51991
P37275-2
P78415
Q06546
Q13838-2
Q8IWS0
P09651
Q12947
P29401-2
G3XA98
H3BPE7
O60502
P19525
Q92922
P0CG23
P45974
P08107
Q6NXE6
Q92797
P49759-3
P18754-2
Q6P2Q9
Q9Y4C2
Q12849
Q13263
O00566
Q8IWI9-4
Q9BXS0
P10275
Q96GE4
Q5VYJ5
Q9H9F9
Q9P0J1-2
Q9GZV5
O15067
Q96LD4
O75717
Q9H4A4
P08235-3
Q9NWZ3
O15211-2
Q9BGM5
Q9ULJ6
Q9NRZ9
O60832
O75533
Q92733
Q5TF85
P21127
Q12772
Q96T37
P61978-2
Q9H040
Q9Y4R8
O14773
Q8N543
Q9H993
Q5TIE3
Q92499
Q9Y5B9
F5GWP8
Q9NSB2
Q13129
P43268
Q5JVF3-4
F5GX28
Q15392
O60294
Q53ET0
Q9ULD5-3
P30154-2
Q2VIQ3
P55265-4
Q504T8
Q9UPT9
Q9Y2X3
Q7Z589-7
P35711
Q5BKZ1
Q14677-3
Q9NVU7
Q2TAL8
Q15042-3
O60341-2
Q13547
Q2NL82
P06744-2
P11166
P29374
P48552
Q9H0E9
Q9UPN9
Q9NP58
P58107
B9EG95
Q5SY16
O00472
Q9H6R4
Q6SPF0
O00257
Q14697-2
Q08050-3
Q9UIS9-12
P31939
Q13823
Q9UJ78
Q9UNN5
Q9UN76
Q96I24
Q15758
Q86X52
P46060
P05023
Q04637-9
J3KQT5
Q9UHL9-3
Q9H972
Q9UII4
Q9NWF9-1
Q5T481
Q9ULX6
P81408-4
Q6PCT2
Q86WJ1
Q02447
Q9ULM3
Q86YV9
O15226-2
Q9HCK5
Q86TG7
Q8N7K0
Q9H0H5
Q8WY36
M0R2B7
H0UI80
Q969V6
P19338
Q5VUA4
Q8N0X7
P14625
Q02241
F5GY05
P06737
A9YTQ3-2
Q96FV9
Q05BQ5
Q14149
P52739
P10243
P22314
Q9UQL6-3
O14776
Q86XN7
Q96PZ0
Q9HCK8
Q9BYN7
P29590-5
P42704
E9PRY8
P30825
E9PFD3
Q9Y6Y0
Q92995
Q01780
P46087-4
O94906
P42224
P55072
O75534-4
P42166
P11388-4
Q13435
Q02880
O95980
Q12888-2
P49711
Q86UV5-8
Q9Y6K5
P52569-3
Q969R5
Q8NDX5-7
O14672
Q14839-2
Q08AN1
O15164
Q5MIZ7
Q86UE3
O15042
Q9BVJ6
Q93009
Q9H2P0
O15294
A5A3E0
Q9Y6Q9
Q9UJX5-3
Q14692
Q9H0E3-3
P14616
Q96SB8-2
P29317
Q9Y618
Q96JM2-2
O95155-4
Q15047
Q13469
Q9H2Y7
Q9UGU0
Q12768
P30876
P52701
Q8TCU6
Q8IX12
P52948
Q09472
Q8WX93
Q9P2N5
Q92793
Q9NRL2
Q2KHR3
Q9BZ29-4
O95239
Q6PL18
Q9NQW6
P55011
Q9UIF9
Q9H582
P51532
Q76L83
Q96L73
Q12873-3
A6NHR9
O75643
P27708
J3KNL6
Q12766
P46100
O94913
P49750-4
Q9C0G0
Q8N3C0
Q6W2J9
Q14676
Q8IWT3
Q92616
Q9UPU5
P78527
P49792
Q15911
Q8WXI7
Q8TE60
Q9UHV7
Q7RTY7
Q15797
Q6L8G4
Q92621
P53701
Q6L8H2
Q9H0W7
P50876
H3BQX6
Q58FF8
Q08043
Q13145
Q9UJ41
Q6UWP7
Q8IYT8
Q9Y5X9
Q8NDW4
Q9HB20
Q8TDC3-2
A8K0R7-5
Q9HCE6
Q7Z5Q5
P62805
Q9HB75-2
P43243
Q8WYA0
P07197
Q9H869-9
P59045
Q92614

## Sheet: SUMO Uniq KGG Peps
protein.position	probability	ptm_peptide	spectrum	start_scan	naked peptide	peptide	accession	protein	calc_neutral_pep_mass	xpress	assumed_charge	protein_descr	pI	ppm	light_area	heavy_area
25	1	MDIK(0.000)K(0.000)K(0.000)DFCSVFVIINSHCCCCPQK(0.988)DCINEGVK(0.469)PASFDK(0.543)V	t04963_tc-256_SUMO4.45092.45092.6	45092	-----.MDIKKKDFCSVFVIINSHCCCCPQKDCINEGVKPASFDKV.AIPEV	-.MDIK[250.15]K[136.11]K[136.11]DFC[228.06]SVFVIINSHC[228.06]C[228.06]C[228.06]C[228.06]PQK[250.15]DC[228.06]INEGVK[136.11]PASFDK[136.11]V.A	Q9H4A3-4	sp|Q9H4A3-4|WNK1_HUMAN	5517.56	0.6	6	Isoform 3 of Serine\threonine-protein kinase WNK1 OS=Homo sapiens GN=WNK1	7.57	178.976	174000	293000
844	1	AAPPVEEGEEQK(1.000)PPAAEELA	032717_25660_HG_L.11957.11957.2	11957	EEETA.AAPPVEEGEEQKPPAAEELA.VDTGK	A.AAPPVEEGEEQK[242.14]PPAAEELA.V	Q9Y618	sp|Q9Y618|NCOR2_HUMAN,sp|Q9Y618-3|NCOR2_HUMAN,tr|C9JFD3|C9JFD3_HUMAN,sp|Q9Y618-4|NCOR2_HUMAN,tr|C9J0Q5|C9J0Q5_HUMAN,sp|Q9Y618-5|NCOR2_HUMAN,tr|C9JE98|C9JE98_HUMAN,tr|C9J7T7|C9J7T7_HUMAN	2175.03	[unavailable]	2	Nuclear receptor corepressor 2 OS=Homo sapiens GN=NCOR2 PE=1 SV=2	3.9	-3.14	[unavailable]	[unavailable]
241	0.987	AETIIDTK(1.000)GVT	092815_24002_HG_e.14030.14030.2	14030	AVAKA.AETIIDTKGVT.ALVSD	A.AETIIDTK[242.14]GVT.A	Q9GZS1	sp|Q9GZS1|RPA49_HUMAN,sp|Q9GZS1-2|RPA49_HUMAN,tr|E7EX70|E7EX70_HUMAN	1260.66	[unavailable]	2	DNA-directed RNA polymerase I subunit RPA49 OS=Homo sapiens GN=POLR1E PE=1 SV=2	4.37	-1.7402	[unavailable]	[unavailable]
485	1	AFADALEFADEEK(1.000)ESPV	082715_23928_HG_v.16720.16720.2	16720	RFRLA.AFADALEFADEEKESPV.EFTGH	A.AFADALEFADEEK[242.14]ESPV.E	Q5SY16	sp|Q5SY16|NOL9_HUMAN	1980.9	[unavailable]	2	Polynucleotide 5'-hydroxyl-kinase NOL9 OS=Homo sapiens GN=NOL9 PE=1 SV=1	3.77	-6.0946	[unavailable]	[unavailable]
118	1	AGPLDMSLPSTPDIK(0.072)IK(0.928)EEEPV	082715_23928_HG_v.14586.14586.3	14586	KLVAA.AGPLDMSLPSTPDIKIKEEEPV.EVDSS	A.AGPLDM[147.04]SLPSTPDIKIK[242.14]EEEPV.E	P17544	sp|P17544|ATF7_HUMAN,sp|P17544-6|ATF7_HUMAN,sp|P17544-3|ATF7_HUMAN,tr|K7ELQ4|K7ELQ4_HUMAN,sp|P17544-2|ATF7_HUMAN,sp|P17544-4|ATF7_HUMAN	2495.25	[unavailable]	3	Cyclic AMP-dependent transcription factor ATF-7 OS=Homo sapiens GN=ATF7 PE=1 SV=2	4.18	397.383	[unavailable]	[unavailable]
267	0.9989	AGTTPGPDPK(1.000)AYQLL	032717_25661_HG_L.12591.12591.2	12591	PPSQA.AGTTPGPDPKAYQLL.SARSA	A.AGTTPGPDPK[242.14]AYQLL.S	Q9HAB3	sp|Q9HAB3|S52A2_HUMAN	1641.84	[unavailable]	2	Solute carrier family 52, riboflavin transporter, member 2 OS=Homo sapiens GN=SLC52A2 PE=1 SV=1	5.88	-0.7426	[unavailable]	[unavailable]
267	0.996	AGTTPGPDPK(1.000)AYQLLS	032717_25661_HG_L.12181.12181.2	12181	PPSQA.AGTTPGPDPKAYQLLS.ARSAC	A.AGTTPGPDPK[242.14]AYQLLS.A	Q9HAB3	sp|Q9HAB3|S52A2_HUMAN	1728.87	[unavailable]	2	Solute carrier family 52, riboflavin transporter, member 2 OS=Homo sapiens GN=SLC52A2 PE=1 SV=1	5.88	-0.141	[unavailable]	[unavailable]
366	0.9956	AIDWFDGK(0.000)EFSGNPIK(1.000)VS	032717_25660_HG_L.16961.16961.3	16961	PSAKA.AIDWFDGKEFSGNPIKVS.FATRR	A.AIDWFDGKEFSGNPIK[242.14]VS.F	H3BPE7	tr|H3BPE7|H3BPE7_HUMAN,sp|P35637|FUS_HUMAN,sp|P35637-2|FUS_HUMAN	2123.03	[unavailable]	3	RNA-binding protein FUS OS=Homo sapiens GN=FUS PE=1 SV=1	4.56	-0.3445	[unavailable]	[unavailable]
575	0.9994	AIGAPPTATEGPETK(1.000)PV	092815_24002_HG_e.13666.13666.2	13666	EETEA.AIGAPPTATEGPETKPV.LMALA	A.AIGAPPTATEGPETK[242.14]PV.L	Q13263	sp|Q13263|TIF1B_HUMAN,sp|Q13263-2|TIF1B_HUMAN	1748.89	[unavailable]	2	Transcription intermediary factor 1-beta OS=Homo sapiens GN=TRIM28 PE=1 SV=5	4.53	0.3486	[unavailable]	[unavailable]
408	0.9931	AIGWGSASNAGSGSGFNGGFGSSMDSK(1.000)S	092815_24000_HG_e.19541.19541.3	19541	SNSGA.AIGWGSASNAGSGSGFNGGFGSSMDSKS.SGWGM	A.AIGWGSASNAGSGSGFNGGFGSSM[147.04]DSK[242.14]S.S	Q13148	sp|Q13148|TADBP_HUMAN,sp|Q13148-4|TADBP_HUMAN	2709.14	[unavailable]	3	TAR DNA-binding protein 43 OS=Homo sapiens GN=TARDBP PE=1 SV=1	5.88	0.7426	[unavailable]	[unavailable]
784	0.9996	ALENGIK(1.000)NEENTEPG	032717_25661_HG_L.06488.06488.2	6488	QENEA.ALENGIKNEENTEPG.AESSE	A.ALENGIK[242.14]NEENTEPG.A	A8MXP9	tr|A8MXP9|A8MXP9_HUMAN,sp|P43243|MATR3_HUMAN,tr|D6REM6|D6REM6_HUMAN,sp|P43243-2|MATR3_HUMAN,tr|B3KM87|B3KM87_HUMAN	1727.8	[unavailable]	2	Matrin-3 OS=Homo sapiens GN=MATR3 PE=1 SV=1	4.09	0.1411	[unavailable]	[unavailable]
784	1	ALENGIK(1.000)NEENTEPGAES	032717_25660_HG_L.07935.07935.2	7935	QENEA.ALENGIKNEENTEPGAES.SENAD	A.ALENGIK[242.14]NEENTEPGAES.S	A8MXP9	tr|A8MXP9|A8MXP9_HUMAN,sp|P43243|MATR3_HUMAN,tr|D6REM6|D6REM6_HUMAN,sp|P43243-2|MATR3_HUMAN,tr|B3KM87|B3KM87_HUMAN	2014.91	[unavailable]	2	Matrin-3 OS=Homo sapiens GN=MATR3 PE=1 SV=1	3.98	-0.5447	[unavailable]	[unavailable]
240	1	ALK(1.000)DEPQTVPDVPS	082715_23928_HG_v.09574.09574.2	9574	PPRLA.ALKDEPQTVPDVPS.FGESP	A.ALK[242.14]DEPQTVPDVPS.F	P17535	sp|P17535|JUND_HUMAN	1608.8	[unavailable]	2	Transcription factor jun-D OS=Homo sapiens GN=JUND PE=1 SV=3	4.03	-0.7578	[unavailable]	[unavailable]
247	0.9879	AQDIK(1.000)DEEPG	092815_24001_HG_e.07270.07270.2	7270	LEGKA.AQDIKDEEPG.DLGRP	A.AQDIK[242.14]DEEPG.D	Q9BTC0	sp|Q9BTC0|DIDO1_HUMAN,sp|Q9BTC0-1|DIDO1_HUMAN,sp|Q9BTC0-3|DIDO1_HUMAN,sp|Q9BTC0-2|DIDO1_HUMAN	1214.54	[unavailable]	2	Death-inducer obliterator 1 OS=Homo sapiens GN=DIDO1 PE=1 SV=5	3.92	1.2041	[unavailable]	[unavailable]
451	0.9996	ASEIK(0.000)REEK(1.000)EDEENT	082715_23928_HG_v.02207.02207.3	2207	GATAA.ASEIKREEKEDEENT.SAADH	A.ASEIK[242.14]REEKEDEENT.S	Q2TB39	tr|Q2TB39|Q2TB39_HUMAN,sp|P15923|TFE2_HUMAN,sp|P15923-2|TFE2_HUMAN,tr|X6REB3|X6REB3_HUMAN	1919.87	[unavailable]	3	TCF3 protein OS=Homo sapiens GN=TCF3 PE=1 SV=1	4.31	1.5236	[unavailable]	[unavailable]
447	1	ASEIK(1.000)REEK(0.000)EDEENTS	082715_23928_HG_v.02093.02093.3	2093	GATAA.ASEIKREEKEDEENTS.AADHS	A.ASEIK[242.14]REEKEDEENTS.A	Q2TB39	tr|Q2TB39|Q2TB39_HUMAN,sp|P15923|TFE2_HUMAN,sp|P15923-2|TFE2_HUMAN,tr|X6REB3|X6REB3_HUMAN	2006.9	[unavailable]	3	TCF3 protein OS=Homo sapiens GN=TCF3 PE=1 SV=1	4.31	0.6377	[unavailable]	[unavailable]
17	0.9715	ATEIK(1.000)MEEES	082715_23928_HG_v.03928.03928.2	3928	AAEVA.ATEIKMEEES.GAPGV	A.ATEIK[242.14]M[147.04]EEES.G	P52272	sp|P52272|HNRPM_HUMAN,sp|P52272-2|HNRPM_HUMAN,tr|M0R0Y6|M0R0Y6_HUMAN	1295.56	[unavailable]	2	Heterogeneous nuclear ribonucleoprotein M OS=Homo sapiens GN=HNRNPM PE=1 SV=3	4.09	-2.0697	[unavailable]	[unavailable]
17	0.9866	ATEIK(1.000)MEEESGAPGVPS	092815_23999_HG_e.11343.11343.2	11343	AAEVA.ATEIKMEEESGAPGVPS.GNGAP	A.ATEIK[242.14]M[147.04]EEESGAPGVPS.G	P52272	sp|P52272|HNRPM_HUMAN,sp|P52272-2|HNRPM_HUMAN,tr|M0R0Y6|M0R0Y6_HUMAN	1860.84	[unavailable]	2	Heterogeneous nuclear ribonucleoprotein M OS=Homo sapiens GN=HNRNPM PE=1 SV=3	4.09	-0.0655	[unavailable]	[unavailable]
17	0.9991	ATEIK(1.000)MEEESGAPGVPSG	032717_25660_HG_L.08923.08923.2	8923	AAEVA.ATEIKMEEESGAPGVPSG.NGAPG	A.ATEIK[242.14]M[147.04]EEESGAPGVPSG.N	P52272	sp|P52272|HNRPM_HUMAN,sp|P52272-2|HNRPM_HUMAN,tr|M0R0Y6|M0R0Y6_HUMAN	1917.86	[unavailable]	2	Heterogeneous nuclear ribonucleoprotein M OS=Homo sapiens GN=HNRNPM PE=1 SV=3	4.09	0.1272	[unavailable]	[unavailable]
17	1	ATEIK(1.000)MEEESGAPGVPSGNGAPGPK(0.000)GEGERPA	082715_23928_HG_v.06871.06871.4	6871	AAEVA.ATEIKMEEESGAPGVPSGNGAPGPKGEGERPA.QNEKR	A.ATEIK[242.14]M[147.04]EEESGAPGVPSGNGAPGPKGEGERPA.Q	P52272	sp|P52272|HNRPM_HUMAN,sp|P52272-2|HNRPM_HUMAN,tr|M0R0Y6|M0R0Y6_HUMAN	3235.51	[unavailable]	4	Heterogeneous nuclear ribonucleoprotein M OS=Homo sapiens GN=HNRNPM PE=1 SV=3	4.48	0.6783	[unavailable]	[unavailable]
17	0.9989	ATEIK(1.000)MEEES	092815_24000_HG_e.08953.08953.2	8953	AAEVA.ATEIKMEEES.GAPGV	A.ATEIK[242.14]MEEES.G	P52272	sp|P52272|HNRPM_HUMAN,sp|P52272-2|HNRPM_HUMAN,tr|M0R0Y6|M0R0Y6_HUMAN	1279.56	[unavailable]	2	Heterogeneous nuclear ribonucleoprotein M OS=Homo sapiens GN=HNRNPM PE=1 SV=3	4.09	1.7145	[unavailable]	[unavailable]
17	0.999	ATEIK(1.000)MEEESGAPGVPS	092815_23999_HG_e.14416.14416.2	14416	AAEVA.ATEIKMEEESGAPGVPS.GNGAP	A.ATEIK[242.14]MEEESGAPGVPS.G	P52272	sp|P52272|HNRPM_HUMAN,sp|P52272-2|HNRPM_HUMAN,tr|M0R0Y6|M0R0Y6_HUMAN	1844.85	[unavailable]	2	Heterogeneous nuclear ribonucleoprotein M OS=Homo sapiens GN=HNRNPM PE=1 SV=3	4.09	0.8592	[unavailable]	[unavailable]
17	1	ATEIK(1.000)MEEESGAPGVPSG	032717_25660_HG_L.11372.11372.2	11372	AAEVA.ATEIKMEEESGAPGVPSG.NGAPG	A.ATEIK[242.14]MEEESGAPGVPSG.N	P52272	sp|P52272|HNRPM_HUMAN,sp|P52272-2|HNRPM_HUMAN,tr|M0R0Y6|M0R0Y6_HUMAN	1901.87	[unavailable]	2	Heterogeneous nuclear ribonucleoprotein M OS=Homo sapiens GN=HNRNPM PE=1 SV=3	4.09	0.6412	[unavailable]	[unavailable]
17	0.9532	ATEIK(1.000)MEEESGAPGVPSGNGAPGPK(0.000)GEGERPA	082715_23928_HG_v.08586.08586.3	8586	AAEVA.ATEIKMEEESGAPGVPSGNGAPGPKGEGERPA.QNEKR	A.ATEIK[242.14]MEEESGAPGVPSGNGAPGPKGEGERPA.Q	P52272	sp|P52272|HNRPM_HUMAN,sp|P52272-2|HNRPM_HUMAN,tr|M0R0Y6|M0R0Y6_HUMAN	3219.51	[unavailable]	3	Heterogeneous nuclear ribonucleoprotein M OS=Homo sapiens GN=HNRNPM PE=1 SV=3	4.48	623.839	[unavailable]	[unavailable]
650	0.9862	AVK(1.000)LESENDEYERA	032717_25660_HG_L.06224.06224.3	6224	EIWLA.AVKLESENDEYERA.RRLLA	A.AVK[242.14]LESENDEYERA.R	O94906	sp|O94906|PRP6_HUMAN	1765.81	[unavailable]	3	Pre-mRNA-processing factor 6 OS=Homo sapiens GN=PRPF6 PE=1 SV=1	4.25	0.6211	[unavailable]	[unavailable]
1271	0.9754	AVK(1.000)VEFDEEFS	092815_23999_HG_e.19334.19334.2	19334	DLDTA.AVKVEFDEEFS.GAPVE	A.AVK[242.14]VEFDEEFS.G	Q02880	sp|Q02880|TOP2B_HUMAN,sp|Q02880-2|TOP2B_HUMAN	1412.65	[unavailable]	2	DNA topoisomerase 2-beta OS=Homo sapiens GN=TOP2B PE=1 SV=3	4	709.486	[unavailable]	[unavailable]
19	1	AVRPK(1.000)GEAAPGPAPPAPEATPPPASA	032717_25660_HG_L.08835.08835.3	8835	RVHQA.AVRPKGEAAPGPAPPAPEATPPPASA.AGKDW	A.AVRPK[242.14]GEAAPGPAPPAPEATPPPASA.A	Q9NSI2	sp|Q9NSI2|F207A_HUMAN,sp|Q9NSI2-2|F207A_HUMAN	2517.3	[unavailable]	3	Protein FAM207A OS=Homo sapiens GN=FAM207A PE=1 SV=2	6.19	0.3633	[unavailable]	[unavailable]
19	0.9985	AVRPK(1.000)GEAAPGPAPPAPEATPPPASAA	032717_25661_HG_L.08047.08047.3	8047	RVHQA.AVRPKGEAAPGPAPPAPEATPPPASAA.GKDWA	A.AVRPK[242.14]GEAAPGPAPPAPEATPPPASAA.G	Q9NSI2	sp|Q9NSI2|F207A_HUMAN,sp|Q9NSI2-2|F207A_HUMAN	2588.33	[unavailable]	3	Protein FAM207A OS=Homo sapiens GN=FAM207A PE=1 SV=2	6.19	0.0707	[unavailable]	[unavailable]
2283	1	AWAEYEAEK(0.009)K(0.991)GLT	092815_24002_HG_e.14759.14759.2	14759	EERKA.AWAEYEAEKKGLT.MRFNI	A.AWAEYEAEKK[242.14]GLT.M	P46100	sp|P46100|ATRX_HUMAN,sp|P46100-4|ATRX_HUMAN,sp|P46100-3|ATRX_HUMAN,sp|P46100-5|ATRX_HUMAN,sp|P46100-2|ATRX_HUMAN	1608.78	[unavailable]	2	Transcriptional regulator ATRX OS=Homo sapiens GN=ATRX PE=1 SV=5	4.79	1.6672	[unavailable]	[unavailable]
199	1	CCRMYPTLDFLK(1.000)	t04809_tc-231_3.23664.23664.2	23664	YKCVA.CCRMYPTLDFLK.SHIKR	A.C[228.06]C[228.06]RM[147.04]YPTLDFLK[250.15].S	Q5T0L3	sp|Q5T0L3|CA111_HUMAN	1876.84	[unavailable]	2	Uncharacterized protein C1orf111 OS=Homo sapiens GN=C1orf111 PE=2 SV=3	8.05	-0.7796	[unavailable]	[unavailable]
5	0.947	DEK(0.914)PK(0.322)EGVK(0.764)TENNDHINLK(0.000)VA	092815_24001_HG_e.12128.12128.4	12128	---MA.DEKPKEGVKTENNDHINLKVA.GQDGS	A.DEK[242.14]PK[242.14]EGVKTENNDHINLKVA.G	P61956	sp|P61956|SUMO2_HUMAN,tr|H7BZT4|H7BZT4_HUMAN,sp|P61956-2|SUMO2_HUMAN	2605.31	[unavailable]	4	Small ubiquitin-related modifier 2 OS=Homo sapiens GN=SUMO2 PE=1 SV=3	5.56	-2.9005	[unavailable]	[unavailable]
c(5, 11)	0.9825	DEK(0.952)PK(0.061)EGVK(0.987)TENNDHIN	082715_23928_HG_v.03888.03888.3	3888	#NAME?	A.DEK[242.14]PKEGVK[242.14]TENNDHIN.L	P61956	sp|P61956|SUMO2_HUMAN,tr|H7BZT4|H7BZT4_HUMAN,sp|P61956-2|SUMO2_HUMAN	2194.02	[unavailable]	3	Small ubiquitin-related modifier 2 OS=Homo sapiens GN=SUMO2 PE=1 SV=3	4.9	-5.0005	[unavailable]	[unavailable]
c(5, 11)	0.9458	DEK(0.982)PK(0.116)EGVK(0.902)TENNDHINL	082715_23928_HG_v.07679.07679.3	7679	---MA.DEKPKEGVKTENNDHINL.KVAGQ	A.DEK[242.14]PKEGVK[242.14]TENNDHINL.K	P61956	sp|P61956|SUMO2_HUMAN,tr|H7BZT4|H7BZT4_HUMAN,sp|P61956-2|SUMO2_HUMAN	2307.11	[unavailable]	3	Small ubiquitin-related modifier 2 OS=Homo sapiens GN=SUMO2 PE=1 SV=3	4.9	-4.835	[unavailable]	[unavailable]
c(7, 11)	0.9985	DEK(0.027)PK(0.993)EGVK(0.980)TENNDHINLK(0.000)VA	082715_23928_HG_v.07394.07394.3	7394	---MA.DEKPKEGVKTENNDHINLKVA.GQDGS	A.DEK[242.14]PKEGVK[242.14]TENNDHINLKVA.G	P61956	sp|P61956|SUMO2_HUMAN,tr|H7BZT4|H7BZT4_HUMAN,sp|P61956-2|SUMO2_HUMAN	2605.31	[unavailable]	3	Small ubiquitin-related modifier 2 OS=Homo sapiens GN=SUMO2 PE=1 SV=3	5.56	0.2808	[unavailable]	[unavailable]
5	0.9999	DEK(1.000)PK(0.000)EGVK(0.000)T	032717_25660_HG_L.02833.02833.2	2833	---MA.DEKPKEGVKT.ENNDH	A.DEK[242.14]PKEGVKT.E	P61956	sp|P61956|SUMO2_HUMAN,tr|H7BZT4|H7BZT4_HUMAN,sp|P61956-2|SUMO2_HUMAN	1243.64	[unavailable]	2	Small ubiquitin-related modifier 2 OS=Homo sapiens GN=SUMO2 PE=1 SV=3	6.18	-0.196	[unavailable]	[unavailable]
168	0.9984	DFGFGNFFK(1.000)S	032717_25661_HG_L.16742.16742.2	16742	NIKIA.DFGFGNFFKS.GELLA	A.DFGFGNFFK[242.14]S.G	Q9H0K1	sp|Q9H0K1|SIK2_HUMAN	1278.57	[unavailable]	2	Serine\threonine-protein kinase SIK2 OS=Homo sapiens GN=SIK2 PE=1 SV=1	5.84	-0.0953	[unavailable]	[unavailable]
175	0.9894	DFGFGNFYK(1.000)S	032717_25661_HG_L.14666.14666.2	14666	DIKLA.DFGFGNFYKS.GEPLS	A.DFGFGNFYK[242.14]S.G	P57059	sp|P57059|SIK1_HUMAN	1294.56	[unavailable]	2	Serine\threonine-protein kinase SIK1 OS=Homo sapiens GN=SIK1 PE=1 SV=2	5.83	-2.0713	[unavailable]	[unavailable]
227	0.9249	DGNAPGPQPPPVRIQDIK(1.000)T	082715_23928_HG_v.11040.11040.3	11040	PPEQA.DGNAPGPQPPPVRIQDIKT.ENGTC	A.DGNAPGPQPPPVRIQDIK[242.14]T.E	Q12948	sp|Q12948|FOXC1_HUMAN	2113.09	[unavailable]	3	Forkhead box protein C1 OS=Homo sapiens GN=FOXC1 PE=1 SV=3	5.96	-4.0669	[unavailable]	[unavailable]
818	0.95	DGQSDENK(1.000)DDYTIPDEYRIGPYQPNVPV	082715_23928_HG_v.16437.16437.3	16437	TSENA.DGQSDENKDDYTIPDEYRIGPYQPNVPV.GIDYV	A.DGQSDENK[242.14]DDYTIPDEYRIGPYQPNVPV.G	A8MXP9	tr|A8MXP9|A8MXP9_HUMAN,sp|P43243|MATR3_HUMAN,tr|D6REM6|D6REM6_HUMAN,sp|P43243-2|MATR3_HUMAN,tr|B3KM87|B3KM87_HUMAN	3337.5	[unavailable]	3	Matrin-3 OS=Homo sapiens GN=MATR3 PE=1 SV=1	3.85	300.068	[unavailable]	[unavailable]
75	0.9998	DGSVK(1.000)REDIF	032717_25661_HG_L.07626.07626.2	7626	RSKIA.DGSVKREDIF.YTSKL	A.DGSVK[242.14]REDIF.Y	Q04828	sp|Q04828|AK1C1_HUMAN,sp|P52895|AK1C2_HUMAN,sp|P42330|AK1C3_HUMAN,sp|P17516|AK1C4_HUMAN,tr|S4R3Z2|S4R3Z2_HUMAN,tr|B4DK69|B4DK69_HUMAN,tr|A6NHU4|A6NHU4_HUMAN,sp|P52895-2|AK1C2_HUMAN	1278.62	[unavailable]	2	Aldo-keto reductase family 1 member C1 OS=Homo sapiens GN=AKR1C1 PE=1 SV=1	4.56	-0.3813	[unavailable]	[unavailable]
75	0.9893	DGSVK(1.000)REDIFYT	032717_25661_HG_L.09229.09229.3	9229	RSKIA.DGSVKREDIFYT.SKLWC	A.DGSVK[242.14]REDIFYT.S	Q04828	sp|Q04828|AK1C1_HUMAN,sp|P52895|AK1C2_HUMAN,sp|P42330|AK1C3_HUMAN,sp|P17516|AK1C4_HUMAN,tr|S4R3Z2|S4R3Z2_HUMAN,tr|B4DK69|B4DK69_HUMAN,tr|A6NHU4|A6NHU4_HUMAN,sp|P52895-2|AK1C2_HUMAN	1542.73	[unavailable]	3	Aldo-keto reductase family 1 member C1 OS=Homo sapiens GN=AKR1C1 PE=1 SV=1	4.56	-0.9477	[unavailable]	[unavailable]
75	0.9917	DGSVK(1.000)REDIFYTS	082715_23928_HG_v.09434.09434.2	9434	RSKIA.DGSVKREDIFYTS.KLWCN	A.DGSVK[242.14]REDIFYTS.K	Q04828	sp|Q04828|AK1C1_HUMAN,sp|P52895|AK1C2_HUMAN,sp|P42330|AK1C3_HUMAN,sp|P17516|AK1C4_HUMAN,tr|S4R3Z2|S4R3Z2_HUMAN,tr|B4DK69|B4DK69_HUMAN,tr|A6NHU4|A6NHU4_HUMAN,sp|P52895-2|AK1C2_HUMAN	1629.76	[unavailable]	2	Aldo-keto reductase family 1 member C1 OS=Homo sapiens GN=AKR1C1 PE=1 SV=1	4.56	1.8702	[unavailable]	[unavailable]
180	1	DHGEPIGRGTK(1.000)V	t04812_tc-232_4.05239.05239.3	5239	FTVRA.DHGEPIGRGTKV.ILHLK	A.DHGEPIGRGTK[242.14]V.L	P08238	sp|P08238|HS90B_HUMAN,sp|Q58FF7|H90B3_HUMAN	1378.7	1.13	3	Heat shock protein HSP 90-beta OS=Homo sapiens GN=HSP90AB1 PE=1 SV=4	6.75	-0.265	16500000	14600000
180	1	DHGEPIGRGTK(1.000)V	t04812_tc-232_4.05237.05237.3	5237	FTVRA.DHGEPIGRGTKV.ILHLK	A.DHGEPIGRGTK[250.15]V.L	P08238	sp|P08238|HS90B_HUMAN,sp|Q58FF7|H90B3_HUMAN	1386.71	[unavailable]	3	Heat shock protein HSP 90-beta OS=Homo sapiens GN=HSP90AB1 PE=1 SV=4	6.75	-0.1976	[unavailable]	[unavailable]
551	0.9696	DIRIK(1.000)EEEPDPEEWQLS	t04957_tc-254_SUMO2.33743.33743.3	33743	ADSPA.DIRIKEEEPDPEEWQLS.GDSTL	A.DIRIK[242.14]EEEPDPEEWQLS.G	Q02447	sp|Q02447|SP3_HUMAN,sp|Q02447-2|SP3_HUMAN,sp|Q02447-6|SP3_HUMAN,sp|Q02447-5|SP3_HUMAN,tr|H0Y6K5|H0Y6K5_HUMAN,sp|Q02447-3|SP3_HUMAN,sp|Q02447-4|SP3_HUMAN	2226.04	2.04	3	Transcription factor Sp3 OS=Homo sapiens GN=SP3 PE=1 SV=3	4	1.2322	1410000	694000
32	0.9855	DK(0.000)DYHFK(1.000)V	t05012_tc-256-2nd_SUMO4.13380.13380.3	13380	CELKA.DKDYHFKV.DNDEN	A.DK[136.11]DYHFK[250.15]V.D	P06748	sp|P06748|NPM_HUMAN,sp|P06748-2|NPM_HUMAN,sp|P06748-3|NPM_HUMAN	1180.58	1.59	3	Nucleophosmin OS=Homo sapiens GN=NPM1 PE=1 SV=2	6.75	4.3316	6710000	4210000
27	0.9916	DK(1.000)DYHFK(0.000)V	t05003_tc-253-2nd_SUMO1.13635.13635.3	13635	CELKA.DKDYHFKV.DNDEN	A.DK[242.14]DYHFKV.D	P06748	sp|P06748|NPM_HUMAN,sp|P06748-2|NPM_HUMAN,sp|P06748-3|NPM_HUMAN	1164.56	1.77	3	Nucleophosmin OS=Homo sapiens GN=NPM1 PE=1 SV=2	6.75	3.999	4230000	2400000
27	0.9966	DK(1.000)DYHFK(0.000)V	t04954_tc-253_SUMO1.14249.14249.3	14249	CELKA.DKDYHFKV.DNDEN	A.DK[250.15]DYHFK[136.11]V.D	P06748	sp|P06748|NPM_HUMAN,sp|P06748-2|NPM_HUMAN,sp|P06748-3|NPM_HUMAN	1180.58	1.93	3	Nucleophosmin OS=Homo sapiens GN=NPM1 PE=1 SV=2	6.75	-0.2321	2510000	1300000
32	0.977	DK(0.000)DYHFK(1.000)V	t04954_tc-253_SUMO1.13593.13593.3	13593	CELKA.DKDYHFKV.DNDEN	A.DKDYHFK[242.14]V.D	P06748	sp|P06748|NPM_HUMAN,sp|P06748-2|NPM_HUMAN,sp|P06748-3|NPM_HUMAN	1164.56	1.61	3	Nucleophosmin OS=Homo sapiens GN=NPM1 PE=1 SV=2	6.75	1.4898	4940000	3070000
32	0.9767	DK(0.000)DYHFK(1.000)VDNDENEHQLS	092815_24000_HG_e.10427.10427.4	10427	CELKA.DKDYHFKVDNDENEHQLS.LRTVS	A.DKDYHFK[242.14]VDNDENEHQLS.L	P06748	sp|P06748|NPM_HUMAN,sp|P06748-2|NPM_HUMAN,sp|P06748-3|NPM_HUMAN	2346.01	[unavailable]	4	Nucleophosmin OS=Homo sapiens GN=NPM1 PE=1 SV=2	4.51	1.0389	[unavailable]	[unavailable]
464	0.9864	DLTEGK(1.000)PTDPS	092815_24000_HG_e.08413.08413.2	8413	QLSPA.DLTEGKPTDPS.KLESP	A.DLTEGK[242.14]PTDPS.K	Q08J23	sp|Q08J23|NSUN2_HUMAN,sp|Q08J23-2|NSUN2_HUMAN,sp|Q08J23-3|NSUN2_HUMAN	1272.58	[unavailable]	2	tRNA (cytosine(34)-C(5))-methyltransferase OS=Homo sapiens GN=NSUN2 PE=1 SV=2	4.03	-0.9577	[unavailable]	[unavailable]
78	1	DNHTPK(1.000)ELGMEEEDVIEV	082715_23928_HG_v.12831.12831.2	12831	GQRIA.DNHTPKELGMEEEDVIEV.YQEQT	A.DNHTPK[242.14]ELGM[147.04]EEEDVIEV.Y	P63165	sp|P63165|SUMO1_HUMAN,sp|P63165-2|SUMO1_HUMAN,tr|B8ZZ67|B8ZZ67_HUMAN	2212.98	[unavailable]	2	Small ubiquitin-related modifier 1 OS=Homo sapiens GN=SUMO1 PE=1 SV=1	4	1.984	[unavailable]	[unavailable]
78	1	DNHTPK(1.000)ELGMEEEDVIEV	032717_25660_HG_L.15314.15314.2	15314	GQRIA.DNHTPKELGMEEEDVIEV.YQEQT	A.DNHTPK[242.14]ELGMEEEDVIEV.Y	P63165	sp|P63165|SUMO1_HUMAN,sp|P63165-2|SUMO1_HUMAN,tr|B8ZZ67|B8ZZ67_HUMAN	2196.98	[unavailable]	2	Small ubiquitin-related modifier 1 OS=Homo sapiens GN=SUMO1 PE=1 SV=1	4	0.111	[unavailable]	[unavailable]
675	1	DNTIEGDNNEQNYIK(1.000)DV	032717_25660_HG_L.13866.13866.2	13866	VLIKA.DNTIEGDNNEQNYIKDV.KLEDH	A.DNTIEGDNNEQNYIK[242.14]DV.K	Q7Z333-4	sp|Q7Z333-4|SETX_HUMAN,sp|Q7Z333|SETX_HUMAN,sp|Q7Z333-3|SETX_HUMAN	2093.91	[unavailable]	2	Isoform 4 of Probable helicase senataxin OS=Homo sapiens GN=SETX	3.77	0.5824	[unavailable]	[unavailable]
678	0.9124	DNTIEGDNNEQNYIK(0.000)DVK(1.000)LEDHLLA	092815_24002_HG_e.24121.24121.3	24121	VLIKA.DNTIEGDNNEQNYIKDVKLEDHLLA.GSCLK	A.DNTIEGDNNEQNYIKDVK[242.14]LEDHLLA.G	Q7Z333-4	sp|Q7Z333-4|SETX_HUMAN,sp|Q7Z333|SETX_HUMAN,sp|Q7Z333-3|SETX_HUMAN	3013.43	[unavailable]	3	Isoform 4 of Probable helicase senataxin OS=Homo sapiens GN=SETX	4.14	-0.9105	[unavailable]	[unavailable]
30	0.9949	DQGQSWK(1.000)EEVV	032717_25661_HG_L.10905.10905.2	10905	RMLLA.DQGQSWKEEVV.TVETW	A.DQGQSWK[242.14]EEVV.T	P09211	sp|P09211|GSTP1_HUMAN,tr|A8MX94|A8MX94_HUMAN	1417.65	[unavailable]	2	Glutathione S-transferase P OS=Homo sapiens GN=GSTP1 PE=1 SV=2	4.14	-1.2038	[unavailable]	[unavailable]
136	0.9845	DSEK(0.000)NNAVEDRK(1.000)LFIG	092815_24000_HG_e.13651.13651.3	13651	QMKPA.DSEKNNAVEDRKLFIG.MISKK	A.DSEKNNAVEDRK[242.14]LFIG.M	G5EA30	tr|G5EA30|G5EA30_HUMAN,sp|Q92879|CELF1_HUMAN,sp|Q92879-3|CELF1_HUMAN,sp|Q92879-2|CELF1_HUMAN	1947.97	[unavailable]	3	CUG triplet repeat, RNA binding protein 1, isoform CRA_c OS=Homo sapiens GN=CELF1 PE=1 SV=1	4.78	1.2201	[unavailable]	[unavailable]
507	1	DSQPPVFK(1.000)VFPG	032717_25660_HG_L.17259.17259.2	17259	LDLTA.DSQPPVFKVFPG.STTED	A.DSQPPVFK[242.14]VFPG.S	Q13263	sp|Q13263|TIF1B_HUMAN,sp|Q13263-2|TIF1B_HUMAN	1430.72	[unavailable]	2	Transcription intermediary factor 1-beta OS=Homo sapiens GN=TRIM28 PE=1 SV=5	5.84	5.3676	[unavailable]	[unavailable]
507	1	DTFQEQLEEK(1.000)NFEDSIV	032717_25660_HG_L.18173.18173.2	18173	TSTIA.DTFQEQLEEKNFEDSIV.PVVLS	A.DTFQEQLEEK[242.14]NFEDSIV.P	Q9UJ78	sp|Q9UJ78|ZMYM5_HUMAN,sp|Q9UJ78-5|ZMYM5_HUMAN	2183.99	[unavailable]	2	Zinc finger MYM-type protein 5 OS=Homo sapiens GN=ZMYM5 PE=1 SV=4	3.77	456.801	[unavailable]	[unavailable]
316	0.945	DYYPEYK(1.000)LL	032717_25660_HG_L.16594.16594.2	16594	VKNVA.DYYPEYKLL.FEGAG	A.DYYPEYK[242.14]LL.F	F5GYQ1	tr|F5GYQ1|F5GYQ1_HUMAN,sp|P61421|VA0D1_HUMAN,tr|R4GN72|R4GN72_HUMAN	1316.63	[unavailable]	2	V-type proton ATPase subunit d 1 OS=Homo sapiens GN=ATP6V0D1 PE=1 SV=1	4.37	-1.7589	[unavailable]	[unavailable]
725	0.96	EAGNSSIQEGK(1.000)EEPQ	032717_25661_HG_L.04030.04030.2	4030	ASRVA.EAGNSSIQEGKEEPQ.NYTDS	A.EAGNSSIQEGK[242.14]EEPQ.N	Q7Z589-7	sp|Q7Z589-7|EMSY_HUMAN,sp|Q7Z589-4|EMSY_HUMAN,sp|Q7Z589-5|EMSY_HUMAN,sp|Q7Z589|EMSY_HUMAN,sp|Q7Z589-6|EMSY_HUMAN,tr|E9PMC9|E9PMC9_HUMAN,sp|Q7Z589-2|EMSY_HUMAN	1715.76	[unavailable]	2	Isoform 7 of Protein EMSY OS=Homo sapiens GN=EMSY	4.09	1.4213	[unavailable]	[unavailable]
246	0.9925	EDSVK(1.000)QEGLDLT	092815_23999_HG_e.14770.14770.2	14770	PGQPA.EDSVKQEGLDLT.GTAAT	A.EDSVK[242.14]QEGLDLT.G	Q8IVH2	sp|Q8IVH2|FOXP4_HUMAN,sp|Q8IVH2-2|FOXP4_HUMAN,tr|B7ZBM3|B7ZBM3_HUMAN,sp|Q8IVH2-3|FOXP4_HUMAN	1446.68	[unavailable]	2	Forkhead box protein P4 OS=Homo sapiens GN=FOXP4 PE=1 SV=1	3.92	0.9269	[unavailable]	[unavailable]
67	0.9959	EEGFYK(1.000)FHNWFDDRA	t04954_tc-253_SUMO1.34529.34529.4	34529	TRFLA.EEGFYKFHNWFDDRA.WYPLG	A.EEGFYK[250.15]FHNWFDDRA.W	P46977	sp|P46977|STT3A_HUMAN	2081.91	[unavailable]	4	Dolichyl-diphosphooligosaccharide--protein glycosyltransferase subunit STT3A OS=Homo sapiens GN=STT3A PE=1 SV=2	4.75	0.7022	[unavailable]	[unavailable]
509	0.975	EIK(1.000)VEPAEPEPV	t05006_tc-254-2nd_SUMO2.23495.23495.2	23495	REPSA.EIKVEPAEPEPV.ISGAE	A.EIK[242.14]VEPAEPEPV.L	Q9H0E9	sp|Q9H0E9|BRD8_HUMAN,sp|Q9H0E9-2|BRD8_HUMAN,tr|B5MCW3|B5MCW3_HUMAN,sp|Q9H0E9-4|BRD8_HUMAN,sp|Q9H0E9-3|BRD8_HUMAN	1449.74	2.79	2	Bromodomain-containing protein 8 OS=Homo sapiens GN=BRD8 PE=1 SV=2	4.09	4.3724	217000	77800
2089	0.9942	EK(0.000)ELEQLK(1.000)TEEEELQRN	082715_23928_HG_v.11134.11134.3	11134	EMRAA.EKELEQLKTEEEELQRN.LLELE	A.EK[242.14]ELEQLKTEEEELQRN.L	Q8NG31	sp|Q8NG31|CASC5_HUMAN,sp|Q8NG31-2|CASC5_HUMAN	2258.1	[unavailable]	3	Protein CASC5 OS=Homo sapiens GN=CASC5 PE=1 SV=3	4.36	0.081	[unavailable]	[unavailable]
330	0.9851	ELPNIK(1.000)REISET	032717_25660_HG_L.11109.11109.2	11109	NSCPA.ELPNIKREISET.EAKAL	A.ELPNIK[242.14]REISET.E	P19532	sp|P19532|TFE3_HUMAN	1541.8	[unavailable]	2	Transcription factor E3 OS=Homo sapiens GN=TFE3 PE=1 SV=4	4.79	1.0279	[unavailable]	[unavailable]
305	0.9974	ELSEDDQK(1.000)IFT	032717_25660_HG_L.12005.12005.2	12005	VKRIA.ELSEDDQKIFT.DLQSE	A.ELSEDDQK[242.14]IFT.D	Q9BZE4	sp|Q9BZE4|NOG1_HUMAN,sp|Q9BZE4-2|NOG1_HUMAN,sp|Q9BZE4-3|NOG1_HUMAN	1437.66	[unavailable]	2	Nucleolar GTP-binding protein 1 OS=Homo sapiens GN=GTPBP4 PE=1 SV=3	3.92	-0.6783	[unavailable]	[unavailable]
234	0.996	EMSLEQDNIK(1.000)QA	032717_25660_HG_L.09990.09990.2	9990	WVRLA.EMSLEQDNIKQA.IFCYT	A.EMSLEQDNIK[242.14]QA.L	Q9Y5Q9	sp|Q9Y5Q9|TF3C3_HUMAN,sp|Q9Y5Q9-2|TF3C3_HUMAN	1518.7	[unavailable]	2	General transcription factor 3C polypeptide 3 OS=Homo sapiens GN=GTF3C3 PE=1 SV=1	4.14	0.883	[unavailable]	[unavailable]
c(18, 22)	0.9901	ETPDIK(1.000)LFGK(1.000)WST	032717_25661_HG_L.13436.13436.3	13436	APAVA.ETPDIKLFGKWST.DDVQI	A.ETPDIK[242.14]LFGK[242.14]WST.D	M0R0R2	tr|M0R0R2|M0R0R2_HUMAN,sp|P46782|RS5_HUMAN,tr|M0QZN2|M0QZN2_HUMAN	1748.87	[unavailable]	3	40S ribosomal protein S5 OS=Homo sapiens GN=RPS5 PE=1 SV=1	6.17	-1.0452	[unavailable]	[unavailable]
311	0.9641	EYDFRNDSVNPDINIDLK(1.000)PT	092815_24001_HG_e.23259.23259.3	23259	YPLLA.EYDFRNDSVNPDINIDLKPT.AVLRP	A.EYDFRNDSVNPDINIDLK[242.14]PT.A	P19447	sp|P19447|ERCC3_HUMAN	2478.17	[unavailable]	3	TFIIH basal transcription factor complex helicase XPB subunit OS=Homo sapiens GN=ERCC3 PE=1 SV=1	4.04	2.3615	[unavailable]	[unavailable]
466	1	FFEPPPGQGEDVLK(1.000)G	082715_23928_HG_v.12887.12887.2	12887	EEQEA.FFEPPPGQGEDVLKG.SQITY	A.FFEPPPGQGEDVLK[242.14]G.S	P52747	sp|P52747|ZN143_HUMAN,sp|P52747-3|ZN143_HUMAN,tr|E7EN86|E7EN86_HUMAN,sp|P52747-2|ZN143_HUMAN	1729.83	[unavailable]	2	Zinc finger protein 143 OS=Homo sapiens GN=ZNF143 PE=1 SV=2	4.14	-1.3392	[unavailable]	[unavailable]
883	0.9976	FFYK(1.000)FELQ	032717_25660_HG_L.16438.16438.2	16438	GDAWA.FFYKFELQ.HGTEE	A.FFYK[242.14]FELQ.H	O94906	sp|O94906|PRP6_HUMAN,sp|O94906-2|PRP6_HUMAN	1234.6	[unavailable]	2	Pre-mRNA-processing factor 6 OS=Homo sapiens GN=PRPF6 PE=1 SV=1	6	-0.691	[unavailable]	[unavailable]
804	0.9971	FGDTK(1.000)FSA	092815_24000_HG_e.12268.12268.2	12268	RMNEA.FGDTKFSA.VLVEP	A.FGDTK[242.14]FSA.V	Q13263	sp|Q13263|TIF1B_HUMAN,sp|Q13263-2|TIF1B_HUMAN	985.45	[unavailable]	2	Transcription intermediary factor 1-beta OS=Homo sapiens GN=TRIM28 PE=1 SV=5	5.84	0.3709	[unavailable]	[unavailable]
331	0.9874	FGIQK(1.000)GEFEHSET	082715_23928_HG_v.09053.09053.3	9053	IERPA.FGIQKGEFEHSET.REGET	A.FGIQK[242.14]GEFEHSET.R	P78332	sp|P78332|RBM6_HUMAN,tr|E9PGM9|E9PGM9_HUMAN,tr|F8WCA5|F8WCA5_HUMAN,tr|B4E0G6|B4E0G6_HUMAN	1621.74	[unavailable]	3	RNA-binding protein 6 OS=Homo sapiens GN=RBM6 PE=1 SV=5	4.75	-1.8032	[unavailable]	[unavailable]
79	0.9965	FGK(1.000)SPIEFLENA	032717_25660_HG_L.17647.17647.2	17647	GHAIA.FGKSPIEFLENA.YEKYG	A.FGK[242.14]SPIEFLENA.Y	Q16850	sp|Q16850|CP51A_HUMAN	1464.72	[unavailable]	2	Lanosterol 14-alpha demethylase OS=Homo sapiens GN=CYP51A1 PE=1 SV=3	4.53	0.4161	[unavailable]	[unavailable]
79	0.991	FGK(1.000)SPIEFLENA	t05012_tc-256-2nd_SUMO4.42306.42306.2	42306	GHAIA.FGKSPIEFLENA.YEKYG	A.FGK[250.15]SPIEFLENA.Y	Q16850	sp|Q16850|CP51A_HUMAN	1472.74	[unavailable]	2	Lanosterol 14-alpha demethylase OS=Homo sapiens GN=CYP51A1 PE=1 SV=3	4.53	4.0559	[unavailable]	[unavailable]
752	0.9954	FLDSLPDVK(1.000)IV	032717_25660_HG_L.18143.18143.2	18143	IDLKA.FLDSLPDVKIV.KMKCP	A.FLDSLPDVK[242.14]IV.K	O15294	sp|O15294|OGT1_HUMAN,sp|O15294-3|OGT1_HUMAN,sp|O15294-2|OGT1_HUMAN,sp|O15294-4|OGT1_HUMAN	1358.74	[unavailable]	2	UDP-N-acetylglucosamine--peptide N-acetylglucosaminyltransferase 110 kDa subunit OS=Homo sapiens GN=OGT PE=1 SV=3	4.21	-1.3456	[unavailable]	[unavailable]
456	1	FLFNELK(1.000)GETM	032717_25661_HG_L.13431.13431.2	13431	EYQDA.FLFNELKGETM.DTS--	A.FLFNELK[242.14]GETM[147.04].D	Q9Y230	sp|Q9Y230|RUVB2_HUMAN,sp|Q9Y230-2|RUVB2_HUMAN	1457.69	[unavailable]	2	RuvB-like 2 OS=Homo sapiens GN=RUVBL2 PE=1 SV=3	4.53	-0.7526	[unavailable]	[unavailable]
456	0.9926	FLFNELK(1.000)GETMDTS	092815_24002_HG_e.22941.22941.2	22941	EYQDA.FLFNELKGETMDTS.-----	A.FLFNELK[242.14]GETM[147.04]DTS.-	Q9Y230	sp|Q9Y230|RUVB2_HUMAN,sp|Q9Y230-2|RUVB2_HUMAN	1760.79	[unavailable]	2	RuvB-like 2 OS=Homo sapiens GN=RUVBL2 PE=1 SV=3	4.14	569.1	[unavailable]	[unavailable]
128	1	FLRQLPFRGDDGIFDDNFIEERK(0.000)QGLEQFINK(1.000)VA	082715_23928_HG_v.21299.21299.5	21299	LPGKA.FLRQLPFRGDDGIFDDNFIEERKQGLEQFINKVA.GHPLA	A.FLRQLPFRGDDGIFDDNFIEERK[242.14]QGLEQFINKVA.G	O60493	sp|O60493|SNX3_HUMAN,sp|O60493-4|SNX3_HUMAN,sp|O60493-2|SNX3_HUMAN	4168.11	[unavailable]	5	Sorting nexin-3 OS=Homo sapiens GN=SNX3 PE=1 SV=3	4.66	481.903	[unavailable]	[unavailable]
1721	0.9015	FNPESK(1.000)ELLDLV	032717_25661_HG_L.15500.15500.2	15500	KDLEA.FNPESKELLDLV.EFTNE	A.FNPESK[242.14]ELLDLV.E	Q6W2J9	sp|Q6W2J9|BCOR_HUMAN,sp|Q6W2J9-2|BCOR_HUMAN,sp|Q6W2J9-4|BCOR_HUMAN,tr|A6NE70|A6NE70_HUMAN	1516.78	[unavailable]	2	BCL-6 corepressor OS=Homo sapiens GN=BCOR PE=1 SV=1	4.14	-4.0991	[unavailable]	[unavailable]
249	1	FSMVEEDFQQK(1.000)LESENDLQEIHT	082715_23928_HG_v.16297.16297.3	16297	TPHSA.FSMVEEDFQQKLESENDLQEIHT.IQECK	A.FSM[147.04]VEEDFQQK[242.14]LESENDLQEIHT.L	Q03112-3	sp|Q03112-3|EVI1_HUMAN,tr|E7EQ57|E7EQ57_HUMAN,sp|Q03112-4|EVI1_HUMAN,sp|Q03112|EVI1_HUMAN,sp|Q03112-6|EVI1_HUMAN,sp|Q03112-5|EVI1_HUMAN,tr|E7EUL6|E7EUL6_HUMAN	2925.3	[unavailable]	3	Isoform 2 of MDS1 and EVI1 complex locus protein EVI1 OS=Homo sapiens GN=MECOM	4	344.042	[unavailable]	[unavailable]
68	1	FVELESEDEVK(1.000)LA	082715_23928_HG_v.13718.13718.2	13718	PSGEA.FVELESEDEVKLA.LKKDR	A.FVELESEDEVK[242.14]LA.L	G8JLB6	tr|G8JLB6|G8JLB6_HUMAN,sp|P31943|HNRH1_HUMAN,tr|E9PCY7|E9PCY7_HUMAN,tr|D6RIH9|D6RIH9_HUMAN	1620.79	[unavailable]	2	Heterogeneous nuclear ribonucleoprotein H OS=Homo sapiens GN=HNRNPH1 PE=1 SV=1	3.91	2.1814	[unavailable]	[unavailable]
310	1	FVGK(1.000)TPEASPEPK(0.000)D	t04957_tc-254_SUMO2.11835.11835.3	11835	KTSSA.FVGKTPEASPEPKD.QTLKM	A.FVGK[242.14]TPEASPEPKD.Q	Q99460	sp|Q99460|PSMD1_HUMAN,sp|Q99460-2|PSMD1_HUMAN	1614.79	0.91	3	26S proteasome non-ATPase regulatory subunit 1 OS=Homo sapiens GN=PSMD1 PE=1 SV=2	4.87	2.0373	710000	776000
680	0.9993	FYSLPEFEEWK(1.000)S	032717_25661_HG_L.15728.15728.2	15728	KQEMA.FYSLPEFEEWKS.STPNH	A.FYSLPEFEEWK[242.14]S.S	P11388-4	sp|P11388-4|TOP2A_HUMAN,sp|P11388-3|TOP2A_HUMAN,sp|P11388-2|TOP2A_HUMAN,sp|P11388|TOP2A_HUMAN	1674.76	[unavailable]	2	Isoform 4 of DNA topoisomerase 2-alpha OS=Homo sapiens GN=TOP2A	4.25	-1.1648	[unavailable]	[unavailable]
156	1	GAEAEAEEVK(1.000)TG	082715_23928_HG_v.04985.04985.2	4985	SELTA.GAEAEAEEVKTG.KCATV	A.GAEAEAEEVK[242.14]TG.K	Q9H0U9	sp|Q9H0U9|TSYL1_HUMAN	1303.59	[unavailable]	2	Testis-specific Y-encoded-like protein 1 OS=Homo sapiens GN=TSPYL1 PE=1 SV=3	4.09	-0.2805	[unavailable]	[unavailable]
125	0.9575	GAEQEVEK(0.968)FTK(0.032)	032717_25660_HG_L.07579.07579.3	7579	QAQAA.GAEQEVEKFTK.RLVKV	A.GAEQEVEKFTK[242.14].R	P39748	sp|P39748|FEN1_HUMAN,sp|P39748-2|FEN1_HUMAN	1378.67	[unavailable]	3	Flap endonuclease 1 OS=Homo sapiens GN=FEN1 PE=1 SV=1	4.79	-1.3915	[unavailable]	[unavailable]
128	0.9739	GAEQEVEK(0.083)FTK(0.917)RLV	092815_24001_HG_e.22073.22073.3	22073	QAQAA.GAEQEVEKFTKRLV.KVTKQ	A.GAEQEVEKFTK[242.14]RLV.K	P39748	sp|P39748|FEN1_HUMAN,sp|P39748-2|FEN1_HUMAN	1746.93	[unavailable]	3	Flap endonuclease 1 OS=Homo sapiens GN=FEN1 PE=1 SV=1	6.23	1.7788	[unavailable]	[unavailable]
54	0.9843	GAK(1.000)DELHIV	t05009_tc-255-2nd_SUMO3.19756.19756.3	19756	VSLGA.GAKDELHIV.EAEAM	A.GAK[242.14]DELHIV.E	P06748	sp|P06748|NPM_HUMAN,sp|P06748-2|NPM_HUMAN,sp|P06748-3|NPM_HUMAN	1094.57	1.54	3	Nucleophosmin OS=Homo sapiens GN=NPM1 PE=1 SV=2	5.32	1.7517	519000	337000
54	0.9712	GAK(1.000)DELHIV	t04957_tc-254_SUMO2.19442.19442.3	19442	VSLGA.GAKDELHIV.EAEAM	A.GAK[250.15]DELHIV.E	P06748	sp|P06748|NPM_HUMAN,sp|P06748-2|NPM_HUMAN,sp|P06748-3|NPM_HUMAN	1102.59	[unavailable]	3	Nucleophosmin OS=Homo sapiens GN=NPM1 PE=1 SV=2	5.32	-0.5797	[unavailable]	[unavailable]
378	0.9985	GENRLGTDESK(1.000)FNA	032717_25660_HG_L.06630.06630.2	6630	ELYAA.GENRLGTDESKFNA.VLCSR	A.GENRLGTDESK[242.14]FNA.V	P50995	sp|P50995|ANX11_HUMAN,sp|P50995-2|ANX11_HUMAN	1650.76	[unavailable]	2	Annexin A11 OS=Homo sapiens GN=ANXA11 PE=1 SV=1	4.68	-0.6647	[unavailable]	[unavailable]
378	0.9844	GENRLGTDESK(1.000)FNAV	092815_24001_HG_e.13805.13805.3	13805	ELYAA.GENRLGTDESKFNAV.LCSRS	A.GENRLGTDESK[242.14]FNAV.L	P50995	sp|P50995|ANX11_HUMAN,sp|P50995-2|ANX11_HUMAN	1749.83	[unavailable]	3	Annexin A11 OS=Homo sapiens GN=ANXA11 PE=1 SV=1	4.68	0.4178	[unavailable]	[unavailable]
107	0.9928	GEVFIHK(0.990)DK(0.010)GFGFIRLET	082715_23928_HG_v.13575.13575.3	13575	KYGKA.GEVFIHKDKGFGFIRLET.RTLAE	A.GEVFIHKDK[242.14]GFGFIRLET.R	Q15233	sp|Q15233|NONO_HUMAN,sp|Q15233-2|NONO_HUMAN	2206.15	[unavailable]	3	Non-POU domain-containing octamer-binding protein OS=Homo sapiens GN=NONO PE=1 SV=4	6.76	-1.0775	[unavailable]	[unavailable]
116	0.9901	GGDPMCK(1.000)ILIG	t04960_tc-255_SUMO3.14667.14667.2	14667	FWAHA.GGDPMCKILIG.LYFVG	A.GGDPM[147.04]C[228.06]K[250.15]ILIG.L	O00421-2	sp|O00421-2|CCRL2_HUMAN,sp|O00421|CCRL2_HUMAN	1365.65	[unavailable]	2	Isoform 2 of C-C chemokine receptor-like 2 OS=Homo sapiens GN=CCRL2	5.83	1.1603	[unavailable]	[unavailable]
62	1	GGGGGGGRYYGGGSEGGRAPK(0.000)RLK(1.000)TDNAGDQHG	t05012_tc-256-2nd_SUMO4.06124.06124.5	6124	KMAAA.GGGGGGGRYYGGGSEGGRAPKRLKTDNAGDQHG.GGGGG	A.GGGGGGGRYYGGGSEGGRAPK[242.14]RLKTDNAGDQHG.G	P14866	sp|P14866|HNRPL_HUMAN	3259.52	0.81	5	Heterogeneous nuclear ribonucleoprotein L OS=Homo sapiens GN=HNRNPL PE=1 SV=2	9.52	1.6827	2990000	3700000
628	0.9273	GGPGPGGFGAQGPK(1.000)GGSG	082715_23928_HG_v.06175.06175.2	6175	LYQGA.GGPGPGGFGAQGPKGGSG.SGPTI	A.GGPGPGGFGAQGPK[242.14]GGSG.S	P08107	sp|P08107|HSP71_HUMAN,sp|P08107-2|HSP71_HUMAN,tr|V9GZ37|V9GZ37_HUMAN	1554.72	[unavailable]	2	Heat shock 70 kDa protein 1A\1B OS=Homo sapiens GN=HSPA1A PE=1 SV=5	8.75	639.218	[unavailable]	[unavailable]
628	0.9762	GGPGPGGFGAQGPK(1.000)GGSGSGPT	t05006_tc-254-2nd_SUMO2.15707.15707.2	15707	LYQGA.GGPGPGGFGAQGPKGGSGSGPT.IEEVD	A.GGPGPGGFGAQGPK[242.14]GGSGSGPT.L	P08107	sp|P08107|HSP71_HUMAN,sp|P08107-2|HSP71_HUMAN,tr|V9GZ37|V9GZ37_HUMAN	1896.87	-1	2	Heat shock 70 kDa protein 1A\1B OS=Homo sapiens GN=HSPA1A PE=1 SV=5	8.75	4.2428	0	0
628	1	GGPGPGGFGAQGPK(1.000)GGSGSGPT	t04957_tc-254_SUMO2.16106.16106.2	16106	LYQGA.GGPGPGGFGAQGPKGGSGSGPT.IEEVD	A.GGPGPGGFGAQGPK[250.15]GGSGSGPT.L	P08107	sp|P08107|HSP71_HUMAN,sp|P08107-2|HSP71_HUMAN,tr|V9GZ37|V9GZ37_HUMAN	1904.89	[unavailable]	2	Heat shock 70 kDa protein 1A\1B OS=Homo sapiens GN=HSPA1A PE=1 SV=5	8.75	2.4326	[unavailable]	[unavailable]
443	1	GGSVK(1.000)EEAGPEVDPEEEEEEPQPLPHG	032717_25661_HG_L.10248.10248.3	10248	LLEEA.GGSVKEEAGPEVDPEEEEEEPQPLPHG.REAEG	A.GGSVK[242.14]EEAGPEVDPEEEEEEPQPLPHG.R	F5GX28	tr|F5GX28|F5GX28_HUMAN,sp|O94953|KDM4B_HUMAN	2984.32	[unavailable]	3	Lysine-specific demethylase 4B OS=Homo sapiens GN=KDM4B PE=1 SV=1	3.88	0.3065	[unavailable]	[unavailable]
217	0.9368	GGVMIK(1.000)QELQYT	082715_23928_HG_v.11030.11030.2	11030	GAHPA.GGVMIKQELQYT.QEGPA	A.GGVM[147.04]IK[242.14]QELQYT.Q	Q9UDV6	sp|Q9UDV6|ZN212_HUMAN	1495.73	[unavailable]	2	Zinc finger protein 212 OS=Homo sapiens GN=ZNF212 PE=1 SV=3	6	-6.1942	[unavailable]	[unavailable]
268	1	GIDSSSPEVK(1.000)G	t05006_tc-254-2nd_SUMO2.08902.08902.2	8902	GTGFA.GIDSSSPEVKG.YWASL	A.GIDSSSPEVK[242.14]G.Y	Q15365	sp|Q15365|PCBP1_HUMAN	1188.56	0.55	2	Poly(rC)-binding protein 1 OS=Homo sapiens GN=PCBP1 PE=1 SV=2	4.37	3.281	1250000	2250000
268	1	GIDSSSPEVK(1.000)GYWA	032717_25660_HG_L.13513.13513.2	13513	GTGFA.GIDSSSPEVKGYWA.SLDAS	A.GIDSSSPEVK[242.14]GYWA.S	Q15365	sp|Q15365|PCBP1_HUMAN	1608.74	[unavailable]	2	Poly(rC)-binding protein 1 OS=Homo sapiens GN=PCBP1 PE=1 SV=2	4.37	0.9094	[unavailable]	[unavailable]
555	1	GK(1.000)EPPNGILPPFELL	032717_25660_HG_L.19710.19710.2	19710	GGITA.GKEPPNGILPPFELL.CQCLC	A.GK[242.14]EPPNGILPPFELL.C	Q86YV9	sp|Q86YV9|HPS6_HUMAN	1733.94	[unavailable]	2	Hermansky-Pudlak syndrome 6 protein OS=Homo sapiens GN=HPS6 PE=1 SV=1	4.53	-0.9845	[unavailable]	[unavailable]
124	0.995	GK(1.000)QLEDGRSL	082715_23928_HG_v.03200.03200.2	3200	RLIFA.GKQLEDGRSL.SDYNI	A.GK[242.14]QLEDGRSL.S	J3QRK5	tr|J3QRK5|J3QRK5_HUMAN,tr|J3QLP7|J3QLP7_HUMAN	1215.62	[unavailable]	2	Protein UBBP4 OS=Homo sapiens GN=UBBP4 PE=1 SV=1	6.07	0.1003	[unavailable]	[unavailable]
48	0.9728	GK(1.000)QLEDGRT	082715_23928_HG_v.01608.01608.2	1608	RLIFA.GKQLEDGRT.LSDYN	A.GK[242.14]QLEDGRT.L	P0CG48	sp|P0CG48|UBC_HUMAN,sp|P0CG48|UBC_HUMAN,sp|P0CG48|UBC_HUMAN,sp|P0CG48|UBC_HUMAN,sp|P0CG48|UBC_HUMAN,sp|P0CG48|UBC_HUMAN,sp|P0CG48|UBC_HUMAN,sp|P0CG48|UBC_HUMAN,sp|P0CG48|UBC_HUMAN,tr|F5H041|F5H041_HUMAN,tr|F5H041|F5H041_HUMAN,tr|F5H041|F5H041_HUMAN,tr|F5H041|F5H041_HUMAN,tr|F5H041|F5H041_HUMAN,tr|F5H041|F5H041_HUMAN,tr|F5H041|F5H041_HUMAN,tr|F5H041|F5H041_HUMAN,tr|Q96C32|Q96C32_HUMAN,tr|Q96C32|Q9…	1116.55	[unavailable]	2	Polyubiquitin-C OS=Homo sapiens GN=UBC PE=1 SV=3	6.07	0.6548	[unavailable]	[unavailable]
48	0.9814	GK(1.000)QLEDGRTL	t05012_tc-256-2nd_SUMO4.09273.09273.3	9273	RLIFA.GKQLEDGRTL.SDYNI	A.GK[242.14]QLEDGRTL.S	P0CG48	sp|P0CG48|UBC_HUMAN,sp|P0CG48|UBC_HUMAN,sp|P0CG48|UBC_HUMAN,sp|P0CG48|UBC_HUMAN,sp|P0CG48|UBC_HUMAN,sp|P0CG48|UBC_HUMAN,sp|P0CG48|UBC_HUMAN,sp|P0CG48|UBC_HUMAN,sp|P0CG48|UBC_HUMAN,tr|F5H041|F5H041_HUMAN,tr|F5H041|F5H041_HUMAN,tr|F5H041|F5H041_HUMAN,tr|F5H041|F5H041_HUMAN,tr|F5H041|F5H041_HUMAN,tr|F5H041|F5H041_HUMAN,tr|F5H041|F5H041_HUMAN,tr|F5H041|F5H041_HUMAN,tr|Q96C32|Q96C32_HUMAN,tr|Q96C32|Q9…	1229.64	0.86	3	Polyubiquitin-C OS=Homo sapiens GN=UBC PE=1 SV=3	6.07	2.5253	19300000	22400000
48	0.9783	GK(1.000)QLEDGRTLS	032717_25661_HG_L.03081.03081.3	3081	RLIFA.GKQLEDGRTLS.DYNIQ	A.GK[242.14]QLEDGRTLS.D	P0CG48	sp|P0CG48|UBC_HUMAN,sp|P0CG48|UBC_HUMAN,sp|P0CG48|UBC_HUMAN,sp|P0CG48|UBC_HUMAN,sp|P0CG48|UBC_HUMAN,sp|P0CG48|UBC_HUMAN,sp|P0CG48|UBC_HUMAN,sp|P0CG48|UBC_HUMAN,sp|P0CG48|UBC_HUMAN,tr|F5H041|F5H041_HUMAN,tr|F5H041|F5H041_HUMAN,tr|F5H041|F5H041_HUMAN,tr|F5H041|F5H041_HUMAN,tr|F5H041|F5H041_HUMAN,tr|F5H041|F5H041_HUMAN,tr|F5H041|F5H041_HUMAN,tr|F5H041|F5H041_HUMAN,tr|Q96C32|Q96C32_HUMAN,tr|Q96C32|Q9…	1316.67	[unavailable]	3	Polyubiquitin-C OS=Homo sapiens GN=UBC PE=1 SV=3	6.07	-1.1794	[unavailable]	[unavailable]
48	0.9994	GK(1.000)QLEDGRTLSD	t04957_tc-254_SUMO2.07872.07872.3	7872	RLIFA.GKQLEDGRTLSD.YNIQK	A.GK[242.14]QLEDGRTLSD.Y	P0CG48	sp|P0CG48|UBC_HUMAN,sp|P0CG48|UBC_HUMAN,sp|P0CG48|UBC_HUMAN,sp|P0CG48|UBC_HUMAN,sp|P0CG48|UBC_HUMAN,sp|P0CG48|UBC_HUMAN,sp|P0CG48|UBC_HUMAN,sp|P0CG48|UBC_HUMAN,sp|P0CG48|UBC_HUMAN,tr|F5H041|F5H041_HUMAN,tr|F5H041|F5H041_HUMAN,tr|F5H041|F5H041_HUMAN,tr|F5H041|F5H041_HUMAN,tr|F5H041|F5H041_HUMAN,tr|F5H041|F5H041_HUMAN,tr|F5H041|F5H041_HUMAN,tr|F5H041|F5H041_HUMAN,tr|Q96C32|Q96C32_HUMAN,tr|Q96C32|Q9…	1431.7	3.47	3	Polyubiquitin-C OS=Homo sapiens GN=UBC PE=1 SV=3	4.78	1.6591	3570000	1030000
48	0.9906	GK(1.000)QLEDGRTLSDYNIQK(0.000)ES	032717_25661_HG_L.07314.07314.3	7314	RLIFA.GKQLEDGRTLSDYNIQKES.TLHLV	A.GK[242.14]QLEDGRTLSDYNIQKES.T	P0CG48	sp|P0CG48|UBC_HUMAN,sp|P0CG48|UBC_HUMAN,sp|P0CG48|UBC_HUMAN,sp|P0CG48|UBC_HUMAN,sp|P0CG48|UBC_HUMAN,sp|P0CG48|UBC_HUMAN,sp|P0CG48|UBC_HUMAN,sp|P0CG48|UBC_HUMAN,sp|P0CG48|UBC_HUMAN,tr|F5H041|F5H041_HUMAN,tr|F5H041|F5H041_HUMAN,tr|F5H041|F5H041_HUMAN,tr|F5H041|F5H041_HUMAN,tr|F5H041|F5H041_HUMAN,tr|F5H041|F5H041_HUMAN,tr|F5H041|F5H041_HUMAN,tr|F5H041|F5H041_HUMAN,tr|Q96C32|Q96C32_HUMAN,tr|Q96C32|Q9…	2294.11	[unavailable]	3	Polyubiquitin-C OS=Homo sapiens GN=UBC PE=1 SV=3	4.78	-0.558	[unavailable]	[unavailable]
48	1	GK(1.000)QLEDGRTLSDYNIQK(0.000)ESTL	092815_24001_HG_e.16521.16521.3	16521	RLIFA.GKQLEDGRTLSDYNIQKESTL.HLVLR	A.GK[242.14]QLEDGRTLSDYNIQKESTL.H	P0CG48	sp|P0CG48|UBC_HUMAN,sp|P0CG48|UBC_HUMAN,sp|P0CG48|UBC_HUMAN,sp|P0CG48|UBC_HUMAN,sp|P0CG48|UBC_HUMAN,sp|P0CG48|UBC_HUMAN,sp|P0CG48|UBC_HUMAN,sp|P0CG48|UBC_HUMAN,tr|F5H041|F5H041_HUMAN,tr|F5H041|F5H041_HUMAN,tr|F5H041|F5H041_HUMAN,tr|F5H041|F5H041_HUMAN,tr|F5H041|F5H041_HUMAN,tr|F5H041|F5H041_HUMAN,tr|F5H041|F5H041_HUMAN,tr|F5H041|F5H041_HUMAN,tr|Q96C32|Q96C32_HUMAN,tr|Q96C32|Q96C32_HUMAN,tr|Q96C32…	2508.25	[unavailable]	3	Polyubiquitin-C OS=Homo sapiens GN=UBC PE=1 SV=3	4.78	800.533	[unavailable]	[unavailable]
124	0.9925	GK(1.000)QLEDGRSL	t05006_tc-254-2nd_SUMO2.06128.06128.3	6128	RLIFA.GKQLEDGRSL.SDYNI	A.GK[250.15]QLEDGRSL.S	J3QRK5	tr|J3QRK5|J3QRK5_HUMAN,tr|J3QLP7|J3QLP7_HUMAN	1223.63	[unavailable]	3	Protein UBBP4 OS=Homo sapiens GN=UBBP4 PE=1 SV=1	6.07	2.3137	[unavailable]	[unavailable]
48	0.9058	GK(1.000)QLEDGRT	t04957_tc-254_SUMO2.01563.01563.3	1563	RLIFA.GKQLEDGRT.LSDYN	A.GK[250.15]QLEDGRT.L	P0CG48	sp|P0CG48|UBC_HUMAN,sp|P0CG48|UBC_HUMAN,sp|P0CG48|UBC_HUMAN,sp|P0CG48|UBC_HUMAN,sp|P0CG48|UBC_HUMAN,sp|P0CG48|UBC_HUMAN,sp|P0CG48|UBC_HUMAN,sp|P0CG48|UBC_HUMAN,sp|P0CG48|UBC_HUMAN,tr|F5H041|F5H041_HUMAN,tr|F5H041|F5H041_HUMAN,tr|F5H041|F5H041_HUMAN,tr|F5H041|F5H041_HUMAN,tr|F5H041|F5H041_HUMAN,tr|F5H041|F5H041_HUMAN,tr|F5H041|F5H041_HUMAN,tr|Q96C32|Q96C32_HUMAN,tr|Q96C32|Q96C32_HUMAN,tr|Q96C32|Q9…	1124.57	[unavailable]	3	Polyubiquitin-C OS=Homo sapiens GN=UBC PE=1 SV=3	6.07	1.1367	[unavailable]	[unavailable]
48	0.9642	GK(1.000)QLEDGRTL	t04963_tc-256_SUMO4.09591.09591.3	9591	RLIFA.GKQLEDGRTL.SDYNI	A.GK[250.15]QLEDGRTL.S	P0CG48	sp|P0CG48|UBC_HUMAN,sp|P0CG48|UBC_HUMAN,sp|P0CG48|UBC_HUMAN,sp|P0CG48|UBC_HUMAN,sp|P0CG48|UBC_HUMAN,sp|P0CG48|UBC_HUMAN,sp|P0CG48|UBC_HUMAN,tr|F5H041|F5H041_HUMAN,tr|F5H041|F5H041_HUMAN,tr|F5H041|F5H041_HUMAN,tr|F5H041|F5H041_HUMAN,tr|F5H041|F5H041_HUMAN,tr|F5H041|F5H041_HUMAN,tr|F5H041|F5H041_HUMAN,tr|F5H041|F5H041_HUMAN,tr|Q96C32|Q96C32_HUMAN,tr|Q96C32|Q96C32_HUMAN,tr|Q96C32|Q96C32_HUMAN,sp|P0C…	1237.65	[unavailable]	3	Polyubiquitin-C OS=Homo sapiens GN=UBC PE=1 SV=3	6.07	1.771	[unavailable]	[unavailable]
48	0.9005	GK(1.000)QLEDGRTLS	t04812_tc-232_4.05312.05312.2	5312	RLIFA.GKQLEDGRTLS.DYNIQ	A.GK[250.15]QLEDGRTLS.D	P0CG48	sp|P0CG48|UBC_HUMAN,sp|P0CG48|UBC_HUMAN,sp|P0CG48|UBC_HUMAN,sp|P0CG48|UBC_HUMAN,sp|P0CG48|UBC_HUMAN,sp|P0CG48|UBC_HUMAN,sp|P0CG48|UBC_HUMAN,sp|P0CG48|UBC_HUMAN,sp|P0CG48|UBC_HUMAN,tr|F5H041|F5H041_HUMAN,tr|F5H041|F5H041_HUMAN,tr|F5H041|F5H041_HUMAN,tr|F5H041|F5H041_HUMAN,tr|F5H041|F5H041_HUMAN,tr|F5H041|F5H041_HUMAN,tr|F5H041|F5H041_HUMAN,tr|F5H041|F5H041_HUMAN,tr|Q96C32|Q96C32_HUMAN,tr|Q96C32|Q9…	1324.68	[unavailable]	2	Polyubiquitin-C OS=Homo sapiens GN=UBC PE=1 SV=3	6.07	1.5642	[unavailable]	[unavailable]
48	0.9872	GK(1.000)QLEDGRTLSD	t04957_tc-254_SUMO2.07948.07948.3	7948	RLIFA.GKQLEDGRTLSD.YNIQK	A.GK[250.15]QLEDGRTLSD.Y	P0CG48	sp|P0CG48|UBC_HUMAN,sp|P0CG48|UBC_HUMAN,sp|P0CG48|UBC_HUMAN,sp|P0CG48|UBC_HUMAN,sp|P0CG48|UBC_HUMAN,sp|P0CG48|UBC_HUMAN,sp|P0CG48|UBC_HUMAN,sp|P0CG48|UBC_HUMAN,sp|P0CG48|UBC_HUMAN,tr|F5H041|F5H041_HUMAN,tr|F5H041|F5H041_HUMAN,tr|F5H041|F5H041_HUMAN,tr|F5H041|F5H041_HUMAN,tr|F5H041|F5H041_HUMAN,tr|F5H041|F5H041_HUMAN,tr|F5H041|F5H041_HUMAN,tr|F5H041|F5H041_HUMAN,tr|Q96C32|Q96C32_HUMAN,tr|Q96C32|Q9…	1439.71	[unavailable]	3	Polyubiquitin-C OS=Homo sapiens GN=UBC PE=1 SV=3	4.78	0.825	[unavailable]	[unavailable]
386	0.9945	GLFK(1.000)EEGGLDFLG	032717_25661_HG_L.15882.15882.2	15882	QSSDA.GLFKEEGGLDFLG.RQDTD	A.GLFK[242.14]EEGGLDFLG.R	P78332	sp|P78332|RBM6_HUMAN,tr|E9PGM9|E9PGM9_HUMAN,tr|F8WCA5|F8WCA5_HUMAN,tr|B4E0G6|B4E0G6_HUMAN	1494.74	[unavailable]	2	RNA-binding protein 6 OS=Homo sapiens GN=RBM6 PE=1 SV=5	4.14	0.4078	[unavailable]	[unavailable]
c(339, 342)	0.987	GLLEQWLK(1.000)REK(1.000)EEEPV	082715_23928_HG_v.16400.16400.3	16400	KRGTA.GLLEQWLKREKEEEPV.AKRPY	A.GLLEQWLK[242.14]REK[242.14]EEEPV.A	Q96FZ2	sp|Q96FZ2|HMCES_HUMAN,tr|E7EMP6|E7EMP6_HUMAN	2210.13	[unavailable]	3	Embryonic stem cell-specific 5-hydroxymethylcytosine-binding protein OS=Homo sapiens GN=HMCES PE=1 SV=1	4.65	2.0684	[unavailable]	[unavailable]
339	0.9758	GLLEQWLK(0.998)REK(0.002)EEEPV	032717_25661_HG_L.13305.13305.3	13305	KRGTA.GLLEQWLKREKEEEPV.AKRPY	A.GLLEQWLK[242.14]REKEEEPV.A	Q96FZ2	sp|Q96FZ2|HMCES_HUMAN,tr|E7EMP6|E7EMP6_HUMAN	2096.09	[unavailable]	3	Embryonic stem cell-specific 5-hydroxymethylcytosine-binding protein OS=Homo sapiens GN=HMCES PE=1 SV=1	4.65	-0.6978	[unavailable]	[unavailable]
81	1	GMGGIQNEK(1.000)ET	t05006_tc-254-2nd_SUMO2.08319.08319.2	8319	AGGLA.GMGGIQNEKET.MQSLN	A.GMGGIQNEK[250.15]ET.M	P05783	sp|P05783|K1C18_HUMAN,tr|F8VZY9|F8VZY9_HUMAN	1284.59	[unavailable]	2	Keratin, type I cytoskeletal 18 OS=Homo sapiens GN=KRT18 PE=1 SV=2	4.53	2.4668	[unavailable]	[unavailable]
298	0.9983	GPLTTK(1.000)PDYA	032717_25661_HG_L.07270.07270.2	7270	VAVPA.GPLTTKPDYA.GHQLQ	A.GPLTTK[242.14]PDYA.G	O95149	sp|O95149|SPN1_HUMAN	1175.58	[unavailable]	2	Snurportin-1 OS=Homo sapiens GN=SNUPN PE=1 SV=1	5.83	-1.5549	[unavailable]	[unavailable]
108	1	GQWVEQEVEDRPEVK(1.000)DENA	092815_24001_HG_e.16006.16006.3	16006	EGRLA.GQWVEQEVEDRPEVKDENA.GVLEV	A.GQWVEQEVEDRPEVK[242.14]DENA.G	Q9NWK9	sp|Q9NWK9|BCD1_HUMAN	2370.07	[unavailable]	3	Box C\D snoRNA protein 1 OS=Homo sapiens GN=ZNHIT6 PE=1 SV=1	4	424.811	[unavailable]	[unavailable]
108	0.9745	GQWVEQEVEDRPEVK(1.000)DENAG	032717_25661_HG_L.09400.09400.3	9400	EGRLA.GQWVEQEVEDRPEVKDENAG.VLEVK	A.GQWVEQEVEDRPEVK[242.14]DENAG.V	Q9NWK9	sp|Q9NWK9|BCD1_HUMAN	2427.09	[unavailable]	3	Box C\D snoRNA protein 1 OS=Homo sapiens GN=ZNHIT6 PE=1 SV=1	4	0.6028	[unavailable]	[unavailable]
576	0.9721	GTIK(1.000)TEGEHDPV	092815_24002_HG_e.07783.07783.2	7783	NDSIA.GTIKTEGEHDPV.TEFIA	A.GTIK[242.14]TEGEHDPV.T	H0UI80	tr|H0UI80|H0UI80_HUMAN,sp|Q8IXH7|NELFD_HUMAN,sp|Q8IXH7-4|NELFD_HUMAN	1395.66	[unavailable]	2	Negative elongation factor C\D OS=Homo sapiens GN=TH1L PE=1 SV=1	4.65	-1.3101	[unavailable]	[unavailable]
267	0.9905	GTTPGPDPK(1.000)AYQLL	032717_25660_HG_L.14623.14623.2	14623	PSQAA.GTTPGPDPKAYQLL.SARSA	A.GTTPGPDPK[242.14]AYQLL.S	Q9HAB3	sp|Q9HAB3|S52A2_HUMAN	1570.8	[unavailable]	2	Solute carrier family 52, riboflavin transporter, member 2 OS=Homo sapiens GN=SLC52A2 PE=1 SV=1	5.83	-1.1642	[unavailable]	[unavailable]
59	0.9991	GVK(1.000)SPPYIFSPIPF	032717_25661_HG_L.17208.17208.2	17208	VQLPA.GVKSPPYIFSPIPF.LGHAI	A.GVK[242.14]SPPYIFSPIPF.L	Q16850	sp|Q16850|CP51A_HUMAN	1661.88	[unavailable]	2	Lanosterol 14-alpha demethylase OS=Homo sapiens GN=CYP51A1 PE=1 SV=3	8.59	-0.2935	[unavailable]	[unavailable]
59	0.9998	GVK(1.000)SPPYIFSPIPFLG	032717_25660_HG_L.20805.20805.2	20805	VQLPA.GVKSPPYIFSPIPFLG.HAIAF	A.GVK[242.14]SPPYIFSPIPFLG.H	Q16850	sp|Q16850|CP51A_HUMAN	1831.99	[unavailable]	2	Lanosterol 14-alpha demethylase OS=Homo sapiens GN=CYP51A1 PE=1 SV=3	8.59	0.1331	[unavailable]	[unavailable]
28	1	GYAQEEQLK(0.000)EEEEIK(1.000)EEEEEEDSGSVA	032717_25660_HG_L.13081.13081.3	13081	PKRAA.GYAQEEQLKEEEEIKEEEEEEDSGSVA.QLQGG	A.GYAQEEQLKEEEEIK[242.14]EEEEEEDSGSVA.Q	Q9NRE2	sp|Q9NRE2|TSH2_HUMAN,sp|Q9NRE2-2|TSH2_HUMAN	3226.38	[unavailable]	3	Teashirt homolog 2 OS=Homo sapiens GN=TSHZ2 PE=1 SV=3	3.76	-1.134	[unavailable]	[unavailable]
486	0.9845	HILSPWGAEVK(1.000)AEPV	032717_25660_HG_L.14080.14080.3	14080	ELFLA.HILSPWGAEVKAEPV.EVVAP	A.HILSPWGAEVK[242.14]AEPV.E	P09874	sp|P09874|PARP1_HUMAN	1745.91	[unavailable]	3	Poly [ADP-ribose] polymerase 1 OS=Homo sapiens GN=PARP1 PE=1 SV=4	5.4	571.834	[unavailable]	[unavailable]
486	0.9817	HILSPWGAEVK(1.000)AEPVEV	092815_24002_HG_e.22815.22815.3	22815	ELFLA.HILSPWGAEVKAEPVEV.VAPRG	A.HILSPWGAEVK[242.14]AEPVEV.V	P09874	sp|P09874|PARP1_HUMAN	1974.02	[unavailable]	3	Poly [ADP-ribose] polymerase 1 OS=Homo sapiens GN=PARP1 PE=1 SV=4	4.75	0.7409	[unavailable]	[unavailable]
160	0.9815	HQWFLK(1.000)HEARPL	092815_24002_HG_e.12920.12920.4	12920	KCFEA.HQWFLKHEARPL.AELRN	A.HQWFLK[242.14]HEARPL.A	P29590	sp|P29590|PML_HUMAN,sp|P29590-11|PML_HUMAN,sp|P29590-8|PML_HUMAN,sp|P29590-3|PML_HUMAN,sp|P29590-13|PML_HUMAN,sp|P29590-9|PML_HUMAN,sp|P29590-5|PML_HUMAN,sp|P29590-2|PML_HUMAN,sp|P29590-12|PML_HUMAN,tr|H3BT57|H3BT57_HUMAN,sp|P29590-4|PML_HUMAN,sp|P29590-10|PML_HUMAN,sp|P29590-14|PML_HUMAN	1674.87	[unavailable]	4	Protein PML OS=Homo sapiens GN=PML PE=1 SV=3	8.76	-0.1454	[unavailable]	[unavailable]
160	1	HQWFLK(1.000)HEARPLA	082715_23928_HG_v.08217.08217.3	8217	KCFEA.HQWFLKHEARPLA.ELRNQ	A.HQWFLK[242.14]HEARPLA.E	P29590	sp|P29590|PML_HUMAN,sp|P29590-11|PML_HUMAN,sp|P29590-8|PML_HUMAN,sp|P29590-3|PML_HUMAN,sp|P29590-13|PML_HUMAN,sp|P29590-9|PML_HUMAN,sp|P29590-5|PML_HUMAN,sp|P29590-2|PML_HUMAN,sp|P29590-12|PML_HUMAN,tr|H3BT57|H3BT57_HUMAN,sp|P29590-4|PML_HUMAN,sp|P29590-10|PML_HUMAN,sp|P29590-14|PML_HUMAN	1745.91	[unavailable]	3	Protein PML OS=Homo sapiens GN=PML PE=1 SV=3	8.76	-0.8376	[unavailable]	[unavailable]
160	0.9993	HQWFLK(1.000)HEARPLAEL	082715_23928_HG_v.11758.11758.3	11758	KCFEA.HQWFLKHEARPLAEL.RNQSV	A.HQWFLK[242.14]HEARPLAEL.R	P29590	sp|P29590|PML_HUMAN,sp|P29590-11|PML_HUMAN,sp|P29590-8|PML_HUMAN,sp|P29590-3|PML_HUMAN,sp|P29590-13|PML_HUMAN,sp|P29590-9|PML_HUMAN,sp|P29590-5|PML_HUMAN,sp|P29590-2|PML_HUMAN,sp|P29590-12|PML_HUMAN,tr|H3BT57|H3BT57_HUMAN,sp|P29590-4|PML_HUMAN,sp|P29590-10|PML_HUMAN,sp|P29590-14|PML_HUMAN	1988.04	[unavailable]	3	Protein PML OS=Homo sapiens GN=PML PE=1 SV=3	6.92	502.881	[unavailable]	[unavailable]
160	0.9235	HQWFLK(1.000)HEARPLAELRNQSV	092815_23999_HG_e.16437.16437.4	16437	KCFEA.HQWFLKHEARPLAELRNQSV.REFLD	A.HQWFLK[242.14]HEARPLAELRNQSV.R	P29590	sp|P29590|PML_HUMAN,sp|P29590-11|PML_HUMAN,sp|P29590-8|PML_HUMAN,sp|P29590-3|PML_HUMAN,sp|P29590-13|PML_HUMAN,sp|P29590-9|PML_HUMAN,sp|P29590-5|PML_HUMAN,sp|P29590-2|PML_HUMAN,sp|P29590-12|PML_HUMAN,tr|H3BT57|H3BT57_HUMAN,sp|P29590-4|PML_HUMAN,sp|P29590-10|PML_HUMAN,sp|P29590-14|PML_HUMAN	2572.34	[unavailable]	4	Protein PML OS=Homo sapiens GN=PML PE=1 SV=3	8.76	0.1895	[unavailable]	[unavailable]
285	0.9892	HYLK(0.000)EYK(1.000)EA	082715_23928_HG_v.03475.03475.2	3475	NKGLA.HYLKEYKEA.IHDMN	A.HYLKEYK[242.14]EA.L	Q96EI5-2	sp|Q96EI5-2|TCAL4_HUMAN,sp|Q96EI5|TCAL4_HUMAN	1293.64	[unavailable]	2	Isoform 2 of Transcription elongation factor A protein-like 4 OS=Homo sapiens GN=TCEAL4	6.75	-0.0942	[unavailable]	[unavailable]
526	0.9978	IDNQIFK(1.000)QDQS	032717_25660_HG_L.09482.09482.2	9482	SHTVA.IDNQIFKQDQS.NVQIA	A.IDNQIFK[242.14]QDQS.N	Q8NG31	sp|Q8NG31|CASC5_HUMAN,sp|Q8NG31-2|CASC5_HUMAN,sp|Q8NG31-4|CASC5_HUMAN,sp|Q8NG31-3|CASC5_HUMAN	1448.69	[unavailable]	2	Protein CASC5 OS=Homo sapiens GN=CASC5 PE=1 SV=3	4.21	0.589	[unavailable]	[unavailable]
358	1	IDWFDGK(1.000)EFSGNPIK(0.000)V	t04809_tc-231_3.41240.41240.3	41240	SAKAA.IDWFDGKEFSGNPIKV.SFATR	A.IDWFDGK[136.11]EFSGNPIK[250.15]V.S	H3BPE7	tr|H3BPE7|H3BPE7_HUMAN,sp|P35637|FUS_HUMAN,sp|P35637-2|FUS_HUMAN	1980.99	0.83	3	RNA-binding protein FUS OS=Homo sapiens GN=FUS PE=1 SV=1	4.56	0.9229	700000	844000
575	0.9916	IGAPPTATEGPETK(1.000)PV	092815_23999_HG_e.12116.12116.2	12116	ETEAA.IGAPPTATEGPETKPV.LMALA	A.IGAPPTATEGPETK[242.14]PV.L	Q13263	sp|Q13263|TIF1B_HUMAN,sp|Q13263-2|TIF1B_HUMAN	1677.86	[unavailable]	2	Transcription intermediary factor 1-beta OS=Homo sapiens GN=TRIM28 PE=1 SV=5	4.53	1.526	[unavailable]	[unavailable]
482	0.9548	IIK(1.000)YQGLEWK(0.000)S	032717_25661_HG_L.10079.10079.3	10079	RYREA.IIKYQGLEWKS.SASLV	A.IIK[242.14]YQGLEWKS.S	Q9NP58	sp|Q9NP58|ABCB6_HUMAN,sp|Q9NP58-4|ABCB6_HUMAN	1477.79	[unavailable]	3	ATP-binding cassette sub-family B member 6, mitochondrial OS=Homo sapiens GN=ABCB6 PE=1 SV=1	8.5	-2.1639	[unavailable]	[unavailable]
95	0.9992	IK(1.000)AGQEEGQPPAEGLA	032717_25661_HG_L.07546.07546.2	7546	RGHVA.IKAGQEEGQPPAEGLA.AASVV	A.IK[242.14]AGQEEGQPPAEGLA.A	Q9H0U9	sp|Q9H0U9|TSYL1_HUMAN	1707.84	[unavailable]	2	Testis-specific Y-encoded-like protein 1 OS=Homo sapiens GN=TSPYL1 PE=1 SV=3	4.25	-1.1423	[unavailable]	[unavailable]
141	1	IK(1.000)K(0.000)EAGTK(0.000)EEPV	092815_24002_HG_e.03170.03170.2	3170	LEVNA.IKKEAGTKEEPV.TADVI	A.IK[242.14]KEAGTKEEPV.T	O43290	sp|O43290|SNUT1_HUMAN	1441.78	[unavailable]	2	U4\U6.U5 tri-snRNP-associated protein 1 OS=Homo sapiens GN=SART1 PE=1 SV=1	6.23	2.2828	[unavailable]	[unavailable]
32	1	IK(1.000)QESGGDGEVEEYLS	032717_25660_HG_L.11786.11786.2	11786	NEEMA.IKQESGGDGEVEEYLS.FRSVG	A.IK[242.14]QESGGDGEVEEYLS.F	Q03468	sp|Q03468|ERCC6_HUMAN,tr|E7EV46|E7EV46_HUMAN	1852.83	[unavailable]	2	DNA excision repair protein ERCC-6 OS=Homo sapiens GN=ERCC6 PE=1 SV=1	3.91	-1.3162	[unavailable]	[unavailable]
126	0.9988	IK(1.000)QVYEEEYGS	032717_25661_HG_L.07526.07526.2	7526	EELRA.IKQVYEEEYGS.SLEDD	A.IK[242.14]QVYEEEYGS.S	P08758	sp|P08758|ANXA5_HUMAN,tr|D6RBL5|D6RBL5_HUMAN,tr|E9PHT9|E9PHT9_HUMAN	1457.67	[unavailable]	2	Annexin A5 OS=Homo sapiens GN=ANXA5 PE=1 SV=2	4.25	-0.0836	[unavailable]	[unavailable]
162	0.9987	IK(0.995)TEK(0.005)LEEPPEDSPPVEEV	032717_25661_HG_L.10031.10031.3	10031	DAFKA.IKTEKLEEPPEDSPPVEEV.RTVIR	A.IK[242.14]TEKLEEPPEDSPPVEEV.R	P41970	sp|P41970|ELK3_HUMAN	2278.12	[unavailable]	3	ETS domain-containing protein Elk-3 OS=Homo sapiens GN=ELK3 PE=1 SV=2	4.06	-1.0435	[unavailable]	[unavailable]
203	0.9978	IK(1.000)TESGLSQT	092815_24002_HG_e.07271.07271.2	7271	VMLPA.IKTESGLSQT.QSPLQ	A.IK[242.14]TESGLSQT.Q	F2Z2Y1	tr|F2Z2Y1|F2Z2Y1_HUMAN,sp|O95677|EYA4_HUMAN,sp|O95677-4|EYA4_HUMAN,sp|O95677-2|EYA4_HUMAN,tr|E9PLN6|E9PLN6_HUMAN,sp|O95677-5|EYA4_HUMAN,tr|E7ESD5|E7ESD5_HUMAN,sp|O95677-3|EYA4_HUMAN	1176.6	[unavailable]	2	Eyes absent homolog 4 OS=Homo sapiens GN=EYA4 PE=1 SV=1	6	-1.9679	[unavailable]	[unavailable]
292	0.9823	IQDLWQWRK(1.000)SL	092815_24002_HG_e.24650.24650.3	24650	TDQEA.IQDLWQWRKSL.-----	A.IQDLWQWRK[242.14]SL.-	P06748	sp|P06748|NPM_HUMAN,sp|P06748-2|NPM_HUMAN	1585.84	[unavailable]	3	Nucleophosmin OS=Homo sapiens GN=NPM1 PE=1 SV=2	8.75	0.3457	[unavailable]	[unavailable]
279	0.9709	IREVETLPRK(0.000)YK(1.000)	t04957_tc-254_SUMO2.08789.08789.4	8789	VTIDA.IREVETLPRKYK.KECEE	A.IREVETLPRK[136.11]YK[250.15].K	P46939-2	sp|P46939-2|UTRO_HUMAN,sp|P46939|UTRO_HUMAN	1660.96	0.77	4	Isoform 2 of Utrophin OS=Homo sapiens GN=UTRN	9.7	1.7596	5040000	6570000
494	0.999	IVDPHIK(1.000)V	t05006_tc-254-2nd_SUMO2.19976.19976.3	19976	RKLVA.IVDPHIKV.DSGYR	A.IVDPHIK[242.14]V.D	Q14697-2	sp|Q14697-2|GANAB_HUMAN,sp|Q14697|GANAB_HUMAN,tr|E9PKU7|E9PKU7_HUMAN,tr|F5H6X6|F5H6X6_HUMAN	1033.59	1.71	3	Isoform 2 of Neutral alpha-glucosidase AB OS=Homo sapiens GN=GANAB	6.74	2.4729	452000	265000
704	0.976	IVK(1.000)REGNSSQNWQRFYQLT	092815_24001_HG_e.18689.18689.3	18689	ELGKA.IVKREGNSSQNWQRFYQLT.KLLDS	A.IVK[242.14]REGNSSQNWQRFYQLT.K	P04150-3	sp|P04150-3|GCR_HUMAN,sp|P04150|GCR_HUMAN,sp|P04150-8|GCR_HUMAN,sp|P04150-10|GCR_HUMAN,sp|P04150-6|GCR_HUMAN,sp|P04150-2|GCR_HUMAN,sp|P04150-9|GCR_HUMAN,sp|P04150-5|GCR_HUMAN,sp|P04150-7|GCR_HUMAN	2467.24	[unavailable]	3	Isoform Alpha-2 of Glucocorticoid receptor OS=Homo sapiens GN=NR3C1	9.99	-0.2224	[unavailable]	[unavailable]
125	0.9999	K(0.000)TEWLDGK(1.000)HV	t04809_tc-231_3.13553.13553.3	13553	FICTA.KTEWLDGKHV.VFGKV	A.K[136.11]TEWLDGK[250.15]HV.V	P62937	sp|P62937|PPIA_HUMAN,sp|Q9Y536|PAL4A_HUMAN,sp|A2BFH1|PAL4G_HUMAN,sp|F5H284|PAL4D_HUMAN,tr|A0A075B759|A0A075B759_HUMAN,sp|P62937-2|PPIA_HUMAN	1341.7	0.55	3	Peptidyl-prolyl cis-trans isomerase A OS=Homo sapiens GN=PPIA PE=1 SV=2	6.75	-0.4085	461000	841000
260	0.9975	K(0.000)YDDIK(0.072)K(0.928)VV	t04803_tc-229_1.11525.11525.3	11525	LEKPA.KYDDIKKVV.KQASE	A.K[136.11]YDDIK[136.11]K[250.15]VV.K	P04406	sp|P04406|G3P_HUMAN,sp|P04406-2|G3P_HUMAN,tr|E7EUT5|E7EUT5_HUMAN	1244.72	1.05	3	Glyceraldehyde-3-phosphate dehydrogenase OS=Homo sapiens GN=GAPDH PE=1 SV=3	8.43	-0.4402	10700000	10200000
199	0.9729	K(1.000)GMLPDPK(0.000)NT	t04960_tc-255_SUMO3.13630.13630.3	13630	IYDTA.KGMLPDPKNT.HIVIS	A.K[242.14]GMLPDPKNT.H	P05141	sp|P05141|ADT2_HUMAN,sp|P12236|ADT3_HUMAN	1213.61	3.2	3	ADP\ATP translocase 2 OS=Homo sapiens GN=SLC25A5 PE=1 SV=7	8.59	-0.0753	2900000	907000
463	1	K(0.992)IK(0.000)VK(0.007)VEEEEEEK(0.000)V	092815_24002_HG_e.08870.08870.3	8870	KAKKA.KIKVKVEEEEEEKV.AEEEE	A.K[242.14]IKVKVEEEEEEKV.A	Q9Y2X3	sp|Q9Y2X3|NOP58_HUMAN	1828.98	[unavailable]	3	Nucleolar protein 58 OS=Homo sapiens GN=NOP58 PE=1 SV=1	4.77	0.4997	[unavailable]	[unavailable]
463	1	K(0.972)IK(0.027)VK(0.001)VEEEEEEK(0.000)VA	082715_23928_HG_v.05320.05320.3	5320	KAKKA.KIKVKVEEEEEEKVA.EEEET	A.K[242.14]IKVKVEEEEEEKVA.E	Q9Y2X3	sp|Q9Y2X3|NOP58_HUMAN	1900.02	[unavailable]	3	Nucleolar protein 58 OS=Homo sapiens GN=NOP58 PE=1 SV=1	4.77	6.7352	[unavailable]	[unavailable]
467	0.9277	K(0.000)IK(0.000)VK(1.000)VEEEEEEK(0.000)VAEEEETS	082715_23928_HG_v.07914.07914.3	7914	KAKKA.KIKVKVEEEEEEKVAEEEETS.VKKKK	A.K[242.14]IKVKVEEEEEEKVAEEEETS.V	Q9Y2X3	sp|Q9Y2X3|NOP58_HUMAN	2604.27	[unavailable]	3	Nucleolar protein 58 OS=Homo sapiens GN=NOP58 PE=1 SV=1	4.3	769.742	[unavailable]	[unavailable]
29	0.9788	K(1.000)IQDK(0.000)EGIPPDQQRLI	t04957_tc-254_SUMO2.21078.21078.4	21078	ENVKA.KIQDKEGIPPDQQRLI.FAGKQ	A.K[242.14]IQDKEGIPPDQQRLI.F	P0CG48	sp|P0CG48|UBC_HUMAN,sp|P0CG48|UBC_HUMAN,sp|P0CG48|UBC_HUMAN,sp|P0CG48|UBC_HUMAN,sp|P0CG48|UBC_HUMAN,sp|P0CG48|UBC_HUMAN,sp|P0CG48|UBC_HUMAN,sp|P0CG48|UBC_HUMAN,sp|P0CG48|UBC_HUMAN,tr|F5H041|F5H041_HUMAN,tr|F5H041|F5H041_HUMAN,tr|F5H041|F5H041_HUMAN,tr|F5H041|F5H041_HUMAN,tr|F5H041|F5H041_HUMAN,tr|F5H041|F5H041_HUMAN,tr|Q96C32|Q96C32_HUMAN,tr|Q96C32|Q96C32_HUMAN,sp|P0CG47|UBB_HUMAN,tr|J3QRK5|J3QRK…	1991.08	0.85	4	Polyubiquitin-C OS=Homo sapiens GN=UBC PE=1 SV=3	6.12	0.8566	676000	792000
29	0.9698	K(1.000)IQDK(0.000)EGIPPDQQRLIFA	t05012_tc-256-2nd_SUMO4.26907.26907.4	26907	ENVKA.KIQDKEGIPPDQQRLIFA.GKQLE	A.K[242.14]IQDKEGIPPDQQRLIFA.G	P0CG48	sp|P0CG48|UBC_HUMAN,sp|P0CG48|UBC_HUMAN,sp|P0CG48|UBC_HUMAN,sp|P0CG48|UBC_HUMAN,sp|P0CG48|UBC_HUMAN,sp|P0CG48|UBC_HUMAN,sp|P0CG48|UBC_HUMAN,sp|P0CG48|UBC_HUMAN,tr|F5H041|F5H041_HUMAN,tr|F5H041|F5H041_HUMAN,tr|F5H041|F5H041_HUMAN,tr|F5H041|F5H041_HUMAN,tr|F5H041|F5H041_HUMAN,tr|F5H041|F5H041_HUMAN,tr|Q96C32|Q96C32_HUMAN,tr|Q96C32|Q96C32_HUMAN,tr|Q96C32|Q96C32_HUMAN,sp|P0CG47|UBB_HUMAN,sp|P0CG47|UB…	2209.19	0.57	4	Polyubiquitin-C OS=Homo sapiens GN=UBC PE=1 SV=3	6.12	3.6402	1920000	3350000
568	0.9863	K(0.753)K(0.309)LK(0.938)TEQGGAHFSVS	092815_24001_HG_e.10223.10223.3	10223	DGPTA.KKLKTEQGGAHFSVS.SLAEG	A.K[242.14]K[242.14]LKTEQGGAHFSVS.S	P13010	sp|P13010|XRCC5_HUMAN	1843.95	[unavailable]	3	X-ray repair cross-complementing protein 5 OS=Homo sapiens GN=XRCC5 PE=1 SV=3	9.7	1.0905	[unavailable]	[unavailable]
324	0.9672	K(0.307)K(0.693)SIK(0.023)DSEK(0.976)QCSK(0.001)	t05012_tc-256-2nd_SUMO4.04787.04787.4	4787	KLDVA.KKSIKDSEKQCSK.QEDDI	A.K[242.14]KSIKDSEKQC[228.06]SK[242.14].Q	Q8NDV3	sp|Q8NDV3|SMC1B_HUMAN,sp|Q8NDV3-3|SMC1B_HUMAN,sp|Q8NDV3-2|SMC1B_HUMAN	1860.94	10.69	4	Structural maintenance of chromosomes protein 1B OS=Homo sapiens GN=SMC1B PE=2 SV=2	9.52	4.3854	28700000	2680000
388	0.9925	K(1.000)LLWSEWT	082715_23928_HG_v.17112.17112.2	17112	VEGAA.KLLWSEWT.GASLA	A.K[242.14]LLWSEWT.G	Q9BVP2	sp|Q9BVP2|GNL3_HUMAN,sp|Q9BVP2-2|GNL3_HUMAN	1175.6	[unavailable]	2	Guanine nucleotide-binding protein-like 3 OS=Homo sapiens GN=GNL3 PE=1 SV=2	6	-0.8293	[unavailable]	[unavailable]
118	0.9933	K(1.000)TEWLDGK(0.000)HVV	t05006_tc-254-2nd_SUMO2.17639.17639.3	17639	FICTA.KTEWLDGKHVV.FGKVK	A.K[242.14]TEWLDGKHVV.F	P62937	sp|P62937|PPIA_HUMAN,sp|P62937-2|PPIA_HUMAN	1424.74	0.8	3	Peptidyl-prolyl cis-trans isomerase A OS=Homo sapiens GN=PPIA PE=1 SV=2	6.75	4.681	298000	374000
162	0.9993	K(1.000)VIHDNFGIV	032717_25660_HG_L.15203.15203.2	15203	LAPLA.KVIHDNFGIV.EGLMT	A.K[242.14]VIHDNFGIV.E	P04406	sp|P04406|G3P_HUMAN,sp|P04406-2|G3P_HUMAN,tr|E7EUT5|E7EUT5_HUMAN	1254.67	[unavailable]	2	Glyceraldehyde-3-phosphate dehydrogenase OS=Homo sapiens GN=GAPDH PE=1 SV=3	6.74	-2.4284	[unavailable]	[unavailable]
254	0.9978	K(1.000)YDDIK(0.000)K(0.000)VV	t05009_tc-255-2nd_SUMO3.13450.13450.3	13450	LEKPA.KYDDIKKVV.KQASE	A.K[242.14]YDDIKKVV.K	P04406	sp|P04406|G3P_HUMAN,sp|P04406-2|G3P_HUMAN,tr|E7EUT5|E7EUT5_HUMAN	1220.68	0.55	3	Glyceraldehyde-3-phosphate dehydrogenase OS=Homo sapiens GN=GAPDH PE=1 SV=3	8.43	2.2445	801000	1450000
190	1	K(1.000)YLFNQLFGEEDADQEVSPD	032717_25660_HG_L.18434.18434.2	18434	CIVWA.KYLFNQLFGEEDADQEVSPD.RADPE	A.K[242.14]YLFNQLFGEEDADQEVSPD.R	Q9UBT2	sp|Q9UBT2|SAE2_HUMAN,sp|Q9UBT2-2|SAE2_HUMAN	2457.1	[unavailable]	2	SUMO-activating enzyme subunit 2 OS=Homo sapiens GN=UBA2 PE=1 SV=2	3.87	-1.0921	[unavailable]	[unavailable]
190	1	K(1.000)YLFNQLFGEEDADQEVSPDRADPEAA	032717_25660_HG_L.17040.17040.3	17040	CIVWA.KYLFNQLFGEEDADQEVSPDRADPEAA.WEPTE	A.K[242.14]YLFNQLFGEEDADQEVSPDRADPEAA.W	Q9UBT2	sp|Q9UBT2|SAE2_HUMAN,sp|Q9UBT2-2|SAE2_HUMAN	3167.43	[unavailable]	3	SUMO-activating enzyme subunit 2 OS=Homo sapiens GN=UBA2 PE=1 SV=2	3.85	-1.1551	[unavailable]	[unavailable]
29	0.9939	K(0.954)IQDK(0.046)EGIPPDQQRLI	t05006_tc-254-2nd_SUMO2.20685.20685.4	20685	ENVKA.KIQDKEGIPPDQQRLI.FAGKQ	A.K[250.15]IQDK[136.11]EGIPPDQQRLI.F	P0CG48	sp|P0CG48|UBC_HUMAN,sp|P0CG48|UBC_HUMAN,sp|P0CG48|UBC_HUMAN,sp|P0CG48|UBC_HUMAN,sp|P0CG48|UBC_HUMAN,sp|P0CG48|UBC_HUMAN,sp|P0CG48|UBC_HUMAN,sp|P0CG48|UBC_HUMAN,sp|P0CG48|UBC_HUMAN,tr|F5H041|F5H041_HUMAN,tr|F5H041|F5H041_HUMAN,tr|F5H041|F5H041_HUMAN,tr|F5H041|F5H041_HUMAN,tr|F5H041|F5H041_HUMAN,tr|F5H041|F5H041_HUMAN,tr|F5H041|F5H041_HUMAN,tr|Q96C32|Q96C32_HUMAN,tr|Q96C32|Q96C32_HUMAN,tr|Q96C32|Q9…	2007.11	0.94	4	Polyubiquitin-C OS=Homo sapiens GN=UBC PE=1 SV=3	6.12	4.1274	342000	366000
29	1	K(0.999)IQDK(0.001)EGIPPDQQRLIFA	t04963_tc-256_SUMO4.27859.27859.4	27859	ENVKA.KIQDKEGIPPDQQRLIFA.GKQLE	A.K[250.15]IQDK[136.11]EGIPPDQQRLIFA.G	P0CG48	sp|P0CG48|UBC_HUMAN,sp|P0CG48|UBC_HUMAN,sp|P0CG48|UBC_HUMAN,sp|P0CG48|UBC_HUMAN,sp|P0CG48|UBC_HUMAN,sp|P0CG48|UBC_HUMAN,tr|F5H041|F5H041_HUMAN,tr|Q96C32|Q96C32_HUMAN,tr|Q96C32|Q96C32_HUMAN,tr|Q96C32|Q96C32_HUMAN,sp|P0CG47|UBB_HUMAN,sp|P0CG47|UBB_HUMAN,tr|J3QRK5|J3QRK5_HUMAN,tr|J3QLP7|J3QLP7_HUMAN,sp|P62979|RS27A_HUMAN,tr|B4DV12|B4DV12_HUMAN,sp|P62987|RL40_HUMAN	2225.21	0.78	4	Polyubiquitin-C OS=Homo sapiens GN=UBC PE=1 SV=3	6.12	0.9857	3890000	5000000
118	1	K(1.000)TEWLDGK(0.000)HVV	t04806_tc-230_2.16408.16408.3	16408	FICTA.KTEWLDGKHVV.FGKVK	A.K[250.15]TEWLDGK[136.11]HVV.F	P62937	sp|P62937|PPIA_HUMAN,sp|P62937-2|PPIA_HUMAN	1440.77	1.03	3	Peptidyl-prolyl cis-trans isomerase A OS=Homo sapiens GN=PPIA PE=1 SV=2	6.75	1.2048	1030000	1000000
488	0.9941	K(1.000)AVPYQK(0.000)FEAHPN	082715_23928_HG_v.05896.05896.3	5896	GSTEA.KAVPYQKFEAHPN.DLYVE	A.KAVPYQK[242.14]FEAHPN.D	P78347	sp|P78347|GTF2I_HUMAN,sp|P78347-3|GTF2I_HUMAN,sp|P78347-4|GTF2I_HUMAN,sp|P78347-2|GTF2I_HUMAN	1641.83	[unavailable]	3	General transcription factor II-I OS=Homo sapiens GN=GTF2I PE=1 SV=2	8.51	-0.1113	[unavailable]	[unavailable]
254	0.9706	K(0.000)EEIK(1.000)AENT	092815_24001_HG_e.02691.02691.2	2691	SDNEA.KEEIKAENT.TGNWL	A.KEEIK[242.14]AENT.T	Q9NYD6	sp|Q9NYD6|HXC10_HUMAN	1174.58	[unavailable]	2	Homeobox protein Hox-C10 OS=Homo sapiens GN=HOXC10 PE=1 SV=2	4.79	1.245	[unavailable]	[unavailable]
254	0.9924	K(0.071)EEIK(0.929)AENTT	092815_24002_HG_e.03045.03045.2	3045	SDNEA.KEEIKAENTT.GNWLT	A.KEEIK[242.14]AENTT.G	Q9NYD6	sp|Q9NYD6|HXC10_HUMAN	1275.63	[unavailable]	2	Homeobox protein Hox-C10 OS=Homo sapiens GN=HOXC10 PE=1 SV=2	4.79	1.3376	[unavailable]	[unavailable]
206	0.992	K(0.020)GMLPDPK(0.980)NT	t05006_tc-254-2nd_SUMO2.13667.13667.3	13667	IYDTA.KGMLPDPKNT.HIVIS	A.KGMLPDPK[242.14]NT.H	P05141	sp|P05141|ADT2_HUMAN,sp|P12236|ADT3_HUMAN	1213.61	0.47	3	ADP\ATP translocase 2 OS=Homo sapiens GN=SLC25A5 PE=1 SV=7	8.59	2.4833	321000	687000
467	1	K(0.000)IK(0.057)VK(0.943)VEEEEEEK(0.000)V	082715_23928_HG_v.05269.05269.3	5269	KAKKA.KIKVKVEEEEEEKV.AEEEE	A.KIKVK[242.14]VEEEEEEKV.A	Q9Y2X3	sp|Q9Y2X3|NOP58_HUMAN	1828.98	[unavailable]	3	Nucleolar protein 58 OS=Homo sapiens GN=NOP58 PE=1 SV=1	4.77	-0.0999	[unavailable]	[unavailable]
467	1	K(0.000)IK(0.000)VK(1.000)VEEEEEEK(0.000)VA	082715_23928_HG_v.05243.05243.3	5243	KAKKA.KIKVKVEEEEEEKVA.EEEET	A.KIKVK[242.14]VEEEEEEKVA.E	Q9Y2X3	sp|Q9Y2X3|NOP58_HUMAN	1900.02	[unavailable]	3	Nucleolar protein 58 OS=Homo sapiens GN=NOP58 PE=1 SV=1	4.77	0	[unavailable]	[unavailable]
134	0.9896	K(0.000)LLFSDGEK(1.000)VIPRLT	092815_23999_HG_e.20442.20442.3	20442	CLEQA.KLLFSDGEKVIPRLT.HELPG	A.KLLFSDGEK[242.14]VIPRLT.H	Q9H147	sp|Q9H147|TDIF1_HUMAN	1829.04	[unavailable]	3	Deoxynucleotidyltransferase terminal-interacting protein 1 OS=Homo sapiens GN=DNTTIP1 PE=1 SV=2	8.59	1.4992	[unavailable]	[unavailable]
125	0.9962	K(0.000)TEWLDGK(1.000)HV	t04809_tc-231_3.13572.13572.3	13572	FICTA.KTEWLDGKHV.VFGKV	A.KTEWLDGK[242.14]HV.V	P62937	sp|P62937|PPIA_HUMAN,sp|Q9Y536|PAL4A_HUMAN,sp|A2BFH1|PAL4G_HUMAN,sp|F5H284|PAL4D_HUMAN,tr|A0A075B759|A0A075B759_HUMAN,sp|P62937-2|PPIA_HUMAN	1325.67	0.51	3	Peptidyl-prolyl cis-trans isomerase A OS=Homo sapiens GN=PPIA PE=1 SV=2	6.75	-1.1025	729000	1420000
195	1	K(0.000)VSQGVEDGPDTK(1.000)RA	082715_23928_HG_v.02270.02270.3	2270	KTKVA.KVSQGVEDGPDTKRA.KLDSS	A.KVSQGVEDGPDTK[242.14]RA.K	Q9UBE0	sp|Q9UBE0|SAE1_HUMAN,sp|Q9UBE0-3|SAE1_HUMAN,tr|B3KNJ4|B3KNJ4_HUMAN,sp|Q9UBE0-2|SAE1_HUMAN	1699.85	[unavailable]	3	SUMO-activating enzyme subunit 1 OS=Homo sapiens GN=SAE1 PE=1 SV=1	6.12	1.1828	[unavailable]	[unavailable]
259	0.9958	K(0.000)YDDIK(1.000)K(0.000)VV	t05006_tc-254-2nd_SUMO2.13908.13908.3	13908	LEKPA.KYDDIKKVV.KQASE	A.KYDDIK[242.14]KVV.K	P04406	sp|P04406|G3P_HUMAN,sp|P04406-2|G3P_HUMAN,tr|E7EUT5|E7EUT5_HUMAN	1220.68	1.67	3	Glyceraldehyde-3-phosphate dehydrogenase OS=Homo sapiens GN=GAPDH PE=1 SV=3	8.43	2.0949	1660000	996000
260	0.9996	K(0.000)YDDIK(0.024)K(0.976)V	t05006_tc-254-2nd_SUMO2.06780.06780.3	6780	LEKPA.KYDDIKKV.VKQAS	A.KYDDIKK[242.14]V.V	P04406	sp|P04406|G3P_HUMAN,sp|P04406-2|G3P_HUMAN,tr|E7EUT5|E7EUT5_HUMAN	1121.61	0.79	3	Glyceraldehyde-3-phosphate dehydrogenase OS=Homo sapiens GN=GAPDH PE=1 SV=3	8.43	3.5819	608000	772000
260	0.9991	K(0.000)YDDIK(0.000)K(1.000)VV	t05006_tc-254-2nd_SUMO2.12863.12863.3	12863	LEKPA.KYDDIKKVV.KQASE	A.KYDDIKK[242.14]VV.K	P04406	sp|P04406|G3P_HUMAN,sp|P04406-2|G3P_HUMAN,tr|E7EUT5|E7EUT5_HUMAN	1220.68	1.71	3	Glyceraldehyde-3-phosphate dehydrogenase OS=Homo sapiens GN=GAPDH PE=1 SV=3	8.43	2.3193	3240000	1890000
784	1	LENGIK(1.000)NEENTEPG	032717_25660_HG_L.05863.05863.2	5863	ENEAA.LENGIKNEENTEPG.AESSE	A.LENGIK[242.14]NEENTEPG.A	A8MXP9	tr|A8MXP9|A8MXP9_HUMAN,sp|P43243|MATR3_HUMAN,tr|D6REM6|D6REM6_HUMAN,sp|P43243-2|MATR3_HUMAN,tr|B3KM87|B3KM87_HUMAN	1656.76	[unavailable]	2	Matrin-3 OS=Homo sapiens GN=MATR3 PE=1 SV=1	4.09	0.4415	[unavailable]	[unavailable]
784	1	LENGIK(1.000)NEENTEPGAES	032717_25660_HG_L.06783.06783.2	6783	ENEAA.LENGIKNEENTEPGAES.SENAD	A.LENGIK[242.14]NEENTEPGAES.S	A8MXP9	tr|A8MXP9|A8MXP9_HUMAN,sp|P43243|MATR3_HUMAN,tr|D6REM6|D6REM6_HUMAN,sp|P43243-2|MATR3_HUMAN,tr|B3KM87|B3KM87_HUMAN	1943.87	[unavailable]	2	Matrin-3 OS=Homo sapiens GN=MATR3 PE=1 SV=1	3.98	-0.6901	[unavailable]	[unavailable]
269	1	LFSGDTGEIK(1.000)SEV	032717_25660_HG_L.13061.13061.2	13061	QGFLA.LFSGDTGEIKSEV.REQIN	A.LFSGDTGEIK[242.14]SEV.R	Q9Y230	sp|Q9Y230|RUVB2_HUMAN,sp|Q9Y230-2|RUVB2_HUMAN,tr|M0R0Y3|M0R0Y3_HUMAN	1494.72	[unavailable]	2	RuvB-like 2 OS=Homo sapiens GN=RUVBL2 PE=1 SV=3	4.14	-0.4893	[unavailable]	[unavailable]
57	0.9451	LGDSTK(1.000)PETVEPIPS	082715_23928_HG_v.09579.09579.2	9579	GLLVA.LGDSTKPETVEPIPS.HLALP	A.LGDSTK[242.14]PETVEPIPS.H	Q14592	sp|Q14592|ZN460_HUMAN,sp|Q14592-2|ZN460_HUMAN	1682.84	[unavailable]	2	Zinc finger protein 460 OS=Homo sapiens GN=ZNF460 PE=1 SV=2	4.14	591.218	[unavailable]	[unavailable]
1450	0.9821	LGQIGPAPPLK(1.000)V	t04812_tc-232_4.32868.32868.2	32868	LFVEA.LGQIGPAPPLKV.HVDCM	A.LGQIGPAPPLK[242.14]V.H	P27708	sp|P27708|PYR1_HUMAN,tr|F8VPD4|F8VPD4_HUMAN	1302.77	1.06	2	CAD protein OS=Homo sapiens GN=CAD PE=1 SV=3	8.75	1.0291	762000	716000
139	0.9936	LHPVHPDIK(1.000)LQ	032717_25661_HG_L.06119.06119.3	6119	HLTSA.LHPVHPDIKLQ.KLPFY	A.LHPVHPDIK[242.14]LQ.K	O75925-2	sp|O75925-2|PIAS1_HUMAN,sp|O75925|PIAS1_HUMAN,tr|H3BSI8|H3BSI8_HUMAN	1409.78	[unavailable]	3	Isoform 2 of E3 SUMO-protein ligase PIAS1 OS=Homo sapiens GN=PIAS1	6.92	-0.7128	[unavailable]	[unavailable]
290	0.9521	LIEMEK(0.000)QQQDQVDRNIK(1.000)EA	082715_23928_HG_v.06663.06663.4	6663	MRWKA.LIEMEKQQQDQVDRNIKEA.REKLE	A.LIEM[147.04]EKQQQDQVDRNIK[242.14]EA.R	Q15233	sp|Q15233|NONO_HUMAN,sp|Q15233-2|NONO_HUMAN	2444.2	[unavailable]	4	Non-POU domain-containing octamer-binding protein OS=Homo sapiens GN=NONO PE=1 SV=4	4.51	-0.2992	[unavailable]	[unavailable]
279	0.9963	LIEMEK(1.000)QQQDQV	032717_25661_HG_L.08272.08272.2	8272	MRWKA.LIEMEKQQQDQV.DRNIK	A.LIEMEK[242.14]QQQDQV.D	Q15233	sp|Q15233|NONO_HUMAN,sp|Q15233-2|NONO_HUMAN	1601.77	[unavailable]	2	Non-POU domain-containing octamer-binding protein OS=Homo sapiens GN=NONO PE=1 SV=4	4.14	0	[unavailable]	[unavailable]
290	0.9815	LIEMEK(0.000)QQQDQVDRNIK(1.000)EA	092815_24002_HG_e.13822.13822.3	13822	MRWKA.LIEMEKQQQDQVDRNIKEA.REKLE	A.LIEMEKQQQDQVDRNIK[242.14]EA.R	Q15233	sp|Q15233|NONO_HUMAN,sp|Q15233-2|NONO_HUMAN	2428.2	[unavailable]	3	Non-POU domain-containing octamer-binding protein OS=Homo sapiens GN=NONO PE=1 SV=4	4.51	1.205	[unavailable]	[unavailable]
441	0.9726	LK(1.000)AEFDRPV	032717_25661_HG_L.06696.06696.3	6696	NQRPA.LKAEFDRPV.SEEDT	A.LK[242.14]AEFDRPV.S	P43268	sp|P43268|ETV4_HUMAN,sp|P43268-2|ETV4_HUMAN,tr|B7Z5F4|B7Z5F4_HUMAN,sp|P43268-3|ETV4_HUMAN	1187.63	[unavailable]	3	ETS translocation variant 4 OS=Homo sapiens GN=ETV4 PE=1 SV=3	6.07	-2.3837	[unavailable]	[unavailable]
120	0.9851	LK(1.000)AENNSEV	082715_23928_HG_v.03172.03172.2	3172	PPHLA.LKAENNSEV.GASGY	A.LK[242.14]AENNSEV.G	Q08211	sp|Q08211|DHX9_HUMAN	1116.54	[unavailable]	2	ATP-dependent RNA helicase A OS=Homo sapiens GN=DHX9 PE=1 SV=4	4.53	-4.147	[unavailable]	[unavailable]
120	0.9955	LK(1.000)AENNSEVGAS	092815_23999_HG_e.04543.04543.2	4543	PPHLA.LKAENNSEVGAS.GYGVP	A.LK[242.14]AENNSEVGAS.G	Q08211	sp|Q08211|DHX9_HUMAN	1331.63	[unavailable]	2	ATP-dependent RNA helicase A OS=Homo sapiens GN=DHX9 PE=1 SV=4	4.53	1.0068	[unavailable]	[unavailable]
156	0.9952	LK(1.000)IWDLQGS	032717_25661_HG_L.13403.13403.2	13403	GKENA.LKIWDLQGS.EEPVF	A.LK[242.14]IWDLQGS.E	Q6RFH5	sp|Q6RFH5|WDR74_HUMAN,sp|Q6RFH5-2|WDR74_HUMAN,tr|E9PS41|E9PS41_HUMAN	1172.62	[unavailable]	2	WD repeat-containing protein 74 OS=Homo sapiens GN=WDR74 PE=1 SV=1	5.84	-1.351	[unavailable]	[unavailable]
156	1	LK(1.000)IWDLQGSEEPV	082715_23928_HG_v.16293.16293.2	16293	GKENA.LKIWDLQGSEEPV.FRAKN	A.LK[242.14]IWDLQGSEEPV.F	Q6RFH5	sp|Q6RFH5|WDR74_HUMAN,sp|Q6RFH5-2|WDR74_HUMAN,tr|E9PS41|E9PS41_HUMAN	1626.83	[unavailable]	2	WD repeat-containing protein 74 OS=Homo sapiens GN=WDR74 PE=1 SV=1	4.14	616.776	[unavailable]	[unavailable]
72	0.9969	LK(1.000)K(0.000)DRETM	082715_23928_HG_v.01259.01259.2	1259	EVKLA.LKKDRETM.GHRYV	A.LK[242.14]KDRETM.G	G8JLB6	tr|G8JLB6|G8JLB6_HUMAN,sp|P31943|HNRH1_HUMAN,sp|P55795|HNRH2_HUMAN,tr|E9PCY7|E9PCY7_HUMAN,tr|D6RIH9|D6RIH9_HUMAN	1133.59	[unavailable]	2	Heterogeneous nuclear ribonucleoprotein H OS=Homo sapiens GN=HNRNPH1 PE=1 SV=1	8.59	-0.1075	[unavailable]	[unavailable]
377	0.9971	LK(1.000)MIVDPVEPHGEM	t05006_tc-254-2nd_SUMO2.29626.29626.3	29626	QLHRA.LKMIVDPVEPHGEM.KFQWD	A.LK[242.14]MIVDPVEPHGEM.K	Q13263	sp|Q13263|TIF1B_HUMAN,sp|Q13263-2|TIF1B_HUMAN	1707.83	1.63	3	Transcription intermediary factor 1-beta OS=Homo sapiens GN=TRIM28 PE=1 SV=5	4.65	2.4616	521000	320000
377	0.9105	LK(1.000)MIVDPVEPHGEM	t05006_tc-254-2nd_SUMO2.29633.29633.3	29633	QLHRA.LKMIVDPVEPHGEM.KFQWD	A.LK[250.15]MIVDPVEPHGEM.K	Q13263	sp|Q13263|TIF1B_HUMAN,sp|Q13263-2|TIF1B_HUMAN	1715.85	[unavailable]	3	Transcription intermediary factor 1-beta OS=Homo sapiens GN=TRIM28 PE=1 SV=5	4.65	4.5806	[unavailable]	[unavailable]
239	0.94	LK(1.000)AQNDLIWNIK(0.000)DELK(0.000)K(0.000)V	082715_23928_HG_v.17069.17069.4	17069	KLEKA.LKAQNDLIWNIKDELKKV.CSTND	A.LKAQNDLIWNIK[242.14]DELKKV.C	P09874	sp|P09874|PARP1_HUMAN	2281.28	[unavailable]	4	Poly [ADP-ribose] polymerase 1 OS=Homo sapiens GN=PARP1 PE=1 SV=4	8.43	0.641	[unavailable]	[unavailable]
149	0.981	LLFGGVDEK(1.000)GPQ	092815_24001_HG_e.18774.18774.2	18774	PFGVA.LLFGGVDEKGPQ.LFHMD	A.LLFGGVDEK[242.14]GPQ.L	P28066	sp|P28066|PSA5_HUMAN,sp|P28066-2|PSA5_HUMAN	1372.7	[unavailable]	2	Proteasome subunit alpha type-5 OS=Homo sapiens GN=PSMA5 PE=1 SV=3	4.37	-0.5328	[unavailable]	[unavailable]
149	0.9963	LLFGGVDEK(1.000)GPQLF	092815_24002_HG_e.30262.30262.2	30262	PFGVA.LLFGGVDEKGPQLF.HMDPS	A.LLFGGVDEK[242.14]GPQLF.H	P28066	sp|P28066|PSA5_HUMAN,sp|P28066-2|PSA5_HUMAN	1632.85	[unavailable]	2	Proteasome subunit alpha type-5 OS=Homo sapiens GN=PSMA5 PE=1 SV=3	4.37	0.896	[unavailable]	[unavailable]
149	0.9895	LLFGGVDEK(1.000)GPQLFHMDPS	032717_25661_HG_L.15295.15295.3	15295	PFGVA.LLFGGVDEKGPQLFHMDPS.GTFVQ	A.LLFGGVDEK[242.14]GPQLFHMDPS.G	P28066	sp|P28066|PSA5_HUMAN,sp|P28066-2|PSA5_HUMAN	2200.06	[unavailable]	3	Proteasome subunit alpha type-5 OS=Homo sapiens GN=PSMA5 PE=1 SV=3	4.54	-1.0805	[unavailable]	[unavailable]
479	1	LLFVPRRAPFDLFENRK(0.136)K(0.932)K(0.932)	t04954_tc-253_SUMO1.32681.32681.5	32681	LEFRA.LLFVPRRAPFDLFENRKKK.NNIKL	A.LLFVPRRAPFDLFENRKK[242.14]K[242.14].N	P07900-2	sp|P07900-2|HS90A_HUMAN,sp|P07900|HS90A_HUMAN	2601.47	1.69	5	Isoform 2 of Heat shock protein HSP 90-alpha OS=Homo sapiens GN=HSP90AA1	11	0.8196	664000	393000
2549	0.9826	LNSLYSPK(1.000)IEV	t04957_tc-254_SUMO2.32454.32454.2	32454	DRLLA.LNSLYSPKIEV.HFLSL	A.LNSLYSPK[242.14]IEV.H	P78527	sp|P78527|PRKDC_HUMAN,sp|P78527-2|PRKDC_HUMAN,tr|E7EUY0|E7EUY0_HUMAN	1375.73	1.89	2	DNA-dependent protein kinase catalytic subunit OS=Homo sapiens GN=PRKDC PE=1 SV=3	6	2.658	302000	160000
586	0.9952	LPEFDGK(1.000)RF	t04809_tc-231_3.24563.24563.3	24563	YCIQA.LPEFDGKRF.QNVAK	A.LPEFDGK[242.14]RF.Q	P14625	sp|P14625|ENPL_HUMAN,sp|Q58FF3|ENPLL_HUMAN	1221.61	1.16	3	Endoplasmin OS=Homo sapiens GN=HSP90B1 PE=1 SV=1	6.07	0.1495	529000	458000
313	0.9989	LPGDNVGFNVK(1.000)NV	t04812_tc-232_4.30016.30016.2	30016	ALSEA.LPGDNVGFNVKNV.SVKDI	A.LPGDNVGFNVK[242.14]NV.S	Q05639	sp|Q05639|EF1A2_HUMAN,sp|P68104|EF1A1_HUMAN	1485.76	1.07	2	Elongation factor 1-alpha 2 OS=Homo sapiens GN=EEF1A2 PE=1 SV=1	5.84	1.5589	5070000	4720000
438	0.9985	LQQAK(1.000)QDMA	092815_24002_HG_e.05482.05482.2	5482	DLECA.LQQAKQDMA.RQLCE	A.LQQAK[242.14]QDMA.R	Q9NSB2	sp|Q9NSB2|KRT84_HUMAN,sp|Q6KB66-3|K2C80_HUMAN,sp|Q6KB66|K2C80_HUMAN,sp|Q6KB66-2|K2C80_HUMAN	1145.55	[unavailable]	2	Keratin, type II cuticular Hb4 OS=Homo sapiens GN=KRT84 PE=2 SV=2	5.84	0.9574	[unavailable]	[unavailable]
392	0.9998	LQRAK(1.000)QDMA	092815_24002_HG_e.00909.00909.2	909	ELEAA.LQRAKQDMA.RQLRE	A.LQRAK[242.14]QDM[147.04]A.R	P05787-2	sp|P05787-2|K2C8_HUMAN,sp|P05787|K2C8_HUMAN	1189.59	[unavailable]	2	Isoform 2 of Keratin, type II cytoskeletal 8 OS=Homo sapiens GN=KRT8	8.75	0.4098	[unavailable]	[unavailable]
392	0.9907	LQRAK(1.000)QDMA	092815_23999_HG_e.02796.02796.2	2796	ELEAA.LQRAKQDMA.RQLRE	A.LQRAK[242.14]QDMA.R	P05787-2	sp|P05787-2|K2C8_HUMAN,sp|P05787|K2C8_HUMAN	1173.59	[unavailable]	2	Isoform 2 of Keratin, type II cytoskeletal 8 OS=Homo sapiens GN=KRT8	8.75	0.623	[unavailable]	[unavailable]
c(85, 86)	1	LQWVIPYIK(1.000)K(1.000)ESPLL	082715_23928_HG_v.18814.18814.3	18814	LTGPA.LQWVIPYIKKESPLL.NDYRG	A.LQWVIPYIK[242.14]K[242.14]ESPLL.N	A6ZKI3	sp|A6ZKI3|F127A_HUMAN,sp|Q17RB0|F127C_HUMAN	2054.16	[unavailable]	3	Protein FAM127A OS=Homo sapiens GN=FAM127A PE=1 SV=1	8.5	1.5131	[unavailable]	[unavailable]
424	0.9987	LVPQEEELDDQK(1.000)IQ	032717_25660_HG_L.11628.11628.2	11628	PYFVA.LVPQEEELDDQKIQ.VTPPG	A.LVPQEEELDDQK[242.14]IQ.V	P12956	sp|P12956|XRCC6_HUMAN,sp|P12956-2|XRCC6_HUMAN,tr|B1AHC9|B1AHC9_HUMAN,tr|F5H1I8|F5H1I8_HUMAN	1796.88	[unavailable]	2	X-ray repair cross-complementing protein 6 OS=Homo sapiens GN=XRCC6 PE=1 SV=2	3.83	-0.2714	[unavailable]	[unavailable]
424	0.9573	LVPQEEELDDQK(1.000)IQVTPPGFQLV	092815_24001_HG_e.29868.29868.3	29868	PYFVA.LVPQEEELDDQKIQVTPPGFQLV.FLPFA	A.LVPQEEELDDQK[242.14]IQVTPPGFQLV.F	P12956	sp|P12956|XRCC6_HUMAN,sp|P12956-2|XRCC6_HUMAN,tr|B1AHC9|B1AHC9_HUMAN,tr|F5H1I8|F5H1I8_HUMAN	2735.4	[unavailable]	3	X-ray repair cross-complementing protein 6 OS=Homo sapiens GN=XRCC6 PE=1 SV=2	3.83	-0.2006	[unavailable]	[unavailable]
809	0.9968	LWPPVREK(1.000)RVR	t05006_tc-254-2nd_SUMO2.13217.13217.4	13217	RANIA.LWPPVREKRVR.IYLSK	A.LWPPVREK[242.14]RVR.L	Q9Y4C2	sp|Q9Y4C2|F115A_HUMAN,sp|Q9Y4C2-2|F115A_HUMAN	1548.9	0.21	4	Protein FAM115A OS=Homo sapiens GN=FAM115A PE=1 SV=3	11.71	3.6945	254000	1210000
809	0.9712	LWPPVREK(1.000)RVR	t04960_tc-255_SUMO3.14339.14339.4	14339	RANIA.LWPPVREKRVR.IYLSK	A.LWPPVREK[250.15]RVR.L	Q9Y4C2	sp|Q9Y4C2|F115A_HUMAN,sp|Q9Y4C2-2|F115A_HUMAN	1556.91	[unavailable]	4	Protein FAM115A OS=Homo sapiens GN=FAM115A PE=1 SV=3	11.71	0.9384	[unavailable]	[unavailable]
52	0.9988	LYEDPPDQK(1.000)T	032717_25660_HG_L.06118.06118.2	6118	GEGPA.LYEDPPDQKT.SPSGK	A.LYEDPPDQK[242.14]T.S	P27695	sp|P27695|APEX1_HUMAN	1318.6	[unavailable]	2	DNA-(apurinic or apyrimidinic site) lyase OS=Homo sapiens GN=APEX1 PE=1 SV=2	4.03	-0.2773	[unavailable]	[unavailable]
52	1	LYEDPPDQK(1.000)TSPS	032717_25660_HG_L.06984.06984.2	6984	GEGPA.LYEDPPDQKTSPS.GKPAT	A.LYEDPPDQK[242.14]TSPS.G	P27695	sp|P27695|APEX1_HUMAN	1589.72	[unavailable]	2	DNA-(apurinic or apyrimidinic site) lyase OS=Homo sapiens GN=APEX1 PE=1 SV=2	4.03	0.5368	[unavailable]	[unavailable]
273	0.9999	MAPQQGLLDK(0.000)IK(1.000)DEPDNA	082715_23928_HG_v.11536.11536.3	11536	EYDKA.MAPQQGLLDKIKDEPDNA.QEYSH	A.M[147.04]APQQGLLDKIK[242.14]DEPDNA.Q	Q5VZL5	sp|Q5VZL5|ZMYM4_HUMAN,sp|Q5VZL5-4|ZMYM4_HUMAN,sp|Q5VZL5-2|ZMYM4_HUMAN	2112.02	[unavailable]	3	Zinc finger MYM-type protein 4 OS=Homo sapiens GN=ZMYM4 PE=1 SV=1	4.23	1.818	[unavailable]	[unavailable]
29	0.9982	MK(1.000)GLGTDEES	082715_23928_HG_v.03097.03097.2	3097	TLRKA.MKGLGTDEES.ILTLL	A.M[147.04]K[242.14]GLGTDEES.L	P08758	sp|P08758|ANXA5_HUMAN,tr|E9PHT9|E9PHT9_HUMAN	1195.5	[unavailable]	2	Annexin A5 OS=Homo sapiens GN=ANXA5 PE=1 SV=2	4.14	-2.6503	[unavailable]	[unavailable]
245	1	MFEDDEIDEVK(1.000)QERMERA	t04954_tc-253_SUMO1.25643.25643.4	25643	GELLA.MFEDDEIDEVKQERMERA.ERQTR	A.MFEDDEIDEVK[242.14]QERMERA.E	O75486	sp|O75486|SUPT3_HUMAN,sp|O75486-3|SUPT3_HUMAN,sp|O75486-2|SUPT3_HUMAN	2383.04	2.88	4	Transcription initiation protein SPT3 homolog OS=Homo sapiens GN=SUPT3H PE=1 SV=2	4.12	0.6137	444000	154000
214	0.91	MK(1.000)GFGTDEQA	082715_23928_HG_v.06439.06439.2	6439	VLRKA.MKGFGTDEQA.IIDCL	A.MK[242.14]GFGTDEQA.L	P50995	sp|P50995|ANX11_HUMAN,sp|P20073|ANXA7_HUMAN,sp|P50995-2|ANX11_HUMAN,sp|P20073-2|ANXA7_HUMAN	1196.51	[unavailable]	2	Annexin A11 OS=Homo sapiens GN=ANXA11 PE=1 SV=1	4.37	-5.1944	[unavailable]	[unavailable]
29	0.9952	MK(1.000)GLGTDEES	082715_23928_HG_v.04897.04897.2	4897	TLRKA.MKGLGTDEES.ILTLL	A.MK[242.14]GLGTDEES.L	P08758	sp|P08758|ANXA5_HUMAN,tr|E9PHT9|E9PHT9_HUMAN	1179.51	[unavailable]	2	Annexin A5 OS=Homo sapiens GN=ANXA5 PE=1 SV=2	4.14	-0.1033	[unavailable]	[unavailable]
992	1	NAGIK(1.000)LENYFEEL	082715_23928_HG_v.19345.19345.2	19345	DSEVA.NAGIKLENYFEEL.LKNLY	A.NAGIK[242.14]LENYFEEL.L	O15164	sp|O15164|TIF1A_HUMAN,sp|O15164-2|TIF1A_HUMAN	1652.8	[unavailable]	2	Transcription intermediary factor 1-alpha OS=Homo sapiens GN=TRIM24 PE=1 SV=3	4.25	-1.5491	[unavailable]	[unavailable]
992	0.9914	NAGIK(1.000)LENYFEELL	082715_23928_HG_v.22617.22617.2	22617	DSEVA.NAGIKLENYFEELL.KNLYP	A.NAGIK[242.14]LENYFEELL.K	O15164	sp|O15164|TIF1A_HUMAN,sp|O15164-2|TIF1A_HUMAN	1765.89	[unavailable]	2	Transcription intermediary factor 1-alpha OS=Homo sapiens GN=TRIM24 PE=1 SV=3	4.25	0.069	[unavailable]	[unavailable]
102	0.9926	NDQK(0.027)DMK(0.973)DWVEAL	032717_25660_HG_L.15622.15622.2	15622	YFLQA.NDQKDMKDWVEAL.NQASK	A.NDQKDMK[242.14]DWVEAL.N	Q9HB19	sp|Q9HB19|PKHA2_HUMAN,tr|E5RHB5|E5RHB5_HUMAN	1704.78	[unavailable]	2	Pleckstrin homology domain-containing family A member 2 OS=Homo sapiens GN=PLEKHA2 PE=1 SV=2	4.23	0.2146	[unavailable]	[unavailable]
1738	1	NDYMDGDVEDPEYK(1.000)PAPA	082715_23928_HG_v.08973.08973.2	8973	AEQRA.NDYMDGDVEDPEYKPAPA.IFKDD	A.NDYM[147.04]DGDVEDPEYK[242.14]PAPA.L	Q3L8U1	sp|Q3L8U1|CHD9_HUMAN,sp|Q3L8U1-3|CHD9_HUMAN,sp|Q3L8U1-2|CHD9_HUMAN	2154.87	[unavailable]	2	Chromodomain-helicase-DNA-binding protein 9 OS=Homo sapiens GN=CHD9 PE=1 SV=2	3.66	-1.5847	[unavailable]	[unavailable]
1738	1	NDYMDGDVEDPEYK(1.000)PAPA	032717_25660_HG_L.13310.13310.2	13310	AEQRA.NDYMDGDVEDPEYKPAPA.IFKDD	A.NDYMDGDVEDPEYK[242.14]PAPA.L	Q3L8U1	sp|Q3L8U1|CHD9_HUMAN,sp|Q3L8U1-3|CHD9_HUMAN,sp|Q3L8U1-2|CHD9_HUMAN	2138.87	[unavailable]	2	Chromodomain-helicase-DNA-binding protein 9 OS=Homo sapiens GN=CHD9 PE=1 SV=2	3.66	-0.9123	[unavailable]	[unavailable]
130	0.9574	NFK(1.000)NYQFFIG	092815_24000_HG_e.24655.24655.2	24655	KHILA.NFKNYQFFIG.ENMNP	A.NFK[242.14]NYQFFIG.E	Q5W0H4	tr|Q5W0H4|Q5W0H4_HUMAN,sp|P13693|TCTP_HUMAN,tr|J3KPG2|J3KPG2_HUMAN,sp|P13693-2|TCTP_HUMAN	1390.67	[unavailable]	2	Translationally-controlled tumor protein OS=Homo sapiens GN=TPT1 PE=1 SV=1	8.59	2.7172	[unavailable]	[unavailable]
625	0.9567	NFYIK(1.000)QEP	092815_24001_HG_e.14584.14584.2	14584	SNGSA.NFYIKQEP.-----	A.NFYIK[242.14]QEP.-	Q05BQ5	sp|Q05BQ5|MBTD1_HUMAN	1151.56	[unavailable]	2	MBT domain-containing protein 1 OS=Homo sapiens GN=MBTD1 PE=1 SV=2	6	-0.9524	[unavailable]	[unavailable]
107	0.9922	NIQDLK(1.000)EEYS	032717_25661_HG_L.10416.10416.2	10416	EVLTA.NIQDLKEEYS.RKKET	A.NIQDLK[242.14]EEYS.R	Q9HBM1	sp|Q9HBM1|SPC25_HUMAN	1351.63	[unavailable]	2	Kinetochore protein Spc25 OS=Homo sapiens GN=SPC25 PE=1 SV=1	4.14	0.6313	[unavailable]	[unavailable]
289	0.9987	NLPNIK(1.000)RELT	032717_25660_HG_L.09506.09506.2	9506	NSCPA.NLPNIKRELT.ACIFP	A.NLPNIK[242.14]RELT.A	O75030	sp|O75030|MITF_HUMAN,sp|O75030-5|MITF_HUMAN,sp|O75030-2|MITF_HUMAN,sp|O75030-6|MITF_HUMAN,sp|O75030-7|MITF_HUMAN,sp|O75030-8|MITF_HUMAN,sp|O75030-3|MITF_HUMAN,sp|O75030-4|MITF_HUMAN,sp|O75030-12|MITF_HUMAN,sp|O75030-9|MITF_HUMAN,sp|O75030-10|MITF_HUMAN,sp|O75030-11|MITF_HUMAN	1310.73	[unavailable]	2	Microphthalmia-associated transcription factor OS=Homo sapiens GN=MITF PE=1 SV=2	8.75	-0.4649	[unavailable]	[unavailable]
102	0.9945	NWK(1.000)YK(0.000)YGYEIPV	032717_25660_HG_L.13804.13804.2	13804	RYEAA.NWKYKYGYEIPV.DMLCK	A.NWK[242.14]YKYGYEIPV.D	G3V5Z7	tr|G3V5Z7|G3V5Z7_HUMAN,sp|P60900|PSA6_HUMAN,sp|P60900-2|PSA6_HUMAN,tr|G3V295|G3V295_HUMAN,sp|P60900-3|PSA6_HUMAN,tr|G3V3I1|G3V3I1_HUMAN	1672.82	[unavailable]	2	Proteasome subunit alpha type OS=Homo sapiens GN=PSMA6 PE=1 SV=1	8.38	-0.0729	[unavailable]	[unavailable]
595	1	PLITPQK(0.982)K(0.018)EWNDSTS	092815_24001_HG_e.13188.13188.3	13188	GDVIA.PLITPQKKEWNDSTS.VQNPT	A.PLITPQK[242.14]KEWNDSTS.V	Q9Y3Z3	sp|Q9Y3Z3|SAMH1_HUMAN,sp|Q9Y3Z3-2|SAMH1_HUMAN,sp|Q9Y3Z3-4|SAMH1_HUMAN,sp|Q9Y3Z3-3|SAMH1_HUMAN	1856.93	[unavailable]	3	Deoxynucleoside triphosphate triphosphohydrolase SAMHD1 OS=Homo sapiens GN=SAMHD1 PE=1 SV=2	6.49	1.8705	[unavailable]	[unavailable]
128	0.9997	QAAGAEQEVEK(0.000)FTK(1.000)	082715_23928_HG_v.08890.08890.3	8890	QLQQA.QAAGAEQEVEKFTK.RLVKV	A.QAAGAEQEVEKFTK[242.14].R	P39748	sp|P39748|FEN1_HUMAN,sp|P39748-2|FEN1_HUMAN	1648.81	[unavailable]	3	Flap endonuclease 1 OS=Homo sapiens GN=FEN1 PE=1 SV=1	4.79	-0.3326	[unavailable]	[unavailable]
128	0.933	QAAGAEQEVEK(0.005)FTK(0.995)RLV	092815_24001_HG_e.28409.28409.3	28409	QLQQA.QAAGAEQEVEKFTKRLV.KVTKQ	A.QAAGAEQEVEKFTK[242.14]RLV.K	P39748	sp|P39748|FEN1_HUMAN,sp|P39748-2|FEN1_HUMAN	2000.03	[unavailable]	3	Flap endonuclease 1 OS=Homo sapiens GN=FEN1 PE=1 SV=1	6.23	1.7368	[unavailable]	[unavailable]
60	0.9968	QDVK(1.000)K(0.000)IEK(0.000)F	t05006_tc-254-2nd_SUMO2.18718.18718.3	18718	KTDQA.QDVKKIEKF.HSQLM	A.QDVK[242.14]KIEKF.H	P49458	sp|P49458|SRP09_HUMAN	1230.66	3.46	3	Signal recognition particle 9 kDa protein OS=Homo sapiens GN=SRP9 PE=1 SV=2	8.5	4.4526	658000	190000
1521	0.9992	QIK(1.000)TETEEEGEEEEVA	032717_25660_HG_L.07554.07554.2	7554	RLGVA.QIKTETEEEGEEEEVA.AVAE-	A.QIK[242.14]TETEEEGEEEEVA.A	Q12766	sp|Q12766|HMGX3_HUMAN,sp|Q12766-2|HMGX3_HUMAN,tr|E9PEK0|E9PEK0_HUMAN	1962.85	[unavailable]	2	HMG domain-containing protein 3 OS=Homo sapiens GN=HMGXB3 PE=2 SV=2	3.77	-0.1243	[unavailable]	[unavailable]
149	0.9988	QIPK(0.001)MEQELK(0.999)EPG	t04954_tc-253_SUMO1.20657.20657.3	20657	EKLKA.QIPKMEQELKEPG.RFKDF	A.QIPKMEQELK[242.14]EPG.R	Q96GG9	sp|Q96GG9|DCNL1_HUMAN,tr|C9JVE2|C9JVE2_HUMAN	1639.82	1.84	3	DCN1-like protein 1 OS=Homo sapiens GN=DCUN1D1 PE=1 SV=1	4.79	0	469000	255000
198	1	QLGGPEAAK(1.000)SDETA	082715_23928_HG_v.05051.05051.2	5051	FESRA.QLGGPEAAKSDETA.AK---	A.QLGGPEAAK[242.14]SDETA.A	P04792	sp|P04792|HSPB1_HUMAN,tr|C9J3N8|C9J3N8_HUMAN	1486.69	[unavailable]	2	Heat shock protein beta-1 OS=Homo sapiens GN=HSPB1 PE=1 SV=2	4.14	-1.722	[unavailable]	[unavailable]
138	0.9995	QLNGK(0.000)EVK(1.000)GK(0.000)	032717_25660_HG_L.02706.02706.2	2706	KAAIA.QLNGKEVKGK.RINVE	A.QLNGKEVK[242.14]GK.R	Q96PK6	sp|Q96PK6|RBM14_HUMAN,sp|Q96PK6-2|RBM14_HUMAN	1196.65	[unavailable]	2	RNA-binding protein 14 OS=Homo sapiens GN=RBM14 PE=1 SV=2	9.7	0.1018	[unavailable]	[unavailable]
277	0.998	QMQLK(1.000)YYNS	032717_25660_HG_L.09591.09591.2	9591	QQQVA.QMQLKYYNS.DVHRA	A.QMQLK[242.14]YYNS.D	P19623	sp|P19623|SPEE_HUMAN	1287.59	[unavailable]	2	Spermidine synthase OS=Homo sapiens GN=SRM PE=1 SV=1	8.5	-0.3786	[unavailable]	[unavailable]
601	0.9089	REDHEDAEDLETK(1.000)PT	092815_23999_HG_e.07174.07174.3	7174	AAEAA.REDHEDAEDLETKPT.VDSEA	A.REDHEDAEDLETK[242.14]PT.V	P52739	sp|P52739|ZN131_HUMAN,sp|P52739-2|ZN131_HUMAN	1897.83	[unavailable]	3	Zinc finger protein 131 OS=Homo sapiens GN=ZNF131 PE=1 SV=2	4.19	528.851	[unavailable]	[unavailable]
750	0.9894	RLQEK(1.000)LSPPYSSPQE	t04963_tc-256_SUMO4.20704.20704.3	20704	TLIRA.RLQEKLSPPYSSPQE.FAQDV	A.RLQEK[242.14]LSPPYSSPQE.F	Q13263	sp|Q13263|TIF1B_HUMAN,sp|Q13263-2|TIF1B_HUMAN	1871.94	1.5	3	Transcription intermediary factor 1-beta OS=Homo sapiens GN=TRIM28 PE=1 SV=5	6.28	3.711	2640000	1760000
750	0.9995	RLQEK(1.000)LSPPYSSPQEFA	t05012_tc-256-2nd_SUMO4.27518.27518.3	27518	TLIRA.RLQEKLSPPYSSPQEFA.QDVGR	A.RLQEK[242.14]LSPPYSSPQEFA.Q	Q13263	sp|Q13263|TIF1B_HUMAN,sp|Q13263-2|TIF1B_HUMAN	2090.04	1.75	3	Transcription intermediary factor 1-beta OS=Homo sapiens GN=TRIM28 PE=1 SV=5	6.14	3.4993	1440000	823000
750	0.942	RLQEK(1.000)LSPPYSSPQEFAQD	t05006_tc-254-2nd_SUMO2.26102.26102.3	26102	TLIRA.RLQEKLSPPYSSPQEFAQD.VGRMF	A.RLQEK[242.14]LSPPYSSPQEFAQD.V	Q13263	sp|Q13263|TIF1B_HUMAN,sp|Q13263-2|TIF1B_HUMAN	2333.13	1.99	3	Transcription intermediary factor 1-beta OS=Homo sapiens GN=TRIM28 PE=1 SV=5	4.87	1.8811	6740000	3380000
750	1	RLQEK(1.000)LSPPYSSPQEFAQDV	t04957_tc-254_SUMO2.32595.32595.3	32595	TLIRA.RLQEKLSPPYSSPQEFAQDV.GRMFK	A.RLQEK[242.14]LSPPYSSPQEFAQDV.G	Q13263	sp|Q13263|TIF1B_HUMAN,sp|Q13263-2|TIF1B_HUMAN	2432.2	2.97	3	Transcription intermediary factor 1-beta OS=Homo sapiens GN=TRIM28 PE=1 SV=5	4.68	0.6015	501000	169000
750	0.9626	RLQEK(1.000)LSPPYSSPQEFAQDVG	t04954_tc-253_SUMO1.31723.31723.3	31723	TLIRA.RLQEKLSPPYSSPQEFAQDVG.RMFKQ	A.RLQEK[242.14]LSPPYSSPQEFAQDVG.R	Q13263	sp|Q13263|TIF1B_HUMAN,sp|Q13263-2|TIF1B_HUMAN	2489.22	1.57	3	Transcription intermediary factor 1-beta OS=Homo sapiens GN=TRIM28 PE=1 SV=5	4.68	1.3959	252000	161000
750	0.9805	RLQEK(1.000)LSPPYSSPQE	t04806_tc-230_2.17704.17704.3	17704	TLIRA.RLQEKLSPPYSSPQE.FAQDV	A.RLQEK[250.15]LSPPYSSPQE.F	Q13263	sp|Q13263|TIF1B_HUMAN,sp|Q13263-2|TIF1B_HUMAN	1879.95	[unavailable]	3	Transcription intermediary factor 1-beta OS=Homo sapiens GN=TRIM28 PE=1 SV=5	6.28	-0.2917	[unavailable]	[unavailable]
750	0.9488	RLQEK(1.000)LSPPYSSPQEFA	t05012_tc-256-2nd_SUMO4.27507.27507.3	27507	TLIRA.RLQEKLSPPYSSPQEFA.QDVGR	A.RLQEK[250.15]LSPPYSSPQEFA.Q	Q13263	sp|Q13263|TIF1B_HUMAN,sp|Q13263-2|TIF1B_HUMAN	2098.06	[unavailable]	3	Transcription intermediary factor 1-beta OS=Homo sapiens GN=TRIM28 PE=1 SV=5	6.14	3.1373	[unavailable]	[unavailable]
750	0.9987	RLQEK(1.000)LSPPYSSPQEFAQD	t05012_tc-256-2nd_SUMO4.26895.26895.3	26895	TLIRA.RLQEKLSPPYSSPQEFAQD.VGRMF	A.RLQEK[250.15]LSPPYSSPQEFAQD.V	Q13263	sp|Q13263|TIF1B_HUMAN,sp|Q13263-2|TIF1B_HUMAN	2341.14	[unavailable]	3	Transcription intermediary factor 1-beta OS=Homo sapiens GN=TRIM28 PE=1 SV=5	4.87	432.705	[unavailable]	[unavailable]
750	0.9999	RLQEK(1.000)LSPPYSSPQEFAQDV	t04957_tc-254_SUMO2.32616.32616.3	32616	TLIRA.RLQEKLSPPYSSPQEFAQDV.GRMFK	A.RLQEK[250.15]LSPPYSSPQEFAQDV.G	Q13263	sp|Q13263|TIF1B_HUMAN,sp|Q13263-2|TIF1B_HUMAN	2440.21	[unavailable]	3	Transcription intermediary factor 1-beta OS=Homo sapiens GN=TRIM28 PE=1 SV=5	4.68	411.273	[unavailable]	[unavailable]
750	1	RLQEK(1.000)LSPPYSSPQEFAQDVG	t04960_tc-255_SUMO3.33338.33338.3	33338	TLIRA.RLQEKLSPPYSSPQEFAQDVG.RMFKQ	A.RLQEK[250.15]LSPPYSSPQEFAQDVG.R	Q13263	sp|Q13263|TIF1B_HUMAN,sp|Q13263-2|TIF1B_HUMAN	2497.23	[unavailable]	3	Transcription intermediary factor 1-beta OS=Homo sapiens GN=TRIM28 PE=1 SV=5	4.68	402.263	[unavailable]	[unavailable]
629	0.9877	RTPDGNLDQCK(1.000)	t05006_tc-254-2nd_SUMO2.12053.12053.3	12053	DADQA.RTPDGNLDQCK.-----	A.RTPDGNLDQC[228.06]K[242.14].-	P30825	sp|P30825|CTR1_HUMAN	1484.67	2.05	3	High affinity cationic amino acid transporter 1 OS=Homo sapiens GN=SLC7A1 PE=1 SV=1	5.95	2.5847	1850000	900000
17	1	SAADIK(1.000)QENGMESA	032717_25660_HG_L.06626.06626.2	6626	TGQIA.SAADIKQENGMESA.SEGQE	A.SAADIK[242.14]QENGMESA.S	Q9UIU6	sp|Q9UIU6|SIX4_HUMAN	1563.68	[unavailable]	2	Homeobox protein SIX4 OS=Homo sapiens GN=SIX4 PE=1 SV=2	4.14	0.078	[unavailable]	[unavailable]
156	0.9794	SASFK(1.000)FEDFQV	092815_24001_HG_e.26647.26647.2	26647	ATSPA.SASFKFEDFQV.YGCYP	A.SASFK[242.14]FEDFQV.Y	F5GXF0	tr|F5GXF0|F5GXF0_HUMAN,sp|P22736-2|NR4A1_HUMAN,sp|P22736|NR4A1_HUMAN,sp|P22736-3|NR4A1_HUMAN	1417.65	[unavailable]	2	Nuclear receptor subfamily 4 group A member 1 OS=Homo sapiens GN=NR4A1 PE=1 SV=1	4.37	0.7739	[unavailable]	[unavailable]
213	0.9935	SFPGPLK(1.000)EENL	032717_25661_HG_L.11862.11862.2	11862	HGEVA.SFPGPLKEENL.LNVPK	A.SFPGPLK[242.14]EENL.L	Q6UUV7	sp|Q6UUV7|CRTC3_HUMAN,sp|Q6UUV7-3|CRTC3_HUMAN	1343.67	[unavailable]	2	CREB-regulated transcription coactivator 3 OS=Homo sapiens GN=CRTC3 PE=1 SV=2	4.53	-0.4536	[unavailable]	[unavailable]
213	0.9885	SFPGPLK(1.000)EENLL	092815_24000_HG_e.23897.23897.2	23897	HGEVA.SFPGPLKEENLL.NVPKP	A.SFPGPLK[242.14]EENLL.N	Q6UUV7	sp|Q6UUV7|CRTC3_HUMAN,sp|Q6UUV7-3|CRTC3_HUMAN	1456.76	[unavailable]	2	CREB-regulated transcription coactivator 3 OS=Homo sapiens GN=CRTC3 PE=1 SV=2	4.53	1.0878	[unavailable]	[unavailable]
213	1	SFPGPLK(1.000)EENLLNV	032717_25660_HG_L.17308.17308.2	17308	HGEVA.SFPGPLKEENLLNV.PKPLP	A.SFPGPLK[242.14]EENLLNV.P	Q6UUV7	sp|Q6UUV7|CRTC3_HUMAN,sp|Q6UUV7-3|CRTC3_HUMAN	1669.87	[unavailable]	2	CREB-regulated transcription coactivator 3 OS=Homo sapiens GN=CRTC3 PE=1 SV=2	4.53	-0.8032	[unavailable]	[unavailable]
213	0.95	SFPGPLK(1.000)EENLLNVPK(0.000)PLP	032717_25660_HG_L.17087.17087.3	17087	HGEVA.SFPGPLKEENLLNVPKPLP.KQLWE	A.SFPGPLK[242.14]EENLLNVPKPLP.K	Q6UUV7	sp|Q6UUV7|CRTC3_HUMAN,sp|Q6UUV7-3|CRTC3_HUMAN	2202.2	[unavailable]	3	CREB-regulated transcription coactivator 3 OS=Homo sapiens GN=CRTC3 PE=1 SV=2	5.86	-1.5776	[unavailable]	[unavailable]
213	0.9654	SFPGPLK(1.000)EENLLNVPK(0.000)PLPK(0.000)QLWET	082715_23928_HG_v.18155.18155.3	18155	HGEVA.SFPGPLKEENLLNVPKPLPKQLWET.KEIQS	A.SFPGPLK[242.14]EENLLNVPKPLPKQLWET.K	Q6UUV7	sp|Q6UUV7|CRTC3_HUMAN,sp|Q6UUV7-3|CRTC3_HUMAN	2987.61	[unavailable]	3	CREB-regulated transcription coactivator 3 OS=Homo sapiens GN=CRTC3 PE=1 SV=2	5.95	669.49	[unavailable]	[unavailable]
109	0.9993	SGDYADFQYLK(1.000)QV	032717_25661_HG_L.13917.13917.2	13917	TMLGA.SGDYADFQYLKQV.LGQMV	A.SGDYADFQYLK[242.14]QV.L	P28070	sp|P28070|PSB4_HUMAN	1646.76	[unavailable]	2	Proteasome subunit beta type-4 OS=Homo sapiens GN=PSMB4 PE=1 SV=4	4.21	-0.8144	[unavailable]	[unavailable]
23	1	SGGSGEVDELFDVK(1.000)NA	032717_25660_HG_L.15421.15421.2	15421	APGPA.SGGSGEVDELFDVKNA.FYIGS	A.SGGSGEVDELFDVK[242.14]NA.F	M0QXB4	tr|M0QXB4|M0QXB4_HUMAN,sp|O14579|COPE_HUMAN,sp|O14579-2|COPE_HUMAN,sp|O14579-3|COPE_HUMAN,tr|M0R061|M0R061_HUMAN	1736.79	[unavailable]	2	Coatomer protein complex, subunit epsilon, isoform CRA_g OS=Homo sapiens GN=COPE PE=1 SV=1	3.92	-0.1404	[unavailable]	[unavailable]
456	0.9309	SGVK(1.000)EEWYARIT	092815_24001_HG_e.17935.17935.2	17935	LDKPA.SGVKEEWYARIT.KLRKM	A.SGVK[242.14]EEWYARIT.K	P78347	sp|P78347|GTF2I_HUMAN,sp|P78347-3|GTF2I_HUMAN,sp|P78347-4|GTF2I_HUMAN,sp|P78347-2|GTF2I_HUMAN	1551.77	[unavailable]	2	General transcription factor II-I OS=Homo sapiens GN=GTF2I PE=1 SV=2	5.86	2.514	[unavailable]	[unavailable]
254	0.9995	SHVK(1.000)NLDENGLDLLS	032717_25661_HG_L.11331.11331.2	11331	PGSLA.SHVKNLDENGLDLLS.KMLIY	A.SHVK[242.14]NLDENGLDLLS.K	P06493	sp|P06493|CDK1_HUMAN,sp|P06493-2|CDK1_HUMAN	1766.88	[unavailable]	2	Cyclin-dependent kinase 1 OS=Homo sapiens GN=CDK1 PE=1 SV=3	4.53	-0.345	[unavailable]	[unavailable]
422	0.9912	SIK(1.000)IDEPLEGS	032717_25661_HG_L.10491.10491.2	10491	HESGA.SIKIDEPLEGS.EDRII	A.SIK[242.14]IDEPLEGS.E	P61978-2	sp|P61978-2|HNRPK_HUMAN,sp|P61978|HNRPK_HUMAN,sp|P61978-3|HNRPK_HUMAN,tr|Q5T6W5|Q5T6W5_HUMAN	1300.65	[unavailable]	2	Isoform 2 of Heterogeneous nuclear ribonucleoprotein K OS=Homo sapiens GN=HNRNPK	4.14	-2.0616	[unavailable]	[unavailable]
382	0.9562	SLEK(0.042)ELLEK(0.016)K(0.942)PWQLQGEVT	082715_23928_HG_v.14653.14653.3	14653	NEKIA.SLEKELLEKKPWQLQGEVT.AQKRP	A.SLEKELLEKK[242.14]PWQLQGEVT.A	O00566	sp|O00566|MPP10_HUMAN,tr|U3KQ48|U3KQ48_HUMAN	2368.26	[unavailable]	3	U3 small nucleolar ribonucleoprotein protein MPP10 OS=Homo sapiens GN=MPHOSPH10 PE=1 SV=2	4.94	426.678	[unavailable]	[unavailable]
642	0.9952	SLFPDEK(1.000)EDNLLG	032717_25660_HG_L.16396.16396.2	16396	VQKQA.SLFPDEKEDNLLG.TTCLI	A.SLFPDEK[242.14]EDNLLG.T	Q01780	sp|Q01780|EXOSX_HUMAN,sp|Q01780-2|EXOSX_HUMAN	1589.76	[unavailable]	2	Exosome component 10 OS=Homo sapiens GN=EXOSC10 PE=1 SV=2	3.92	-1.6105	[unavailable]	[unavailable]
348	0.9968	SLSQQQDQK(1.000)PIFN	032717_25660_HG_L.09583.09583.2	9583	DMNTA.SLSQQQDQKPIFN.VIPPI	A.SLSQQQDQK[242.14]PIFN.V	P04150-3	sp|P04150-3|GCR_HUMAN,sp|P04150|GCR_HUMAN,sp|P04150-8|GCR_HUMAN,sp|P04150-10|GCR_HUMAN,sp|P04150-6|GCR_HUMAN,sp|P04150-2|GCR_HUMAN,sp|P04150-9|GCR_HUMAN,sp|P04150-5|GCR_HUMAN,sp|P04150-7|GCR_HUMAN	1645.81	[unavailable]	2	Isoform Alpha-2 of Glucocorticoid receptor OS=Homo sapiens GN=NR3C1	5.55	0.2963	[unavailable]	[unavailable]
348	0.9462	SLSQQQDQK(1.000)PIFNVIPPIPV	082715_23928_HG_v.20646.20646.2	20646	DMNTA.SLSQQQDQKPIFNVIPPIPV.GSENW	A.SLSQQQDQK[242.14]PIFNVIPPIPV.G	P04150-3	sp|P04150-3|GCR_HUMAN,sp|P04150|GCR_HUMAN,sp|P04150-8|GCR_HUMAN,sp|P04150-10|GCR_HUMAN,sp|P04150-6|GCR_HUMAN,sp|P04150-2|GCR_HUMAN,sp|P04150-9|GCR_HUMAN,sp|P04150-5|GCR_HUMAN,sp|P04150-7|GCR_HUMAN	2361.27	[unavailable]	2	Isoform Alpha-2 of Glucocorticoid receptor OS=Homo sapiens GN=NR3C1	5.55	419.865	[unavailable]	[unavailable]
92	0.9869	SNPDLK(1.000)LWEIG	t05003_tc-253-2nd_SUMO1.38435.38435.2	38435	DQVKA.SNPDLKLWEIG.KIIGG	A.SNPDLK[242.14]LWEIG.K	Q969G3	sp|Q969G3|SMCE1_HUMAN,tr|B4DGM3|B4DGM3_HUMAN,sp|Q969G3-4|SMCE1_HUMAN,sp|Q969G3-2|SMCE1_HUMAN,sp|Q969G3-3|SMCE1_HUMAN,sp|Q969G3-5|SMCE1_HUMAN,sp|Q969G3-6|SMCE1_HUMAN	1384.7	2.19	2	SWI\SNF-related matrix-associated actin-dependent regulator of chromatin subfamily E member 1 OS=Homo sapiens GN=SMARCE1 PE=1 SV=2	4.37	1.4965	1040000	475000
24	0.999	SQPIVEEEETK(1.000)T	092815_24002_HG_e.10640.10640.2	10640	SPTEA.SQPIVEEEETKT.FKDLG	A.SQPIVEEEETK[242.14]T.F	Q9H0S4	sp|Q9H0S4|DDX47_HUMAN,sp|Q9H0S4-2|DDX47_HUMAN	1502.71	[unavailable]	2	Probable ATP-dependent RNA helicase DDX47 OS=Homo sapiens GN=DDX47 PE=1 SV=1	4.09	0.2434	[unavailable]	[unavailable]
1033	0.999	SQVK(1.000)EETDIA	082715_23928_HG_v.05067.05067.2	5067	DLQGA.SQVKEETDIA.EQKSE	A.SQVK[242.14]EETDIA.E	Q92793	sp|Q92793|CBP_HUMAN,sp|Q92793-2|CBP_HUMAN	1232.59	[unavailable]	2	CREB-binding protein OS=Homo sapiens GN=CREBBP PE=1 SV=3	4.14	0.8899	[unavailable]	[unavailable]
164	0.9987	SSEVK(1.000)ENLRIDSS	082715_23928_HG_v.06617.06617.3	6617	QESLA.SSEVKENLRIDSS.SASQH	A.SSEVK[242.14]ENLRIDSS.S	Q9Y4E5-4	sp|Q9Y4E5-4|ZN451_HUMAN	1576.77	[unavailable]	3	Isoform 3 of Zinc finger protein 451 OS=Homo sapiens GN=ZNF451	4.68	0.9272	[unavailable]	[unavailable]
674	0.9998	STPFK(1.000)GGTLFGGEV	032717_25661_HG_L.13453.13453.2	13453	KNKLA.STPFKGGTLFGGEV.CKVIK	A.STPFK[242.14]GGTLFGGEV.C	P42166	sp|P42166|LAP2A_HUMAN	1509.75	[unavailable]	2	Lamina-associated polypeptide 2, isoform alpha OS=Homo sapiens GN=TMPO PE=1 SV=2	5.72	-2.0994	[unavailable]	[unavailable]
c(982, 991)	0.9631	TEEIK(1.000)ETDGSSQIK(1.000)QEPDPTW	092815_23999_HG_e.15062.15062.3	15062	LEVPA.TEEIKETDGSSQIKQEPDPTW.-----	A.TEEIK[242.14]ETDGSSQIK[242.14]QEPDPTW.-	P78347	sp|P78347|GTF2I_HUMAN,sp|P78347-3|GTF2I_HUMAN,sp|P78347-4|GTF2I_HUMAN,sp|P78347-2|GTF2I_HUMAN	2645.21	[unavailable]	3	General transcription factor II-I OS=Homo sapiens GN=GTF2I PE=1 SV=2	4.08	3.0423	[unavailable]	[unavailable]
991	1	TEEIK(0.000)ETDGSSQIK(1.000)QEPD	092815_24002_HG_e.09354.09354.3	9354	LEVPA.TEEIKETDGSSQIKQEPD.PTW--	A.TEEIKETDGSSQIK[242.14]QEPD.P	P78347	sp|P78347|GTF2I_HUMAN,sp|P78347-3|GTF2I_HUMAN,sp|P78347-4|GTF2I_HUMAN,sp|P78347-2|GTF2I_HUMAN	2146.99	[unavailable]	3	General transcription factor II-I OS=Homo sapiens GN=GTF2I PE=1 SV=2	4.22	0.1703	[unavailable]	[unavailable]
991	0.9698	TEEIK(0.000)ETDGSSQIK(1.000)QEPDPT	092815_24002_HG_e.10375.10375.3	10375	LEVPA.TEEIKETDGSSQIKQEPDPT.W----	A.TEEIKETDGSSQIK[242.14]QEPDPT.W	P78347	sp|P78347|GTF2I_HUMAN,sp|P78347-3|GTF2I_HUMAN,sp|P78347-4|GTF2I_HUMAN,sp|P78347-2|GTF2I_HUMAN	2345.09	[unavailable]	3	General transcription factor II-I OS=Homo sapiens GN=GTF2I PE=1 SV=2	4.08	1.5596	[unavailable]	[unavailable]
982	0.9125	TEEIK(0.989)ETDGSSQIK(0.011)QEPDPTW	092815_24000_HG_e.15252.15252.3	15252	LEVPA.TEEIKETDGSSQIKQEPDPTW.-----	A.TEEIKETDGSSQIK[242.14]QEPDPTW.-	P78347	sp|P78347|GTF2I_HUMAN,sp|P78347-3|GTF2I_HUMAN,sp|P78347-4|GTF2I_HUMAN,sp|P78347-2|GTF2I_HUMAN	2531.17	[unavailable]	3	General transcription factor II-I OS=Homo sapiens GN=GTF2I PE=1 SV=2	4.08	790.773	[unavailable]	[unavailable]
17	1	TEIK(1.000)MEEES	082715_23928_HG_v.02609.02609.2	2609	AEVAA.TEIKMEEES.GAPGV	A.TEIK[242.14]M[147.04]EEES.G	P52272	sp|P52272|HNRPM_HUMAN,sp|P52272-2|HNRPM_HUMAN,tr|M0R0Y6|M0R0Y6_HUMAN	1224.52	[unavailable]	2	Heterogeneous nuclear ribonucleoprotein M OS=Homo sapiens GN=HNRNPM PE=1 SV=3	4.09	-1.4929	[unavailable]	[unavailable]
17	0.999	TEIK(1.000)MEEESGAPGVPS	032717_25661_HG_L.07764.07764.2	7764	AEVAA.TEIKMEEESGAPGVPS.GNGAP	A.TEIK[242.14]M[147.04]EEESGAPGVPS.G	P52272	sp|P52272|HNRPM_HUMAN,sp|P52272-2|HNRPM_HUMAN,tr|M0R0Y6|M0R0Y6_HUMAN	1789.8	[unavailable]	2	Heterogeneous nuclear ribonucleoprotein M OS=Homo sapiens GN=HNRNPM PE=1 SV=3	4.09	-1.3625	[unavailable]	[unavailable]
17	1	TEIK(1.000)MEEESGAPGVPSG	082715_23928_HG_v.07267.07267.2	7267	AEVAA.TEIKMEEESGAPGVPSG.NGAPG	A.TEIK[242.14]M[147.04]EEESGAPGVPSG.N	P52272	sp|P52272|HNRPM_HUMAN,sp|P52272-2|HNRPM_HUMAN,tr|M0R0Y6|M0R0Y6_HUMAN	1846.83	[unavailable]	2	Heterogeneous nuclear ribonucleoprotein M OS=Homo sapiens GN=HNRNPM PE=1 SV=3	4.09	3.9615	[unavailable]	[unavailable]
17	0.9449	TEIK(1.000)MEEESGAPGVPSGNGAPGPK(0.000)GEGERPA	082715_23928_HG_v.07037.07037.4	7037	AEVAA.TEIKMEEESGAPGVPSGNGAPGPKGEGERPA.QNEKR	A.TEIK[242.14]M[147.04]EEESGAPGVPSGNGAPGPKGEGERPA.Q	P52272	sp|P52272|HNRPM_HUMAN,sp|P52272-2|HNRPM_HUMAN,tr|M0R0Y6|M0R0Y6_HUMAN	3164.47	[unavailable]	4	Heterogeneous nuclear ribonucleoprotein M OS=Homo sapiens GN=HNRNPM PE=1 SV=3	4.48	311.734	[unavailable]	[unavailable]
17	0.9881	TEIK(1.000)MEEES	092815_24000_HG_e.08525.08525.2	8525	AEVAA.TEIKMEEES.GAPGV	A.TEIK[242.14]MEEES.G	P52272	sp|P52272|HNRPM_HUMAN,sp|P52272-2|HNRPM_HUMAN,tr|M0R0Y6|M0R0Y6_HUMAN	1208.52	[unavailable]	2	Heterogeneous nuclear ribonucleoprotein M OS=Homo sapiens GN=HNRNPM PE=1 SV=3	4.09	1.3109	[unavailable]	[unavailable]
17	0.9884	TEIK(1.000)MEEESGAPGVPS	092815_24000_HG_e.14167.14167.2	14167	AEVAA.TEIKMEEESGAPGVPS.GNGAP	A.TEIK[242.14]MEEESGAPGVPS.G	P52272	sp|P52272|HNRPM_HUMAN,sp|P52272-2|HNRPM_HUMAN,tr|M0R0Y6|M0R0Y6_HUMAN	1773.81	[unavailable]	2	Heterogeneous nuclear ribonucleoprotein M OS=Homo sapiens GN=HNRNPM PE=1 SV=3	4.09	2.6809	[unavailable]	[unavailable]
17	0.9995	TEIK(1.000)MEEESGAPGVPSG	032717_25661_HG_L.09873.09873.2	9873	AEVAA.TEIKMEEESGAPGVPSG.NGAPG	A.TEIK[242.14]MEEESGAPGVPSG.N	P52272	sp|P52272|HNRPM_HUMAN,sp|P52272-2|HNRPM_HUMAN,tr|M0R0Y6|M0R0Y6_HUMAN	1830.83	[unavailable]	2	Heterogeneous nuclear ribonucleoprotein M OS=Homo sapiens GN=HNRNPM PE=1 SV=3	4.09	-0.0666	[unavailable]	[unavailable]
17	0.9998	TEIK(1.000)MEEESGAPGVPSGNGAPGPK(0.000)GEGERPA	032717_25661_HG_L.08012.08012.4	8012	AEVAA.TEIKMEEESGAPGVPSGNGAPGPKGEGERPA.QNEKR	A.TEIK[242.14]MEEESGAPGVPSGNGAPGPKGEGERPA.Q	P52272	sp|P52272|HNRPM_HUMAN,sp|P52272-2|HNRPM_HUMAN,tr|M0R0Y6|M0R0Y6_HUMAN	3148.47	[unavailable]	4	Heterogeneous nuclear ribonucleoprotein M OS=Homo sapiens GN=HNRNPM PE=1 SV=3	4.48	-0.0774	[unavailable]	[unavailable]
335	1	TIK(1.000)QDDPFNIDLG	032717_25660_HG_L.16627.16627.2	16627	NMINA.TIKQDDPFNIDLG.QQSQR	A.TIK[242.14]QDDPFNIDLG.Q	Q8IZL2	sp|Q8IZL2|MAML2_HUMAN	1588.77	[unavailable]	2	Mastermind-like protein 2 OS=Homo sapiens GN=MAML2 PE=1 SV=2	3.93	-0.2302	[unavailable]	[unavailable]
177	0.9756	TLK(0.000)WILENK(1.000)AGIS	092815_24001_HG_e.21999.21999.2	21999	NYDLA.TLKWILENKAGIS.FIIKR	A.TLKWILENK[242.14]AGIS.F	P78347	sp|P78347|GTF2I_HUMAN,sp|P78347-3|GTF2I_HUMAN,sp|P78347-4|GTF2I_HUMAN,sp|P78347-2|GTF2I_HUMAN,sp|Q6EKJ0|GTD2B_HUMAN,sp|Q86UP8|GTD2A_HUMAN,sp|Q86UP8-3|GTD2A_HUMAN,sp|P78347-5|GTF2I_HUMAN,sp|Q86UP8-5|GTD2A_HUMAN,sp|Q6EKJ0-2|GTD2B_HUMAN,sp|Q86UP8-2|GTD2A_HUMAN	1585.88	[unavailable]	2	General transcription factor II-I OS=Homo sapiens GN=GTF2I PE=1 SV=2	8.26	-1.3838	[unavailable]	[unavailable]
1106	0.9982	TLPYIK(1.000)QEEFSP	032717_25660_HG_L.14787.14787.2	14787	SAKSA.TLPYIKQEEFSP.RSQNS	A.TLPYIK[242.14]QEEFSP.R	O75376	sp|O75376|NCOR1_HUMAN,sp|O75376-2|NCOR1_HUMAN	1564.78	[unavailable]	2	Nuclear receptor corepressor 1 OS=Homo sapiens GN=NCOR1 PE=1 SV=2	4.53	-0.857	[unavailable]	[unavailable]
1106	1	TLPYIK(1.000)QEEFSPRSQNSQPEGL	082715_23928_HG_v.12991.12991.3	12991	SAKSA.TLPYIKQEEFSPRSQNSQPEGL.LVRAQ	A.TLPYIK[242.14]QEEFSPRSQNSQPEGL.L	O75376	sp|O75376|NCOR1_HUMAN,sp|O75376-2|NCOR1_HUMAN	2661.3	[unavailable]	3	Nuclear receptor corepressor 1 OS=Homo sapiens GN=NCOR1 PE=1 SV=2	4.78	751.011	[unavailable]	[unavailable]
1106	0.9808	TLPYIK(1.000)QEEFSPRSQNSQPEGLLV	082715_23928_HG_v.15701.15701.3	15701	SAKSA.TLPYIKQEEFSPRSQNSQPEGLLV.RAQHE	A.TLPYIK[242.14]QEEFSPRSQNSQPEGLLV.R	O75376	sp|O75376|NCOR1_HUMAN,sp|O75376-2|NCOR1_HUMAN	2873.46	[unavailable]	3	Nuclear receptor corepressor 1 OS=Homo sapiens GN=NCOR1 PE=1 SV=2	4.78	350.877	[unavailable]	[unavailable]
1106	1	TLPYIK(1.000)QEEFSPRSQNSQPEGLLVRA	082715_23928_HG_v.13968.13968.3	13968	SAKSA.TLPYIKQEEFSPRSQNSQPEGLLVRA.QHEGV	A.TLPYIK[242.14]QEEFSPRSQNSQPEGLLVRA.Q	O75376	sp|O75376|NCOR1_HUMAN,sp|O75376-2|NCOR1_HUMAN	3100.59	[unavailable]	3	Nuclear receptor corepressor 1 OS=Homo sapiens GN=NCOR1 PE=1 SV=2	5.9	648.08	[unavailable]	[unavailable]
911	0.9879	TMHLK(1.000)QEVTPRAA	082715_23928_HG_v.05585.05585.3	5585	QSQKA.TMHLKQEVTPRAA.SLRTG	A.TMHLK[242.14]QEVTPRAA.S	Q9H2Y7	sp|Q9H2Y7|ZN106_HUMAN,tr|E9PE29|E9PE29_HUMAN	1594.82	[unavailable]	3	Zinc finger protein 106 OS=Homo sapiens GN=ZNF106 PE=1 SV=1	8.44	1.4897	[unavailable]	[unavailable]
413	0.9965	TWK(1.000)QEYV	032717_25661_HG_L.07900.07900.2	7900	DSTPA.TWKQEYV.DYSES	A.TWK[242.14]QEYV.D	O60832	sp|O60832|DKC1_HUMAN,sp|O60832-2|DKC1_HUMAN	1066.51	[unavailable]	2	H\ACA ribonucleoprotein complex subunit 4 OS=Homo sapiens GN=DKC1 PE=1 SV=3	5.66	-0.3427	[unavailable]	[unavailable]
413	1	TWK(1.000)QEYVDYSESA	092815_23999_HG_e.17887.17887.2	17887	DSTPA.TWKQEYVDYSESA.KKEVV	A.TWK[242.14]QEYVDYSESA.K	O60832	sp|O60832|DKC1_HUMAN	1718.74	[unavailable]	2	H\ACA ribonucleoprotein complex subunit 4 OS=Homo sapiens GN=DKC1 PE=1 SV=3	4.14	582.999	[unavailable]	[unavailable]
421	0.9638	TYRK(1.000)LLEGEES	092815_24000_HG_e.10457.10457.2	10457	DIEIA.TYRKLLEGEES.RLESG	A.TYRK[242.14]LLEGEES.R	P05787-2	sp|P05787-2|K2C8_HUMAN,sp|P05787|K2C8_HUMAN,sp|P41219-2|PERI_HUMAN,sp|P17661|DESM_HUMAN,sp|P41219|PERI_HUMAN,sp|P08729|K2C7_HUMAN,sp|P08670|VIME_HUMAN,tr|B0YJC4|B0YJC4_HUMAN,tr|B0YJC5|B0YJC5_HUMAN	1437.71	[unavailable]	2	Isoform 2 of Keratin, type II cytoskeletal 8 OS=Homo sapiens GN=KRT8	4.78	-0.2544	[unavailable]	[unavailable]
394	0.9898	TYRK(1.000)LLEGEESRLA	092815_24002_HG_e.15185.15185.3	15185	DIEIA.TYRKLLEGEESRLA.GDGVG	A.TYRK[242.14]LLEGEESRLA.G	P08729	sp|P08729|K2C7_HUMAN	1777.93	[unavailable]	3	Keratin, type II cytoskeletal 7 OS=Homo sapiens GN=KRT7 PE=1 SV=5	5.9	0.1028	[unavailable]	[unavailable]
18	0.9492	VAETPDIK(1.000)L	092815_24000_HG_e.16004.16004.2	16004	TAAPA.VAETPDIKL.FGKWS	A.VAETPDIK[242.14]L.F	M0R0R2	tr|M0R0R2|M0R0R2_HUMAN,sp|P46782|RS5_HUMAN,tr|M0QZN2|M0QZN2_HUMAN	1098.59	[unavailable]	2	40S ribosomal protein S5 OS=Homo sapiens GN=RPS5 PE=1 SV=1	4.37	2.8837	[unavailable]	[unavailable]
18	0.9927	VAETPDIK(1.000)LF	092815_24001_HG_e.23455.23455.2	23455	TAAPA.VAETPDIKLF.GKWST	A.VAETPDIK[242.14]LF.G	M0R0R2	tr|M0R0R2|M0R0R2_HUMAN,sp|P46782|RS5_HUMAN,tr|M0QZN2|M0QZN2_HUMAN	1245.66	[unavailable]	2	40S ribosomal protein S5 OS=Homo sapiens GN=RPS5 PE=1 SV=1	4.37	0.587	[unavailable]	[unavailable]
18	0.986	VAETPDIK(1.000)LFG	092815_23999_HG_e.21730.21730.2	21730	TAAPA.VAETPDIKLFG.KWSTD	A.VAETPDIK[242.14]LFG.K	M0R0R2	tr|M0R0R2|M0R0R2_HUMAN,sp|P46782|RS5_HUMAN,tr|M0QZN2|M0QZN2_HUMAN	1302.68	[unavailable]	2	40S ribosomal protein S5 OS=Homo sapiens GN=RPS5 PE=1 SV=1	4.37	2.4326	[unavailable]	[unavailable]
18	0.9844	VAETPDIK(1.000)LFGK(0.000)	032717_25661_HG_L.10715.10715.3	10715	TAAPA.VAETPDIKLFGK.WSTDD	A.VAETPDIK[242.14]LFGK.W	M0R0R2	tr|M0R0R2|M0R0R2_HUMAN,sp|P46782|RS5_HUMAN,tr|M0QZN2|M0QZN2_HUMAN	1430.78	[unavailable]	3	40S ribosomal protein S5 OS=Homo sapiens GN=RPS5 PE=1 SV=1	6.04	-1.4048	[unavailable]	[unavailable]
c(18, 22)	0.9861	VAETPDIK(1.000)LFGK(1.000)WST	092815_24001_HG_e.24786.24786.3	24786	TAAPA.VAETPDIKLFGKWST.DDVQI	A.VAETPDIK[242.14]LFGK[242.14]WST.D	M0R0R2	tr|M0R0R2|M0R0R2_HUMAN,sp|P46782|RS5_HUMAN,tr|M0QZN2|M0QZN2_HUMAN	1918.98	[unavailable]	3	40S ribosomal protein S5 OS=Homo sapiens GN=RPS5 PE=1 SV=1	6.04	1.2385	[unavailable]	[unavailable]
18	1	VAETPDIK(1.000)LFGK(0.000)WS	032717_25660_HG_L.15669.15669.3	15669	TAAPA.VAETPDIKLFGKWS.TDDVQ	A.VAETPDIK[242.14]LFGKWS.T	M0R0R2	tr|M0R0R2|M0R0R2_HUMAN,sp|P46782|RS5_HUMAN,tr|M0QZN2|M0QZN2_HUMAN	1703.89	[unavailable]	3	40S ribosomal protein S5 OS=Homo sapiens GN=RPS5 PE=1 SV=1	6.04	-0.6436	[unavailable]	[unavailable]
18	0.9955	VAETPDIK(1.000)LFGK(0.000)WST	082715_23928_HG_v.15665.15665.3	15665	TAAPA.VAETPDIKLFGKWST.DDVQI	A.VAETPDIK[242.14]LFGKWST.D	M0R0R2	tr|M0R0R2|M0R0R2_HUMAN,sp|P46782|RS5_HUMAN,tr|M0QZN2|M0QZN2_HUMAN	1804.94	[unavailable]	3	40S ribosomal protein S5 OS=Homo sapiens GN=RPS5 PE=1 SV=1	6.04	-1.823	[unavailable]	[unavailable]
18	1	VAETPDIK(1.000)LFGK(0.000)WSTD	032717_25660_HG_L.16008.16008.3	16008	TAAPA.VAETPDIKLFGKWSTD.DVQIN	A.VAETPDIK[242.14]LFGKWSTD.D	M0R0R2	tr|M0R0R2|M0R0R2_HUMAN,sp|P46782|RS5_HUMAN,tr|M0QZN2|M0QZN2_HUMAN	1919.96	[unavailable]	3	40S ribosomal protein S5 OS=Homo sapiens GN=RPS5 PE=1 SV=1	4.78	0.1904	[unavailable]	[unavailable]
18	1	VAETPDIK(0.981)LFGK(0.019)WSTDDVQIN	032717_25660_HG_L.17277.17277.3	17277	TAAPA.VAETPDIKLFGKWSTDDVQIN.DISLQ	A.VAETPDIK[242.14]LFGKWSTDDVQIN.D	M0R0R2	tr|M0R0R2|M0R0R2_HUMAN,sp|P46782|RS5_HUMAN,tr|M0QZN2|M0QZN2_HUMAN	2489.24	[unavailable]	3	40S ribosomal protein S5 OS=Homo sapiens GN=RPS5 PE=1 SV=1	4.23	4.0408	[unavailable]	[unavailable]
22	1	VAETPDIK(0.002)LFGK(0.998)WSTDDVQINDIS	082715_23928_HG_v.18337.18337.3	18337	TAAPA.VAETPDIKLFGKWSTDDVQINDIS.LQMTT	A.VAETPDIK[242.14]LFGKWSTDDVQINDIS.L	M0R0R2	tr|M0R0R2|M0R0R2_HUMAN,sp|P46782|RS5_HUMAN,tr|M0QZN2|M0QZN2_HUMAN	2804.39	[unavailable]	3	40S ribosomal protein S5 OS=Homo sapiens GN=RPS5 PE=1 SV=1	4.04	356.573	[unavailable]	[unavailable]
22	0.987	VAETPDIK(0.000)LFGK(1.000)WST	032717_25661_HG_L.13799.13799.3	13799	TAAPA.VAETPDIKLFGKWST.DDVQI	A.VAETPDIKLFGK[242.14]WST.D	M0R0R2	tr|M0R0R2|M0R0R2_HUMAN,sp|P46782|RS5_HUMAN,tr|M0QZN2|M0QZN2_HUMAN	1804.94	[unavailable]	3	40S ribosomal protein S5 OS=Homo sapiens GN=RPS5 PE=1 SV=1	6.04	-1.3166	[unavailable]	[unavailable]
158	0.9881	VAYDSK(1.000)QYYQQPT	092815_24002_HG_e.12488.12488.2	12488	STAPA.VAYDSKQYYQQPT.ATAAA	A.VAYDSK[242.14]QYYQQPT.A	Q96KR1	sp|Q96KR1|ZFR_HUMAN	1703.78	[unavailable]	2	Zinc finger RNA-binding protein OS=Homo sapiens GN=ZFR PE=1 SV=2	5.8	1.6459	[unavailable]	[unavailable]
597	0.9912	VDHDIDMK(1.000)SEQS	082715_23928_HG_v.02344.02344.3	2344	TPKPA.VDHDIDMKSEQS.HVEQG	A.VDHDIDM[147.04]K[242.14]SEQS.H	Q14149	sp|Q14149|MORC3_HUMAN	1532.64	[unavailable]	3	MORC family CW-type zinc finger protein 3 OS=Homo sapiens GN=MORC3 PE=1 SV=3	4.22	-1.0731	[unavailable]	[unavailable]
597	1	VDHDIDMK(1.000)S	t05006_tc-254-2nd_SUMO2.07391.07391.3	7391	TPKPA.VDHDIDMKS.EQSHV	A.VDHDIDMK[242.14]S.E	Q14149	sp|Q14149|MORC3_HUMAN	1172.51	2.1	3	MORC family CW-type zinc finger protein 3 OS=Homo sapiens GN=MORC3 PE=1 SV=3	4.41	2.1807	7820000	3730000
597	0.9703	VDHDIDMK(1.000)SEQS	082715_23928_HG_v.04131.04131.3	4131	TPKPA.VDHDIDMKSEQS.HVEQG	A.VDHDIDMK[242.14]SEQS.H	Q14149	sp|Q14149|MORC3_HUMAN	1516.65	[unavailable]	3	MORC family CW-type zinc finger protein 3 OS=Homo sapiens GN=MORC3 PE=1 SV=3	4.22	0.5422	[unavailable]	[unavailable]
597	1	VDHDIDMK(1.000)S	t05006_tc-254-2nd_SUMO2.07399.07399.3	7399	TPKPA.VDHDIDMKS.EQSHV	A.VDHDIDMK[250.15]S.E	Q14149	sp|Q14149|MORC3_HUMAN	1180.53	[unavailable]	3	MORC family CW-type zinc finger protein 3 OS=Homo sapiens GN=MORC3 PE=1 SV=3	4.41	2.0886	[unavailable]	[unavailable]
227	0.9938	VGK(0.000)VIPELNGK(1.000)LT	t04812_tc-232_4.26787.26787.3	26787	GAAKA.VGKVIPELNGKLT.GMAFR	A.VGKVIPELNGK[242.14]LT.G	P04406	sp|P04406|G3P_HUMAN,sp|P04406-2|G3P_HUMAN,tr|E7EUT5|E7EUT5_HUMAN,sp|P10096|G3P_BOVIN	1480.86	0.89	3	Glyceraldehyde-3-phosphate dehydrogenase OS=Homo sapiens GN=GAPDH PE=1 SV=3	8.56	0.6787	622000	696000
330	0.9823	VK(1.000)EEK(0.000)YDPGYEAA	082715_23928_HG_v.05244.05244.3	5244	AKKMA.VKEEKYDPGYEAA.YGGAY	A.VK[242.14]EEKYDPGYEAA.Y	Q13569	sp|Q13569|TDG_HUMAN,tr|G8JL98|G8JL98_HUMAN,tr|B4E127|B4E127_HUMAN	1611.74	[unavailable]	3	G\T mismatch-specific thymine DNA glycosylase OS=Homo sapiens GN=TDG PE=1 SV=2	4.41	-0.3402	[unavailable]	[unavailable]
578	1	VK(1.000)LESLEETNPEYA	032717_25660_HG_L.13179.13179.2	13179	SSAPA.VKLESLEETNPEYA.KIHDL	A.VK[242.14]LESLEETNPEYA.K	Q5VUA4	sp|Q5VUA4|ZN318_HUMAN,sp|Q5VUA4-2|ZN318_HUMAN	1734.83	[unavailable]	2	Zinc finger protein 318 OS=Homo sapiens GN=ZNF318 PE=1 SV=2	4.09	-0.7028	[unavailable]	[unavailable]
99	0.9769	VK(1.000)TEPLNS	082715_23928_HG_v.03545.03545.2	3545	MSLLA.VKTEPLNS.SETTA	A.VK[242.14]TEPLNS.S	F2Z2Y1	tr|F2Z2Y1|F2Z2Y1_HUMAN,sp|O95677|EYA4_HUMAN,sp|O95677-4|EYA4_HUMAN,sp|O95677-2|EYA4_HUMAN,tr|E9PLN6|E9PLN6_HUMAN,sp|O95677-3|EYA4_HUMAN	1000.52	[unavailable]	2	Eyes absent homolog 4 OS=Homo sapiens GN=EYA4 PE=1 SV=1	5.97	0.7306	[unavailable]	[unavailable]
1271	0.9289	VK(1.000)VEFDEEFS	082715_23928_HG_v.12584.12584.2	12584	LDTAA.VKVEFDEEFS.GAPVE	A.VK[242.14]VEFDEEFS.G	Q02880	sp|Q02880|TOP2B_HUMAN,sp|Q02880-2|TOP2B_HUMAN	1341.61	[unavailable]	2	DNA topoisomerase 2-beta OS=Homo sapiens GN=TOP2B PE=1 SV=3	4	6.1779	[unavailable]	[unavailable]
542	0.9811	VQQEQEFYEQK(1.000)IK(0.000)EM	032717_25661_HG_L.10786.10786.3	10786	ALLPA.VQQEQEFYEQKIKEM.AEHED	A.VQQEQEFYEQK[242.14]IKEM.A	Q9NWF9-1	sp|Q9NWF9-1|RN216_HUMAN,sp|Q9NWF9|RN216_HUMAN,sp|Q9NWF9-3|RN216_HUMAN	2069.97	[unavailable]	3	Isoform 2 of E3 ubiquitin-protein ligase RNF216 OS=Homo sapiens GN=RNF216	4.49	-0.0883	[unavailable]	[unavailable]
542	0.9486	VQQEQEFYEQK(1.000)IK(0.000)EM	082715_23928_HG_v.09121.09121.3	9121	ALLPA.VQQEQEFYEQKIKEM.AEHED	A.VQQEQEFYEQK[242.14]IKEM[147.04].A	Q9NWF9-1	sp|Q9NWF9-1|RN216_HUMAN,sp|Q9NWF9|RN216_HUMAN,sp|Q9NWF9-3|RN216_HUMAN	2085.97	[unavailable]	3	Isoform 2 of E3 ubiquitin-protein ligase RNF216 OS=Homo sapiens GN=RNF216	4.49	481.419	[unavailable]	[unavailable]
19	1	VRPK(1.000)GEAAPGPAPPAPEATPPPASAA	032717_25661_HG_L.07875.07875.3	7875	VHQAA.VRPKGEAAPGPAPPAPEATPPPASAA.GKDWA	A.VRPK[242.14]GEAAPGPAPPAPEATPPPASAA.G	Q9NSI2	sp|Q9NSI2|F207A_HUMAN,sp|Q9NSI2-2|F207A_HUMAN	2517.3	[unavailable]	3	Protein FAM207A OS=Homo sapiens GN=FAM207A PE=1 SV=2	6.11	-1.0171	[unavailable]	[unavailable]
224	0.9735	VSEK(0.997)DIQDLK(0.003)FGVEQDVDMV	082715_23928_HG_v.17571.17571.3	17571	VDLPA.VSEKDIQDLKFGVEQDVDMV.FASFI	A.VSEK[242.14]DIQDLKFGVEQDVDM[147.04]V.F	P14618	sp|P14618|KPYM_HUMAN,sp|P14618-2|KPYM_HUMAN,sp|P14618-3|KPYM_HUMAN,tr|Q504U3|Q504U3_HUMAN,tr|H3BQ34|H3BQ34_HUMAN	2423.15	[unavailable]	3	Pyruvate kinase PKM OS=Homo sapiens GN=PKM PE=1 SV=4	3.96	413.56	[unavailable]	[unavailable]
224	1	VTK(1.000)EEFQGEWTAPAPEFTA	082715_23928_HG_v.15705.15705.2	15705	AAEKA.VTKEEFQGEWTAPAPEFTA.TQPEV	A.VTK[242.14]EEFQGEWTAPAPEFTA.T	P08865	sp|P08865|RSSA_HUMAN	2251.04	[unavailable]	2	40S ribosomal protein SA OS=Homo sapiens GN=RPSA PE=1 SV=4	4.09	440.396	[unavailable]	[unavailable]
293	1	VVK(1.000)REPAEQPGDGERT	082715_23928_HG_v.02221.02221.3	2221	DSLLA.VVKREPAEQPGDGERT.DCEPV	A.VVK[242.14]REPAEQPGDGERT.D	Q14151	sp|Q14151|SAFB2_HUMAN,sp|Q15424-3|SAFB1_HUMAN,sp|Q15424-4|SAFB1_HUMAN,sp|Q15424|SAFB1_HUMAN,sp|Q15424-2|SAFB1_HUMAN	1880.93	[unavailable]	3	Scaffold attachment factor B2 OS=Homo sapiens GN=SAFB2 PE=1 SV=1	4.87	0.6803	[unavailable]	[unavailable]
24	0.9986	VYFK(1.000)EQFLDGDGWTS	032717_25660_HG_L.17598.17598.2	17598	VAEPA.VYFKEQFLDGDGWTS.RWIES	A.VYFK[242.14]EQFLDGDGWTS.R	P27797	sp|P27797|CALR_HUMAN	1904.86	[unavailable]	2	Calreticulin OS=Homo sapiens GN=CALR PE=1 SV=1	4.03	0.064	[unavailable]	[unavailable]
2283	1	WAEYEAEK(0.030)K(0.970)GLT	092815_23999_HG_e.12069.12069.2	12069	ERKAA.WAEYEAEKKGLT.MRFNI	A.WAEYEAEKK[242.14]GLT.M	P46100	sp|P46100|ATRX_HUMAN,sp|P46100-4|ATRX_HUMAN,sp|P46100-3|ATRX_HUMAN,sp|P46100-5|ATRX_HUMAN,sp|P46100-2|ATRX_HUMAN	1537.74	[unavailable]	2	Transcriptional regulator ATRX OS=Homo sapiens GN=ATRX PE=1 SV=5	4.79	-0.2378	[unavailable]	[unavailable]
47	0.961	WMNEK(0.000)FAPELLESK(1.000)PEIV	082715_23928_HG_v.16375.16375.3	16375	RLEQA.WMNEKFAPELLESKPEIV.ECVME	A.WM[147.04]NEKFAPELLESK[242.14]PEIV.E	Q9BRT9	sp|Q9BRT9|SLD5_HUMAN,tr|E5RFF9|E5RFF9_HUMAN,tr|E5RH56|E5RH56_HUMAN,sp|Q9BRT9-2|SLD5_HUMAN	2289.13	[unavailable]	3	DNA replication complex GINS protein SLD5 OS=Homo sapiens GN=GINS4 PE=1 SV=1	4.49	438.927	[unavailable]	[unavailable]
455	0.9935	WQFK(1.000)GWPWLLPDGSPV	032717_25660_HG_L.21757.21757.2	21757	VQGPA.WQFKGWPWLLPDGSPV.DIFAK	A.WQFK[242.14]GWPWLLPDGSPV.D	Q6P1J9	sp|Q6P1J9|CDC73_HUMAN	2026.01	[unavailable]	2	Parafibromin OS=Homo sapiens GN=CDC73 PE=1 SV=1	5.84	-1.6252	[unavailable]	[unavailable]
311	0.97	WQPEIK(1.000)PEPA	092815_24000_HG_e.14826.14826.2	14826	PPTPA.WQPEIKPEPA.WHDQD	A.WQPEIK[242.14]PEPA.W	Q6PKG0	sp|Q6PKG0|LARP1_HUMAN,sp|Q6PKG0-3|LARP1_HUMAN	1307.65	[unavailable]	2	La-related protein 1 OS=Homo sapiens GN=LARP1 PE=1 SV=2	4.53	1.8641	[unavailable]	[unavailable]
1090	0.9863	YAIIK(1.000)EELDEDFEQL	092815_24001_HG_e.30822.30822.2	30822	LRDTA.YAIIKEELDEDFEQL.CEEIQ	A.YAIIK[242.14]EELDEDFEQL.C	Q6PL18	sp|Q6PL18|ATAD2_HUMAN	1967.94	[unavailable]	2	ATPase family AAA domain-containing protein 2 OS=Homo sapiens GN=ATAD2 PE=1 SV=1	3.77	3.5321	[unavailable]	[unavailable]
223	0.9571	YGALDAYYK(1.000)	082715_23928_HG_v.10261.10261.2	10261	YYNNA.YGALDAYYK.RCRAA	A.YGALDAYYK[242.14].R	Q9BWF3	sp|Q9BWF3|RBM4_HUMAN,sp|Q96PK6-5|RBM14_HUMAN	1176.55	[unavailable]	2	RNA-binding protein 4 OS=Homo sapiens GN=RBM4 PE=1 SV=1	5.83	-4.9717	[unavailable]	[unavailable]
446	0.9844	YGEPRVK(1.000)HFEA	t04957_tc-254_SUMO2.12211.12211.3	12211	IDIGA.YGEPRVKHFEA.RSCMR	A.YGEPRVK[242.14]HFEA.R	Q15392	sp|Q15392|DHC24_HUMAN,sp|Q15392-2|DHC24_HUMAN	1445.71	1.35	3	Delta(24)-sterol reductase OS=Homo sapiens GN=DHCR24 PE=1 SV=2	6.76	0.8847	431000	318000
561	0.9909	YK(0.999)QQIK(0.001)EDNIG	092815_24001_HG_e.07882.07882.2	7882	SAEEA.YKQQIKEDNIG.NQLLR	A.YK[242.14]QQIKEDNIG.N	O15226-2	sp|O15226-2|NKRF_HUMAN,sp|O15226|NKRF_HUMAN	1448.73	[unavailable]	2	Isoform 2 of NF-kappa-B-repressing factor OS=Homo sapiens GN=NKRF	6.07	2.1036	[unavailable]	[unavailable]
220	0.959	YLK(1.000)FLDQFAE	082715_23928_HG_v.17810.17810.2	17810	PQRQA.YLKFLDQFAE.-----	A.YLK[242.14]FLDQFAE.-	Q8WZ82	sp|Q8WZ82|OVCA2_HUMAN	1386.68	[unavailable]	2	Ovarian cancer-associated gene 2 protein OS=Homo sapiens GN=OVCA2 PE=1 SV=1	4.75	718.441	[unavailable]	[unavailable]
237	0.9986	YMDAPK(1.000)AAL	032717_25660_HG_L.10345.10345.2	10345	PYNPA.YMDAPKAAL.-----	A.YMDAPK[242.14]AAL.-	Q8N114	sp|Q8N114|SHSA5_HUMAN,sp|Q8N114-5|SHSA5_HUMAN,sp|Q8N114-2|SHSA5_HUMAN,sp|Q8N114-3|SHSA5_HUMAN	1092.53	[unavailable]	2	Protein shisa-5 OS=Homo sapiens GN=SHISA5 PE=1 SV=1	5.83	-1.0037	[unavailable]	[unavailable]
964	0.9999	YMK(1.000)SEDPLFVL	032717_25661_HG_L.15213.15213.2	15213	KGVAA.YMKSEDPLFVL.EHSLP	A.YMK[242.14]SEDPLFVL.E	M0R2B7	tr|M0R2B7|M0R2B7_HUMAN,sp|P28340|DPOD1_HUMAN	1454.71	[unavailable]	2	DNA polymerase OS=Homo sapiens GN=POLD1 PE=1 SV=1	4.37	0.5028	[unavailable]	[unavailable]
127	0.9958	YTQFGGK(1.000)RPFGVS	032717_25661_HG_L.08328.08328.2	8328	DIKQA.YTQFGGKRPFGVS.LLYIG	A.YTQFGGK[242.14]RPFGVS.L	P25789	sp|P25789|PSA4_HUMAN,tr|H0YN18|H0YN18_HUMAN,sp|P25789-2|PSA4_HUMAN,tr|H0YLC2|H0YLC2_HUMAN,tr|H0YMV3|H0YMV3_HUMAN	1556.77	[unavailable]	2	Proteasome subunit alpha type-4 OS=Homo sapiens GN=PSMA4 PE=1 SV=1	9.99	-0.3916	[unavailable]	[unavailable]
140	0.9941	AVVDGIQYK(1.000)TGLGQ	t05003_tc-253-2nd_SUMO1.07678.07678.3	7678	YFAFC.AVVDGIQYKTGLGQ.NKKES	C.AVVDGIQYK[242.14]TGLGQ.N	Q96M93	sp|Q96M93|ADAD1_HUMAN,sp|Q96M93-2|ADAD1_HUMAN,sp|Q96M93-3|ADAD1_HUMAN	1561.81	2.33	3	Adenosine deaminase domain-containing protein 1 OS=Homo sapiens GN=ADAD1 PE=2 SV=1	5.88	1.6382	4570000	1960000
79	0.961	CLRK(1.000)GESGQSWPRLT	t04803_tc-229_1.30035.30035.3	30035	RSILC.CLRKGESGQSWPRLT.KERAK	C.C[228.06]LRK[250.15]GESGQSWPRLT.K	Q15185	sp|Q15185|TEBP_HUMAN,sp|Q15185-4|TEBP_HUMAN,sp|Q15185-3|TEBP_HUMAN,tr|B4DDC6|B4DDC6_HUMAN	1963.98	[unavailable]	3	Prostaglandin E synthase 3 OS=Homo sapiens GN=PTGES3 PE=1 SV=1	9.5	0.7447	[unavailable]	[unavailable]
c(231, 241)	1	DK(1.000)MRQADLSNDK(1.000)I	t05009_tc-255-2nd_SUMO3.38425.38425.2	38425	CCLTC.DKMRQADLSNDKI.LSLVH	C.DK[250.15]MRQADLSNDK[250.15]I.L	Q13145	sp|Q13145|BAMBI_HUMAN	1776.88	[unavailable]	2	BMP and activin membrane-bound inhibitor homolog OS=Homo sapiens GN=BAMBI PE=1 SV=1	6.04	3.3624	[unavailable]	[unavailable]
292	0.9948	DVDIRK(1.000)DLYA	t04957_tc-254_SUMO2.24159.24159.3	24159	SIMKC.DVDIRKDLYA.NTVLS	C.DVDIRK[242.14]DLYA.N	Q562R1	sp|Q562R1|ACTBL_HUMAN,sp|P60709|ACTB_HUMAN,sp|P63261|ACTG_HUMAN	1320.67	1.59	3	Beta-actin-like protein 2 OS=Homo sapiens GN=ACTBL2 PE=1 SV=2	4.43	0.5533	1190000	749000
292	0.9939	DVDIRK(1.000)DLYA	t04803_tc-229_1.23669.23669.3	23669	SIMKC.DVDIRKDLYA.NTVLS	C.DVDIRK[250.15]DLYA.N	Q562R1	sp|Q562R1|ACTBL_HUMAN,sp|P60709|ACTB_HUMAN,sp|P63261|ACTG_HUMAN	1328.68	[unavailable]	3	Beta-actin-like protein 2 OS=Homo sapiens GN=ACTBL2 PE=1 SV=2	4.43	-0.1375	[unavailable]	[unavailable]
728	0.9834	GK(1.000)TFSRRYHLTQHFRLHTGEK(0.000)PYSCK(0.000)EC	t04963_tc-256_SUMO4.31277.31277.5	31277	ECKEC.GKTFSRRYHLTQHFRLHTGEKPYSCKEC.GNAFR	C.GK[242.14]TFSRRYHLTQHFRLHTGEKPYSC[228.06]KEC[228.06].G	Q86UE3	sp|Q86UE3|ZN546_HUMAN,tr|M0QY24|M0QY24_HUMAN	3772.81	2.21	5	Zinc finger protein 546 OS=Homo sapiens GN=ZNF546 PE=2 SV=2	9.59	4.5237	888000	402000
676	0.9459	HVLPDLK(1.000)EEDG	092815_23999_HG_e.11734.11734.2	11734	SCSLC.HVLPDLKEEDG.SLSLD	C.HVLPDLK[242.14]EEDG.S	Q13263	sp|Q13263|TIF1B_HUMAN,sp|Q13263-2|TIF1B_HUMAN	1364.66	[unavailable]	2	Transcription intermediary factor 1-beta OS=Homo sapiens GN=TRIM28 PE=1 SV=5	4.31	-1.6078	[unavailable]	[unavailable]
676	0.9703	HVLPDLK(1.000)EEDGSLS	092815_24002_HG_e.15967.15967.2	15967	SCSLC.HVLPDLKEEDGSLS.LDGAD	C.HVLPDLK[242.14]EEDGSLS.L	Q13263	sp|Q13263|TIF1B_HUMAN,sp|Q13263-2|TIF1B_HUMAN	1651.81	[unavailable]	2	Transcription intermediary factor 1-beta OS=Homo sapiens GN=TRIM28 PE=1 SV=5	4.31	-1.8453	[unavailable]	[unavailable]
676	0.9628	HVLPDLK(1.000)EEDGSLSLDGADST	092815_24002_HG_e.20821.20821.3	20821	SCSLC.HVLPDLKEEDGSLSLDGADST.GVVAK	C.HVLPDLK[242.14]EEDGSLSLDGADST.G	Q13263	sp|Q13263|TIF1B_HUMAN,sp|Q13263-2|TIF1B_HUMAN	2311.08	[unavailable]	3	Transcription intermediary factor 1-beta OS=Homo sapiens GN=TRIM28 PE=1 SV=5	3.96	-0.2374	[unavailable]	[unavailable]
676	0.9957	HVLPDLK(1.000)EEDG	t04957_tc-254_SUMO2.18940.18940.3	18940	SCSLC.HVLPDLKEEDG.SLSLD	C.HVLPDLK[250.15]EEDG.S	Q13263	sp|Q13263|TIF1B_HUMAN,sp|Q13263-2|TIF1B_HUMAN	1372.67	[unavailable]	3	Transcription intermediary factor 1-beta OS=Homo sapiens GN=TRIM28 PE=1 SV=5	4.31	0.599	[unavailable]	[unavailable]
676	0.959	HVLPDLK(1.000)EEDGSLS	t04803_tc-229_1.24896.24896.3	24896	SCSLC.HVLPDLKEEDGSLS.LDGAD	C.HVLPDLK[250.15]EEDGSLS.L	Q13263	sp|Q13263|TIF1B_HUMAN,sp|Q13263-2|TIF1B_HUMAN	1659.82	[unavailable]	3	Transcription intermediary factor 1-beta OS=Homo sapiens GN=TRIM28 PE=1 SV=5	4.31	-0.6607	[unavailable]	[unavailable]
475	0.9987	LCMINFYHGGLK(1.000)GVA	092815_24002_HG_e.26435.26435.2	26435	KLALC.LCMINFYHGGLKGVA.HLWQE	C.LC[228.06]M[147.04]INFYHGGLK[242.14]GVA.H	Q15042-3	sp|Q15042-3|RB3GP_HUMAN,sp|Q15042|RB3GP_HUMAN,sp|Q15042-4|RB3GP_HUMAN	1876.9	[unavailable]	2	Isoform 2 of Rab3 GTPase-activating protein catalytic subunit OS=Homo sapiens GN=RAB3GAP1	8.21	-0.065	[unavailable]	[unavailable]
284	0.9784	QQQQQK(0.000)RQRLK(0.000)EELEK(1.000)HGM	t05006_tc-254-2nd_SUMO2.26984.26984.5	26984	LQQKC.QQQQQKRQRLKEELEKHGM.QVPAQ	C.QQQQQK[136.11]RQRLK[136.11]EELEK[250.15]HGM.Q	Q8N0S2	sp|Q8N0S2|SYCE1_HUMAN,sp|Q8N0S2-2|SYCE1_HUMAN,sp|Q8N0S2-3|SYCE1_HUMAN	2559.35	0.13	5	Synaptonemal complex central element protein 1 OS=Homo sapiens GN=SYCE1 PE=2 SV=2	9.7	1.6661	45500	338000
793	1	SFSGGVK(1.000)QEK(0.000)T	082715_23928_HG_v.02849.02849.2	2849	EDEIC.SFSGGVKQEKT.EDGRR	C.SFSGGVK[242.14]QEKT.E	Q9UPN9	sp|Q9UPN9|TRI33_HUMAN,sp|Q9UPN9-2|TRI33_HUMAN,tr|E7EN20|E7EN20_HUMAN	1280.64	[unavailable]	2	E3 ubiquitin-protein ligase TRIM33 OS=Homo sapiens GN=TRIM33 PE=1 SV=3	8.31	4.8537	[unavailable]	[unavailable]
263	0.9986	TLRIDFSK(1.000)LT	092815_24000_HG_e.20768.20768.3	20768	YNACC.TLRIDFSKLT.SLNVK	C.TLRIDFSK[242.14]LT.S	O95758-4	sp|O95758-4|PTBP3_HUMAN,sp|P26599-3|PTBP1_HUMAN,sp|O95758-5|PTBP3_HUMAN,sp|O95758|PTBP3_HUMAN,sp|P26599-2|PTBP1_HUMAN,sp|O95758-2|PTBP3_HUMAN,sp|P26599|PTBP1_HUMAN,sp|O95758-6|PTBP3_HUMAN,sp|O95758-1|PTBP3_HUMAN,sp|O95758-7|PTBP3_HUMAN	1306.72	[unavailable]	3	Isoform 4 of Polypyrimidine tract-binding protein 3 OS=Homo sapiens GN=PTBP3	8.41	0.2097	[unavailable]	[unavailable]
390	0.977	VMEVCSFEK(1.000)RSL	t05003_tc-253-2nd_SUMO1.45814.45814.2	45814	DEASC.VMEVCSFEKRSL.CKWYQ	C.VM[147.04]EVC[228.06]SFEK[250.15]RSL.C	Q5VYJ5	sp|Q5VYJ5|MALR1_HUMAN	1689.79	[unavailable]	2	MAM and LDL-receptor class A domain-containing protein 1 OS=Homo sapiens GN=MALRD1 PE=3 SV=3	6.11	3.6077	[unavailable]	[unavailable]
784	0.9658	DMEK(1.000)IWHHT	t04957_tc-254_SUMO2.15940.15940.3	15940	ITNWD.DMEKIWHHT.FYNEL	D.DMEK[242.14]IWHHT.F	A5A3E0	sp|A5A3E0|POTEF_HUMAN,sp|Q6S8J3|POTEE_HUMAN,sp|P0CG38|POTEI_HUMAN,sp|P0CG39|POTEJ_HUMAN,sp|P68032|ACTC_HUMAN,sp|P68133|ACTS_HUMAN,sp|Q9BYX7|ACTBM_HUMAN,sp|P60709|ACTB_HUMAN,sp|P63261|ACTG_HUMAN,tr|A6NL76|A6NL76_HUMAN,tr|Q5T8M8|Q5T8M8_HUMAN,tr|J3KT65|J3KT65_HUMAN,tr|G5E9R0|G5E9R0_HUMAN	1309.59	0.36	3	POTE ankyrin domain family member F OS=Homo sapiens GN=POTEF PE=1 SV=2	5.99	1.1857	711000	1960000
784	1	DMEK(1.000)IWHHT	t04954_tc-253_SUMO1.16170.16170.3	16170	ITNWD.DMEKIWHHT.FYNEL	D.DMEK[250.15]IWHHT.F	A5A3E0	sp|A5A3E0|POTEF_HUMAN,sp|Q6S8J3|POTEE_HUMAN,sp|P0CG38|POTEI_HUMAN,sp|P0CG39|POTEJ_HUMAN,sp|P68032|ACTC_HUMAN,sp|P68133|ACTS_HUMAN,sp|Q9BYX7|ACTBM_HUMAN,sp|P60709|ACTB_HUMAN,sp|P63261|ACTG_HUMAN,tr|A6NL76|A6NL76_HUMAN,tr|Q5T8M8|Q5T8M8_HUMAN,tr|J3KT65|J3KT65_HUMAN,tr|G5E9R0|G5E9R0_HUMAN	1317.6	[unavailable]	3	POTE ankyrin domain family member F OS=Homo sapiens GN=POTEF PE=1 SV=2	5.99	0.208	[unavailable]	[unavailable]
284	0.9791	GDDPEHIQWIFQK(1.000)S	t04809_tc-231_3.33680.33680.3	33680	GVPLD.GDDPEHIQWIFQKS.LERAS	D.GDDPEHIQWIFQK[242.14]S.L	Q8TBC4	sp|Q8TBC4|UBA3_HUMAN,sp|Q8TBC4-2|UBA3_HUMAN,tr|F8W8D4|F8W8D4_HUMAN	1812.84	0.84	3	NEDD8-activating enzyme E1 catalytic subunit OS=Homo sapiens GN=UBA3 PE=1 SV=2	4.54	0	495000	587000
284	0.938	GDDPEHIQWIFQK(1.000)S	t05006_tc-254-2nd_SUMO2.32588.32588.3	32588	GVPLD.GDDPEHIQWIFQKS.LERAS	D.GDDPEHIQWIFQK[250.15]S.L	Q8TBC4	sp|Q8TBC4|UBA3_HUMAN,sp|Q8TBC4-2|UBA3_HUMAN,tr|F8W8D4|F8W8D4_HUMAN	1820.86	[unavailable]	3	NEDD8-activating enzyme E1 catalytic subunit OS=Homo sapiens GN=UBA3 PE=1 SV=2	4.54	5.0196	[unavailable]	[unavailable]
175	0.9993	IK(1.000)PEPDDLIDEDLNFV	032717_25661_HG_L.16859.16859.2	16859	EDVID.IKPEPDDLIDEDLNFV.QENPL	D.IK[242.14]PEPDDLIDEDLNFV.Q	Q6PJT7	sp|Q6PJT7|ZC3HE_HUMAN,sp|Q6PJT7-2|ZC3HE_HUMAN,sp|Q6PJT7-9|ZC3HE_HUMAN,sp|Q6PJT7-5|ZC3HE_HUMAN,tr|G3V256|G3V256_HUMAN,sp|Q6PJT7-11|ZC3HE_HUMAN,sp|Q6PJT7-3|ZC3HE_HUMAN,sp|Q6PJT7-4|ZC3HE_HUMAN,sp|Q6PJT7-10|ZC3HE_HUMAN,tr|G3V5I6|G3V5I6_HUMAN	1984.96	[unavailable]	2	Zinc finger CCCH domain-containing protein 14 OS=Homo sapiens GN=ZC3H14 PE=1 SV=1	3.66	-2.2731	[unavailable]	[unavailable]
32	0.9768	K(0.000)DYHFK(1.000)V	t04809_tc-231_3.10015.10015.3	10015	ELKAD.KDYHFKV.DNDEN	D.K[136.11]DYHFK[250.15]V.D	P06748	sp|P06748|NPM_HUMAN,sp|P06748-2|NPM_HUMAN,sp|P06748-3|NPM_HUMAN	1065.56	1.02	3	Nucleophosmin OS=Homo sapiens GN=NPM1 PE=1 SV=2	8.51	-1.1995	1330000	1300000
c(27, 32)	1	K(1.000)DYHFK(1.000)VDNDENEHQLS	092815_24001_HG_e.11301.11301.3	11301	ELKAD.KDYHFKVDNDENEHQLS.LRTVS	D.K[242.14]DYHFK[242.14]VDNDENEHQLS.L	P06748	sp|P06748|NPM_HUMAN,sp|P06748-2|NPM_HUMAN,sp|P06748-3|NPM_HUMAN	2345.03	[unavailable]	3	Nucleophosmin OS=Homo sapiens GN=NPM1 PE=1 SV=2	4.8	419.912	[unavailable]	[unavailable]
33	1	K(1.000)EGIPPDQQRLIFA	t04960_tc-255_SUMO3.30227.30227.3	30227	AKIQD.KEGIPPDQQRLIFA.GKQLE	D.K[242.14]EGIPPDQQRLIFA.G	P0CG48	sp|P0CG48|UBC_HUMAN,sp|P0CG48|UBC_HUMAN,sp|P0CG48|UBC_HUMAN,sp|P0CG48|UBC_HUMAN,sp|P0CG48|UBC_HUMAN,sp|P0CG48|UBC_HUMAN,tr|F5H041|F5H041_HUMAN,tr|F5H041|F5H041_HUMAN,tr|F5H041|F5H041_HUMAN,tr|F5H041|F5H041_HUMAN,tr|F5H041|F5H041_HUMAN,tr|Q96C32|Q96C32_HUMAN,tr|Q96C32|Q96C32_HUMAN,tr|Q96C32|Q96C32_HUMAN,tr|Q96C32|Q96C32_HUMAN,sp|P0CG47|UBB_HUMAN,sp|P0CG47|UBB_HUMAN,sp|P0CG47|UBB_HUMAN,tr|J3QRK5|J3…	1724.92	1.91	3	Polyubiquitin-C OS=Homo sapiens GN=UBC PE=1 SV=3	6.07	3.3909	1930000	1010000
c(114, 123)	0.9642	K(1.000)QEQNIPVSK(1.000)I	t04960_tc-255_SUMO3.17465.17465.4	17465	LFQKD.KQEQNIPVSKI.ITHPE	D.K[242.14]QEQNIPVSK[242.14]I.L	Q7RTY7	sp|Q7RTY7|OVCH1_HUMAN	1510.81	13.9	4	Ovochymase-1 OS=Homo sapiens GN=OVCH1 PE=2 SV=2	8.59	1.5311	191000	13700
91	1	K(0.986)YIAMAK(0.302)EK(0.712)	092815_24001_HG_e.12142.12142.2	12142	DAKLD.KYIAMAKEK.HGYNI	D.K[242.14]YIAMAKEK[242.14].H	Q8IZ40	sp|Q8IZ40|RCOR2_HUMAN	1308.69	[unavailable]	2	REST corepressor 2 OS=Homo sapiens GN=RCOR2 PE=1 SV=2	9.53	1531.1	[unavailable]	[unavailable]
120	0.9662	LK(0.000)PDWGK(1.000)GYSRK(0.000)AA	t04960_tc-255_SUMO3.14584.14584.4	14584	CKTVD.LKPDWGKGYSRKAA.ALEFL	D.LK[242.14]PDWGKGYSRKAA.A	P31948-2	sp|P31948-2|STIP1_HUMAN,sp|P31948|STIP1_HUMAN,tr|F5H783|F5H783_HUMAN,tr|F5GXD8|F5GXD8_HUMAN	1689.9	4.54	4	Isoform 2 of Stress-induced-phosphoprotein 1 OS=Homo sapiens GN=STIP1	10	3.387	1560000	343000
c(363, 372)	0.9982	LRK(1.000)QVEELFERK(1.000)	092815_24001_HG_e.24256.24256.3	24256	ARITD.LRKQVEELFERK.YAQAI	D.LRK[242.14]QVEELFERK[242.14].Y	P78347	sp|P78347|GTF2I_HUMAN,sp|P78347-3|GTF2I_HUMAN,sp|P78347-4|GTF2I_HUMAN,sp|P78347-2|GTF2I_HUMAN	1801.98	[unavailable]	3	General transcription factor II-I OS=Homo sapiens GN=GTF2I PE=1 SV=2	8.59	545.873	[unavailable]	[unavailable]
162	0.9948	NLEIK(1.000)QEEK(0.000)FV	032717_25660_HG_L.10696.10696.2	10696	KEEKD.NLEIKQEEKFV.GQCIK	D.NLEIK[242.14]QEEKFV.G	Q9NWK9	sp|Q9NWK9|BCD1_HUMAN,sp|Q9NWK9-2|BCD1_HUMAN	1489.78	[unavailable]	2	Box C\D snoRNA protein 1 OS=Homo sapiens GN=ZNHIT6 PE=1 SV=1	4.79	0	[unavailable]	[unavailable]
313	1	NVGFNVK(1.000)NV	t04806_tc-230_2.21715.21715.2	21715	ALPGD.NVGFNVKNV.SVKDI	D.NVGFNVK[250.15]NV.S	Q05639	sp|Q05639|EF1A2_HUMAN,sp|P68104|EF1A1_HUMAN	1111.59	[unavailable]	2	Elongation factor 1-alpha 2 OS=Homo sapiens GN=EEF1A2 PE=1 SV=1	8.75	-1.3154	[unavailable]	[unavailable]
149	1	QPQDK(1.000)PPDWFTS	t04806_tc-230_2.25260.25260.2	25260	PCDTD.QPQDKPPDWFTS.YLETF	D.QPQDK[242.14]PPDWFTS.Y	Q14596	sp|Q14596|NBR1_HUMAN,sp|Q14596-2|NBR1_HUMAN,tr|B7Z5R6|B7Z5R6_HUMAN	1558.71	2.53	2	Next to BRCA1 gene 1 protein OS=Homo sapiens GN=NBR1 PE=1 SV=3	4.21	-7.7433	308000	122000
68	0.9968	TEELK(1.000)SCGIQD	t04957_tc-254_SUMO2.23178.23178.2	23178	NVQKD.TEELKSCGIQD.IFVFC	D.TEELK[242.14]SC[228.06]GIQD.L	Q16667	sp|Q16667|CDKN3_HUMAN,tr|H7C0S3|H7C0S3_HUMAN,tr|G3V2J7|G3V2J7_HUMAN,sp|Q16667-2|CDKN3_HUMAN,tr|F8WD24|F8WD24_HUMAN,tr|G3V1K6|G3V1K6_HUMAN,tr|F5H232|F5H232_HUMAN	1460.65	0.67	2	Cyclin-dependent kinase inhibitor 3 OS=Homo sapiens GN=CDKN3 PE=1 SV=1	4.38	0.5842	788000	1170000
63	0.9831	YNIQK(1.000)EST	082715_23928_HG_v.04455.04455.2	4455	RTLSD.YNIQKEST.LHLVL	D.YNIQK[242.14]EST.L	P0CG48	sp|P0CG48|UBC_HUMAN,sp|P0CG48|UBC_HUMAN,sp|P0CG48|UBC_HUMAN,sp|P0CG48|UBC_HUMAN,sp|P0CG48|UBC_HUMAN,tr|F5H041|F5H041_HUMAN,tr|F5H041|F5H041_HUMAN,tr|F5H041|F5H041_HUMAN,tr|F5H041|F5H041_HUMAN,tr|F5H041|F5H041_HUMAN,tr|F5H041|F5H041_HUMAN,tr|Q96C32|Q96C32_HUMAN,tr|Q96C32|Q96C32_HUMAN,tr|Q96C32|Q96C32_HUMAN,tr|Q96C32|Q96C32_HUMAN,sp|P0CG47|UBB_HUMAN,tr|J3QRK5|J3QRK5_HUMAN,tr|J3QLP7|J3QLP7_HUMAN,sp|…	1095.52	[unavailable]	2	Polyubiquitin-C OS=Homo sapiens GN=UBC PE=1 SV=3	6	0.5561	[unavailable]	[unavailable]
63	0.984	YNIQK(1.000)EST	t05006_tc-254-2nd_SUMO2.07824.07824.2	7824	RTLSD.YNIQKEST.LHLVL	D.YNIQK[250.15]EST.L	P0CG48	sp|P0CG48|UBC_HUMAN,sp|P0CG48|UBC_HUMAN,sp|P0CG48|UBC_HUMAN,sp|P0CG48|UBC_HUMAN,sp|P0CG48|UBC_HUMAN,sp|P0CG48|UBC_HUMAN,sp|P0CG48|UBC_HUMAN,sp|P0CG48|UBC_HUMAN,tr|F5H041|F5H041_HUMAN,tr|Q96C32|Q96C32_HUMAN,tr|Q96C32|Q96C32_HUMAN,tr|Q96C32|Q96C32_HUMAN,sp|P0CG47|UBB_HUMAN,tr|J3QRK5|J3QRK5_HUMAN,tr|J3QRK5|J3QRK5_HUMAN,tr|J3QLP7|J3QLP7_HUMAN,sp|P62979|RS27A_HUMAN,tr|B4DV12|B4DV12_HUMAN,sp|P62987|RL4…	1103.53	[unavailable]	2	Polyubiquitin-C OS=Homo sapiens GN=UBC PE=1 SV=3	6	2.9812	[unavailable]	[unavailable]
545	0.9548	ACLFRLARCPSPK(1.000)L	t05006_tc-254-2nd_SUMO2.06098.06098.4	6098	GLCSE.ACLFRLARCPSPKL.LRARS	E.AC[228.06]LFRLARC[228.06]PSPK[250.15]L.L	P81408-4	sp|P81408-4|F189B_HUMAN,sp|P81408|F189B_HUMAN,sp|P81408-3|F189B_HUMAN,sp|P81408-2|F189B_HUMAN	1946.01	[unavailable]	4	Isoform 3 of Protein FAM189B OS=Homo sapiens GN=FAM189B	9.7	2.1284	[unavailable]	[unavailable]
313	0.9524	ALPGDNVGFNVK(1.000)NV	t04812_tc-232_4.30902.30902.2	30902	EALSE.ALPGDNVGFNVKNV.SVKDI	E.ALPGDNVGFNVK[242.14]NV.S	Q05639	sp|Q05639|EF1A2_HUMAN,sp|P68104|EF1A1_HUMAN	1556.79	1.13	2	Elongation factor 1-alpha 2 OS=Homo sapiens GN=EEF1A2 PE=1 SV=1	5.88	1.8011	2350000	2080000
201	1	CK(0.000)ECGK(0.000)AFRVRQQLTFHHRIHTGEK(0.000)PYECK(1.000)E	t04957_tc-254_SUMO2.12466.12466.5	12466	DKPYE.CKECGKAFRVRQQLTFHHRIHTGEKPYECKE.CGMAF	E.C[228.06]KEC[228.06]GKAFRVRQQLTFHHRIHTGEK[242.14]PYEC[228.06]KE.C	Q8N141	sp|Q8N141|ZFP82_HUMAN	4247.04	33.94	5	Zinc finger protein 82 homolog OS=Homo sapiens GN=ZFP82 PE=2 SV=1	9.03	244.536	2080000	61300
428	0.9861	EAVTK(1.000)FLSSSPHLPPS	082715_23928_HG_v.08876.08876.3	8876	PSYQE.EAVTKFLSSSPHLPPS.SYFNA	E.EAVTK[242.14]FLSSSPHLPPS.S	O14773	sp|O14773|TPP1_HUMAN,sp|O14773-2|TPP1_HUMAN	1809.93	[unavailable]	3	Tripeptidyl-peptidase 1 OS=Homo sapiens GN=TPP1 PE=1 SV=2	6.85	-0.707	[unavailable]	[unavailable]
101	1	ESK(0.000)DDQK(0.000)DAEEEGGDQAK(1.000)IF	t04806_tc-230_2.08549.08549.3	8549	YKDWE.ESKDDQKDAEEEGGDQAKIF.QKAPD	E.ESKDDQKDAEEEGGDQAK[242.14]IF.Q	Q92620-2	sp|Q92620-2|PRP16_HUMAN	2352.04	-1	3	Isoform 2 of Pre-mRNA-splicing factor ATP-dependent RNA helicase PRP16 OS=Homo sapiens GN=DHX38	4.07	421.615	0	0
317	0.9756	IDLDSMRNLK(1.000)A	t04809_tc-231_3.26769.26769.3	26769	VQSLE.IDLDSMRNLKA.SLENS	E.IDLDSMRNLK[242.14]A.S	P05783	sp|P05783|K1C18_HUMAN,tr|F8VZY9|F8VZY9_HUMAN	1388.71	0.76	3	Keratin, type I cytoskeletal 18 OS=Homo sapiens GN=KRT18 PE=1 SV=2	5.96	0.1316	805000	1060000
317	1	IDLDSMRNLK(1.000)A	t04809_tc-231_3.26733.26733.3	26733	VQSLE.IDLDSMRNLKA.SLENS	E.IDLDSMRNLK[250.15]A.S	P05783	sp|P05783|K1C18_HUMAN,tr|F8VZY9|F8VZY9_HUMAN	1396.72	[unavailable]	3	Keratin, type I cytoskeletal 18 OS=Homo sapiens GN=KRT18 PE=1 SV=2	5.96	0	[unavailable]	[unavailable]
750	0.9991	K(1.000)LSPPYSSPQEFAQD	t04954_tc-253_SUMO1.26525.26525.2	26525	ARLQE.KLSPPYSSPQEFAQD.VGRMF	E.K[242.14]LSPPYSSPQEFAQD.V	Q13263	sp|Q13263|TIF1B_HUMAN,sp|Q13263-2|TIF1B_HUMAN	1806.84	1	2	Transcription intermediary factor 1-beta OS=Homo sapiens GN=TRIM28 PE=1 SV=5	4.67	-2.092	116000	116000
c(793, 797)	0.9759	K(0.000)EK(0.001)EK(0.001)AGGEGGSEEEGSDK(0.196)GAK(0.901)GSRK(0.901)EDI	t04809_tc-231_3.20647.20647.5	20647	PLQQE.KEKEKAGGEGGSEEEGSDKGAKGSRKEDI.AVNGE	E.KEK[242.14]EKAGGEGGSEEEGSDKGAK[242.14]GSRKEDI.A	P07197	sp|P07197|NFM_HUMAN,tr|E7ESP9|E7ESP9_HUMAN,sp|P07197-2|NFM_HUMAN	3219.52	-1	5	Neurofilament medium polypeptide OS=Homo sapiens GN=NEFM PE=1 SV=3	4.93	-3.4071	0	0
85	1	LEK(0.997)K(0.003)FSGK(0.000)HVV	t04954_tc-253_SUMO1.06948.06948.4	6948	RLVRE.LEKKFSGKHVV.FIAQR	E.LEK[242.14]KFSGKHVV.F	P62081	sp|P62081|RS7_HUMAN,tr|B5MCP9|B5MCP9_HUMAN	1384.78	1.3	4	40S ribosomal protein S7 OS=Homo sapiens GN=RPS7 PE=1 SV=1	9.7	-0.7032	1420000	1090000
380	0.9969	PQSLQAAVRTDGFDEFK(1.000)VR	092815_24000_HG_e.25995.25995.3	25995	LRQEE.PQSLQAAVRTDGFDEFKVR.LQDLS	E.PQSLQAAVRTDGFDEFK[242.14]VR.L	P29590	sp|P29590|PML_HUMAN,sp|P29590-11|PML_HUMAN,sp|P29590-8|PML_HUMAN,sp|P29590-3|PML_HUMAN,sp|P29590-13|PML_HUMAN,sp|P29590-9|PML_HUMAN,sp|P29590-5|PML_HUMAN,sp|P29590-2|PML_HUMAN,sp|P29590-12|PML_HUMAN,tr|H3BT57|H3BT57_HUMAN,sp|P29590-4|PML_HUMAN,sp|P29590-10|PML_HUMAN,sp|P29590-14|PML_HUMAN	2277.15	[unavailable]	3	Protein PML OS=Homo sapiens GN=PML PE=1 SV=3	6.54	-0.3212	[unavailable]	[unavailable]
102	0.9579	SIYGEK(1.000)FEDENF	t04957_tc-254_SUMO2.28963.28963.2	28963	GTGGE.SIYGEKFEDENF.HYKHD	E.SIYGEK[242.14]FEDENF.H	Q08752	sp|Q08752|PPID_HUMAN,sp|P62937|PPIA_HUMAN,tr|C9J5S7|C9J5S7_HUMAN,tr|F8WE65|F8WE65_HUMAN,sp|P62937-2|PPIA_HUMAN	1590.68	2.34	2	Peptidyl-prolyl cis-trans isomerase D OS=Homo sapiens GN=PPID PE=1 SV=3	4	4.9052	541000	231000
1596	0.9768	YK(0.997)CHVCGVAFVMK(0.001)K(0.001)H	092815_24000_HG_e.33484.33484.2	33484	LGMRE.YKCHVCGVAFVMKKH.LNTHL	E.YKC[228.06]HVC[228.06]GVAFVMKK[242.14]H.L	Q9C0G0	sp|Q9C0G0|ZN407_HUMAN,sp|Q9C0G0-2|ZN407_HUMAN,sp|Q9C0G0-3|ZN407_HUMAN	2113.01	[unavailable]	2	Zinc finger protein 407 OS=Homo sapiens GN=ZNF407 PE=1 SV=2	9.31	-0.5772	[unavailable]	[unavailable]
48	0.9877	AGK(1.000)QLEDGRTL	082715_23928_HG_v.04880.04880.2	4880	QRLIF.AGKQLEDGRTL.SDYNI	F.AGK[242.14]QLEDGRTL.S	P0CG48	sp|P0CG48|UBC_HUMAN,sp|P0CG48|UBC_HUMAN,sp|P0CG48|UBC_HUMAN,sp|P0CG48|UBC_HUMAN,sp|P0CG48|UBC_HUMAN,sp|P0CG48|UBC_HUMAN,sp|P0CG48|UBC_HUMAN,sp|P0CG48|UBC_HUMAN,sp|P0CG48|UBC_HUMAN,tr|F5H041|F5H041_HUMAN,tr|F5H041|F5H041_HUMAN,tr|F5H041|F5H041_HUMAN,tr|F5H041|F5H041_HUMAN,tr|F5H041|F5H041_HUMAN,tr|F5H041|F5H041_HUMAN,tr|F5H041|F5H041_HUMAN,tr|F5H041|F5H041_HUMAN,tr|Q96C32|Q96C32_HUMAN,tr|Q96C32|Q9…	1300.67	[unavailable]	2	Polyubiquitin-C OS=Homo sapiens GN=UBC PE=1 SV=3	6.11	2.249	[unavailable]	[unavailable]
48	0.9509	AGK(1.000)QLEDGRTLS	092815_24002_HG_e.07162.07162.3	7162	QRLIF.AGKQLEDGRTLS.DYNIQ	F.AGK[242.14]QLEDGRTLS.D	P0CG48	sp|P0CG48|UBC_HUMAN,sp|P0CG48|UBC_HUMAN,sp|P0CG48|UBC_HUMAN,sp|P0CG48|UBC_HUMAN,sp|P0CG48|UBC_HUMAN,sp|P0CG48|UBC_HUMAN,sp|P0CG48|UBC_HUMAN,sp|P0CG48|UBC_HUMAN,sp|P0CG48|UBC_HUMAN,tr|F5H041|F5H041_HUMAN,tr|F5H041|F5H041_HUMAN,tr|F5H041|F5H041_HUMAN,tr|F5H041|F5H041_HUMAN,tr|F5H041|F5H041_HUMAN,tr|F5H041|F5H041_HUMAN,tr|F5H041|F5H041_HUMAN,tr|F5H041|F5H041_HUMAN,tr|Q96C32|Q96C32_HUMAN,tr|Q96C32|Q9…	1387.71	[unavailable]	3	Polyubiquitin-C OS=Homo sapiens GN=UBC PE=1 SV=3	6.11	0.5266	[unavailable]	[unavailable]
48	0.9709	AGK(1.000)QLEDGRTLS	t04963_tc-256_SUMO4.08776.08776.3	8776	QRLIF.AGKQLEDGRTLS.DYNIQ	F.AGK[250.15]QLEDGRTLS.D	P0CG48	sp|P0CG48|UBC_HUMAN,sp|P0CG48|UBC_HUMAN,sp|P0CG48|UBC_HUMAN,sp|P0CG48|UBC_HUMAN,sp|P0CG48|UBC_HUMAN,sp|P0CG48|UBC_HUMAN,sp|P0CG48|UBC_HUMAN,sp|P0CG48|UBC_HUMAN,sp|P0CG48|UBC_HUMAN,tr|F5H041|F5H041_HUMAN,tr|F5H041|F5H041_HUMAN,tr|F5H041|F5H041_HUMAN,tr|F5H041|F5H041_HUMAN,tr|F5H041|F5H041_HUMAN,tr|F5H041|F5H041_HUMAN,tr|F5H041|F5H041_HUMAN,tr|F5H041|F5H041_HUMAN,tr|Q96C32|Q96C32_HUMAN,tr|Q96C32|Q9…	1395.72	[unavailable]	3	Polyubiquitin-C OS=Homo sapiens GN=UBC PE=1 SV=3	6.11	1.8327	[unavailable]	[unavailable]
297	0.9999	CFLEYEDHK(1.000)T	t04803_tc-229_1.30924.30924.2	30924	KNRGF.CFLEYEDHKT.AAQAR	F.C[228.06]FLEYEDHK[250.15]T.A	O60506	sp|O60506|HNRPQ_HUMAN,sp|O60506-2|HNRPQ_HUMAN,sp|O60506-3|HNRPQ_HUMAN,sp|O60506-4|HNRPQ_HUMAN,sp|O60506-5|HNRPQ_HUMAN	1530.65	[unavailable]	2	Heterogeneous nuclear ribonucleoprotein Q OS=Homo sapiens GN=SYNCRIP PE=1 SV=2	4.65	1.1947	[unavailable]	[unavailable]
79	1	GK(1.000)SPIEFLENA	t04812_tc-232_4.36551.36551.2	36551	HAIAF.GKSPIEFLENA.YEKYG	F.GK[250.15]SPIEFLENA.Y	Q16850	sp|Q16850|CP51A_HUMAN	1325.67	[unavailable]	2	Lanosterol 14-alpha demethylase OS=Homo sapiens GN=CYP51A1 PE=1 SV=3	4.53	2.6663	[unavailable]	[unavailable]
70	0.9921	GRDLLDDLK(1.000)S	t04812_tc-232_4.24628.24628.3	24628	FKTLF.GRDLLDDLKS.ELTGK	F.GRDLLDDLK[250.15]S.E	P08758	sp|P08758|ANXA5_HUMAN,sp|P09525|ANXA4_HUMAN,tr|Q6P452|Q6P452_HUMAN,tr|E9PHT9|E9PHT9_HUMAN	1252.65	[unavailable]	3	Annexin A5 OS=Homo sapiens GN=ANXA5 PE=1 SV=2	4.43	1.1666	[unavailable]	[unavailable]
202	0.9947	K(0.000)DQIYDIFQK(1.000)L	t04806_tc-230_2.39004.39004.3	39004	LSRGF.KDQIYDIFQKL.NSNTQ	F.K[136.11]DQIYDIFQK[250.15]L.N	P60842	sp|P60842|IF4A1_HUMAN,sp|P60842-2|IF4A1_HUMAN,tr|J3KT12|J3KT12_HUMAN	1539.83	0.7	3	Eukaryotic initiation factor 4A-I OS=Homo sapiens GN=EIF4A1 PE=1 SV=1	5.96	-0.356	297000	426000
193	0.9859	K(1.000)DQIYDIFQK(0.000)L	t04957_tc-254_SUMO2.40406.40406.3	40406	LSRGF.KDQIYDIFQKL.NSNTQ	F.K[242.14]DQIYDIFQKL.N	P60842	sp|P60842|IF4A1_HUMAN,sp|P60842-2|IF4A1_HUMAN,tr|J3KT12|J3KT12_HUMAN	1523.8	1.15	3	Eukaryotic initiation factor 4A-I OS=Homo sapiens GN=EIF4A1 PE=1 SV=1	5.96	0.3598	177000	153000
202	0.9894	K(0.000)DQIYDIFQK(1.000)L	t04954_tc-253_SUMO1.41235.41235.3	41235	LSRGF.KDQIYDIFQKL.NSNTQ	F.KDQIYDIFQK[242.14]L.N	P60842	sp|P60842|IF4A1_HUMAN,sp|P60842-2|IF4A1_HUMAN,tr|J3KT12|J3KT12_HUMAN	1523.8	0.91	3	Eukaryotic initiation factor 4A-I OS=Homo sapiens GN=EIF4A1 PE=1 SV=1	5.96	-1.7989	324000	355000
255	0.9988	LIPK(1.000)NNPPTLV	032717_25661_HG_L.10017.10017.2	10017	MRVLF.LIPKNNPPTLV.GDFTK	F.LIPK[242.14]NNPPTLV.G	B4E0Y9	tr|B4E0Y9|B4E0Y9_HUMAN,sp|O60784-2|TOM1_HUMAN,sp|O60784|TOM1_HUMAN,sp|O60784-4|TOM1_HUMAN,sp|O60784-3|TOM1_HUMAN,sp|Q9P289|MST4_HUMAN,tr|Q8NBY1|Q8NBY1_HUMAN,sp|Q9P289-2|MST4_HUMAN,tr|B3KUU1|B3KUU1_HUMAN,tr|H7BYN7|H7BYN7_HUMAN	1318.76	[unavailable]	2	RNA-binding protein 4B OS=Homo sapiens GN=RBM4B PE=2 SV=1	8.75	0.0924	[unavailable]	[unavailable]
9	0.9925	LK(1.000)GGGGGGGGGGGLGGGLGNVL	t05009_tc-255-2nd_SUMO3.32564.32564.2	32564	LVNSF.LKGGGGGGGGGGGLGGGLGNVL.GGLIS	F.LK[242.14]GGGGGGGGGGGLGGGLGNVL.G	K7ELJ7	tr|K7ELJ7|K7ELJ7_HUMAN,sp|P04632|CPNS1_HUMAN,tr|K7EKD8|K7EKD8_HUMAN	1780.92	1.05	2	Calpain small subunit 1 OS=Homo sapiens GN=CAPNS1 PE=1 SV=1	8.75	3.6972	340000	322000
160	0.9908	LK(1.000)HEARPL	082715_23928_HG_v.02172.02172.2	2172	AHQWF.LKHEARPL.AELRN	F.LK[242.14]HEARPL.A	P29590	sp|P29590|PML_HUMAN,sp|P29590-11|PML_HUMAN,sp|P29590-8|PML_HUMAN,sp|P29590-3|PML_HUMAN,sp|P29590-13|PML_HUMAN,sp|P29590-9|PML_HUMAN,sp|P29590-5|PML_HUMAN,sp|P29590-2|PML_HUMAN,sp|P29590-12|PML_HUMAN,tr|H3BT57|H3BT57_HUMAN,sp|P29590-4|PML_HUMAN,sp|P29590-10|PML_HUMAN,sp|P29590-14|PML_HUMAN	1076.61	[unavailable]	2	Protein PML OS=Homo sapiens GN=PML PE=1 SV=3	8.75	0.4527	[unavailable]	[unavailable]
9	1	LK(1.000)GGGGGGGGGGGLGGGLGNVL	t04809_tc-231_3.31624.31624.2	31624	LVNSF.LKGGGGGGGGGGGLGGGLGNVL.GGLIS	F.LK[250.15]GGGGGGGGGGGLGGGLGNVL.G	K7ELJ7	tr|K7ELJ7|K7ELJ7_HUMAN,sp|P04632|CPNS1_HUMAN,tr|K7EKD8|K7EKD8_HUMAN	1788.93	[unavailable]	2	Calpain small subunit 1 OS=Homo sapiens GN=CAPNS1 PE=1 SV=1	8.75	0.7498	[unavailable]	[unavailable]
c(324, 325)	0.9861	QCTDSNRFK(0.000)K(0.000)GICLSCRK(0.000)NRCNSIGYNAK(1.000)K(1.000)MR	t04963_tc-256_SUMO4.13020.13020.5	13020	PSFAF.QCTDSNRFKKGICLSCRKNRCNSIGYNAKKMR.NKRNS	F.QC[228.06]TDSNRFK[250.15]K[250.15]GIC[228.06]LSC[228.06]RK[136.11]NRC[228.06]NSIGYNAK[136.11]K[136.11]MR.N	Q9Y5X9	sp|Q9Y5X9|LIPE_HUMAN,tr|B4DTR8|B4DTR8_HUMAN,tr|J3QQQ0|J3QQQ0_HUMAN,sp|Q9Y5X9-2|LIPE_HUMAN	4490.18	-1	5	Endothelial lipase OS=Homo sapiens GN=LIPG PE=1 SV=1	10.08	228.869	0	0
167	1	RGDFIQVGSAYEQHK(1.000)IRRPDSFDVLVPL	082715_23928_HG_v.11057.11057.6	11057	LALAF.RGDFIQVGSAYEQHKIRRPDSFDVLVPL.RLPPL	F.RGDFIQVGSAYEQHK[242.14]IRRPDSFDVLVPL.R	Q3MIP1	sp|Q3MIP1|IPIL2_HUMAN	3355.74	[unavailable]	6	Inositol 1,4,5-trisphosphate receptor-interacting protein-like 2 OS=Homo sapiens GN=ITPRIPL2 PE=1 SV=1	6.76	597.034	[unavailable]	[unavailable]
21	0.9887	RLQGGK(1.000)DFNMPLTISRITP	t04803_tc-229_1.08119.08119.5	8119	GPWGF.RLQGGKDFNMPLTISRITP.GSKAA	F.RLQGGK[242.14]DFNMPLTISRITP.G	O75112-7	sp|O75112-7|LDB3_HUMAN,sp|O75112|LDB3_HUMAN,sp|O75112-2|LDB3_HUMAN,sp|O75112-3|LDB3_HUMAN,sp|O75112-4|LDB3_HUMAN,sp|O75112-5|LDB3_HUMAN,sp|O75112-6|LDB3_HUMAN	2257.2	0.76	5	Isoform 7 of LIM domain-binding protein 3 OS=Homo sapiens GN=LDB3	10.84	-0.4722	25000000	33100000
110	0.9847	WVLTPK(0.019)TK(0.981)QTAPLAIATARGYT	t04954_tc-253_SUMO1.37133.37133.4	37133	AEQGF.WVLTPKTKQTAPLAIATARGYT.DCARH	F.WVLTPKTK[242.14]QTAPLAIATARGYT.D	Q96NS5	sp|Q96NS5|ASB16_HUMAN,tr|K7ELE0|K7ELE0_HUMAN	2500.38	-1	4	Ankyrin repeat and SOCS box protein 16 OS=Homo sapiens GN=ASB16 PE=1 SV=2	10.29	0.3899	0	0
286	1	YIK(1.000)QEPFEPK(0.000)EEIS	082715_23928_HG_v.09281.09281.3	9281	PPKIF.YIKQEPFEPKEEIS.GSGTQ	F.YIK[242.14]QEPFEPKEEIS.G	Q96C00	sp|Q96C00|ZBTB9_HUMAN	1849.91	[unavailable]	3	Zinc finger and BTB domain-containing protein 9 OS=Homo sapiens GN=ZBTB9 PE=1 SV=1	4.49	-0.5929	[unavailable]	[unavailable]
818	1	AESSENADDPNK(0.032)DTSENADGQSDENK(0.968)DDYTIPDEYRIG	032717_25660_HG_L.12662.12662.4	12662	NTEPG.AESSENADDPNKDTSENADGQSDENKDDYTIPDEYRIG.PYQPN	G.AESSENADDPNKDTSENADGQSDENK[242.14]DDYTIPDEYRIG.P	A8MXP9	tr|A8MXP9|A8MXP9_HUMAN,sp|P43243|MATR3_HUMAN,tr|D6REM6|D6REM6_HUMAN,sp|P43243-2|MATR3_HUMAN,tr|B3KM87|B3KM87_HUMAN	4317.78	[unavailable]	4	Matrin-3 OS=Homo sapiens GN=MATR3 PE=1 SV=1	3.73	0.5649	[unavailable]	[unavailable]
49	1	AFGK(1.000)REQAEEERYFRA	t04809_tc-231_3.15759.15759.4	15759	REAGG.AFGKREQAEEERYFRA.QSREQ	G.AFGK[250.15]REQAEEERYFRA.Q	Q9UII2	sp|Q9UII2|ATIF1_HUMAN	2108.03	[unavailable]	4	ATPase inhibitor, mitochondrial OS=Homo sapiens GN=ATPIF1 PE=1 SV=1	6.33	1.1559	[unavailable]	[unavailable]
54	0.9809	AGAK(1.000)DELHIV	t04809_tc-231_3.18520.18520.3	18520	TVSLG.AGAKDELHIV.EAEAM	G.AGAK[242.14]DELHIV.E	P06748	sp|P06748|NPM_HUMAN,sp|P06748-2|NPM_HUMAN,sp|P06748-3|NPM_HUMAN	1165.61	0.67	3	Nucleophosmin OS=Homo sapiens GN=NPM1 PE=1 SV=2	5.32	-0.3917	1020000	1520000
42	0.9933	AGGGAGRK(1.000)EDWNEIDPIK(0.000)K(0.000)K(0.000)	032717_25661_HG_L.05027.05027.3	5027	ALAGG.AGGGAGRKEDWNEIDPIKKK.DLHHS	G.AGGGAGRK[242.14]EDWNEIDPIKKK.D	Q10471	sp|Q10471|GALT2_HUMAN	2282.18	[unavailable]	3	Polypeptide N-acetylgalactosaminyltransferase 2 OS=Homo sapiens GN=GALNT2 PE=1 SV=1	8.47	-0.641	[unavailable]	[unavailable]
42	0.937	AGGGAGRK(1.000)EDWNEIDPIK(0.000)K(0.000)K(0.000)DLHHS	092815_23999_HG_e.09630.09630.4	9630	ALAGG.AGGGAGRKEDWNEIDPIKKKDLHHS.NGEEK	G.AGGGAGRK[242.14]EDWNEIDPIKKKDLHHS.N	Q10471	sp|Q10471|GALT2_HUMAN	2871.44	[unavailable]	4	Polypeptide N-acetylgalactosaminyltransferase 2 OS=Homo sapiens GN=GALNT2 PE=1 SV=1	6.97	1.1887	[unavailable]	[unavailable]
42	1	AGGGAGRK(1.000)EDWNEIDPIK(0.000)K(0.000)K(0.000)DLHHSNGEEK(0.000)A	082715_23928_HG_v.05826.05826.5	5826	ALAGG.AGGGAGRKEDWNEIDPIKKKDLHHSNGEEKA.QSMET	G.AGGGAGRK[242.14]EDWNEIDPIKKKDLHHSNGEEKA.Q	Q10471	sp|Q10471|GALT2_HUMAN	3499.72	[unavailable]	5	Polypeptide N-acetylgalactosaminyltransferase 2 OS=Homo sapiens GN=GALNT2 PE=1 SV=1	6.06	287.612	[unavailable]	[unavailable]
42	1	AGGGAGRK(1.000)EDWNEIDPIK(0.000)K(0.000)K(0.000)DLHHS	t05012_tc-256-2nd_SUMO4.14365.14365.4	14365	ALAGG.AGGGAGRKEDWNEIDPIKKKDLHHS.NGEEK	G.AGGGAGRK[250.15]EDWNEIDPIK[136.11]K[136.11]K[136.11]DLHHS.N	Q10471	sp|Q10471|GALT2_HUMAN	2903.49	2.22	4	Polypeptide N-acetylgalactosaminyltransferase 2 OS=Homo sapiens GN=GALNT2 PE=1 SV=1	6.97	4.7022	40900000	18500000
628	0.9852	AGGPGPGGFGAQGPK(1.000)GGSGSGPT	t05006_tc-254-2nd_SUMO2.15969.15969.2	15969	GLYQG.AGGPGPGGFGAQGPKGGSGSGPT.IEEVD	G.AGGPGPGGFGAQGPK[242.14]GGSGSGPT.L	P08107	sp|P08107|HSP71_HUMAN,sp|P08107-2|HSP71_HUMAN,tr|V9GZ37|V9GZ37_HUMAN	1967.91	2.34	2	Heat shock 70 kDa protein 1A\1B OS=Homo sapiens GN=HSPA1A PE=1 SV=5	8.8	5.1432	730000	313000
183	0.9979	AK(1.000)AGVK(0.000)INPK(0.000)NYTD	t05009_tc-255-2nd_SUMO3.11021.11021.3	11021	VPFGG.AKAGVKINPKNYTD.NELEK	G.AK[242.14]AGVKINPKNYTD.N	P00367	sp|P00367|DHE3_HUMAN,sp|P00367-3|DHE3_HUMAN,sp|P00367-2|DHE3_HUMAN	1631.86	1.44	3	Glutamate dehydrogenase 1, mitochondrial OS=Homo sapiens GN=GLUD1 PE=1 SV=2	9.53	3.584	5700000	3960000
183	0.9976	AK(1.000)AGVK(0.000)INPK(0.000)NYTDNELEK(0.000)IT	t04957_tc-254_SUMO2.23574.23574.4	23574	VPFGG.AKAGVKINPKNYTDNELEKIT.RRFTM	G.AK[242.14]AGVKINPKNYTDNELEKIT.R	P00367	sp|P00367|DHE3_HUMAN,sp|P00367-3|DHE3_HUMAN,sp|P00367-2|DHE3_HUMAN	2459.3	1.48	4	Glutamate dehydrogenase 1, mitochondrial OS=Homo sapiens GN=GLUD1 PE=1 SV=2	8.42	1.784	1620000	1090000
54	0.9838	AK(1.000)DELHIV	t05006_tc-254-2nd_SUMO2.16792.16792.3	16792	SLGAG.AKDELHIV.EAEAM	G.AK[242.14]DELHIV.E	P06748	sp|P06748|NPM_HUMAN,sp|P06748-2|NPM_HUMAN,sp|P06748-3|NPM_HUMAN	1037.55	1.61	3	Nucleophosmin OS=Homo sapiens GN=NPM1 PE=1 SV=2	5.32	4.4871	1090000	674000
158	0.9969	AK(1.000)TPLAPLAPNLGK(0.000)PS	t04954_tc-253_SUMO1.28568.28568.3	28568	SPAGG.AKTPLAPLAPNLGKPS.RIPRG	G.AK[242.14]TPLAPLAPNLGKPS.R	Q8NEY1	sp|Q8NEY1|NAV1_HUMAN,sp|Q8NEY1-3|NAV1_HUMAN,sp|Q8NEY1-2|NAV1_HUMAN,sp|Q8NEY1-4|NAV1_HUMAN,sp|Q8NEY1-7|NAV1_HUMAN,sp|Q8NEY1-6|NAV1_HUMAN	1687.96	1.87	3	Neuron navigator 1 OS=Homo sapiens GN=NAV1 PE=1 SV=2	10	0.758	635000	340000
183	0.9968	AK(1.000)AGVK(0.000)INPK(0.000)NYTDNELEK(0.000)IT	t04960_tc-255_SUMO3.25119.25119.4	25119	VPFGG.AKAGVKINPKNYTDNELEKIT.RRFTM	G.AK[250.15]AGVK[136.11]INPK[136.11]NYTDNELEK[136.11]IT.R	P00367	sp|P00367|DHE3_HUMAN,sp|P00367-3|DHE3_HUMAN,sp|P00367-2|DHE3_HUMAN	2491.36	1.82	4	Glutamate dehydrogenase 1, mitochondrial OS=Homo sapiens GN=GLUD1 PE=1 SV=2	8.42	2.4459	2610000	1430000
54	0.9491	AK(1.000)DELHIV	t05006_tc-254-2nd_SUMO2.16723.16723.3	16723	SLGAG.AKDELHIV.EAEAM	G.AK[250.15]DELHIV.E	P06748	sp|P06748|NPM_HUMAN,sp|P06748-2|NPM_HUMAN,sp|P06748-3|NPM_HUMAN	1045.56	[unavailable]	3	Nucleophosmin OS=Homo sapiens GN=NPM1 PE=1 SV=2	5.32	3.8417	[unavailable]	[unavailable]
158	0.9883	AK(1.000)TPLAPLAPNLGK(0.000)PS	t04803_tc-229_1.29091.29091.3	29091	SPAGG.AKTPLAPLAPNLGKPS.RIPRG	G.AK[250.15]TPLAPLAPNLGK[136.11]PS.R	Q8NEY1	sp|Q8NEY1|NAV1_HUMAN,sp|Q8NEY1-3|NAV1_HUMAN,sp|Q8NEY1-2|NAV1_HUMAN,sp|Q8NEY1-4|NAV1_HUMAN,sp|Q8NEY1-7|NAV1_HUMAN,sp|Q8NEY1-6|NAV1_HUMAN	1703.99	0.67	3	Neuron navigator 1 OS=Homo sapiens GN=NAV1 PE=1 SV=2	10	0.5363	291000	434000
284	1	APK(1.000)GPQIRDLERG	t05006_tc-254-2nd_SUMO2.13678.13678.3	13678	CIYGG.APKGPQIRDLERG.VEICI	G.APK[242.14]GPQIRDLERG.V	H3BLZ8	tr|H3BLZ8|H3BLZ8_HUMAN,sp|Q92841|DDX17_HUMAN,sp|Q92841-2|DDX17_HUMAN,sp|Q92841-3|DDX17_HUMAN,sp|Q92841-1|DDX17_HUMAN,sp|P17844|DDX5_HUMAN,tr|J3KTA4|J3KTA4_HUMAN,sp|P17844-2|DDX5_HUMAN	1549.83	1.31	3	Probable ATP-dependent RNA helicase DDX17 OS=Homo sapiens GN=DDX17 PE=1 SV=1	8.79	2.83	10900000	8330000
284	0.9943	APK(1.000)GPQIRDLERGV	t04954_tc-253_SUMO1.20750.20750.3	20750	CIYGG.APKGPQIRDLERGV.EICIA	G.APK[250.15]GPQIRDLERGV.E	H3BLZ8	tr|H3BLZ8|H3BLZ8_HUMAN,sp|Q92841|DDX17_HUMAN,sp|Q92841-2|DDX17_HUMAN,sp|Q92841-3|DDX17_HUMAN,sp|Q92841-1|DDX17_HUMAN,sp|P17844|DDX5_HUMAN,tr|J3KTA4|J3KTA4_HUMAN,sp|P17844-2|DDX5_HUMAN	1656.92	[unavailable]	3	Probable ATP-dependent RNA helicase DDX17 OS=Homo sapiens GN=DDX17 PE=1 SV=1	8.79	1.2134	[unavailable]	[unavailable]
369	0.9901	AQAWWWAFK(1.000)NPG	032717_25660_HG_L.18246.18246.2	18246	GLFVG.AQAWWWAFKNPG.VSPLA	G.AQAWWWAFK[242.14]NPG.V	Q9Y4C2	sp|Q9Y4C2|F115A_HUMAN,sp|Q9Y4C2-2|F115A_HUMAN	1574.74	[unavailable]	2	Protein FAM115A OS=Homo sapiens GN=FAM115A PE=1 SV=3	8.8	-2.2451	[unavailable]	[unavailable]
422	0.9982	ASIK(1.000)IDEPLEGS	032717_25661_HG_L.10706.10706.2	10706	RHESG.ASIKIDEPLEGS.EDRII	G.ASIK[242.14]IDEPLEGS.E	P61978-2	sp|P61978-2|HNRPK_HUMAN,sp|P61978|HNRPK_HUMAN,sp|P61978-3|HNRPK_HUMAN,tr|Q5T6W5|Q5T6W5_HUMAN	1371.69	[unavailable]	2	Isoform 2 of Heterogeneous nuclear ribonucleoprotein K OS=Homo sapiens GN=HNRNPK	4.14	-1.0663	[unavailable]	[unavailable]
422	0.9882	ASIK(1.000)IDEPLEGSEDRIIT	092815_24001_HG_e.20677.20677.3	20677	RHESG.ASIKIDEPLEGSEDRIIT.ITGTQ	G.ASIK[242.14]IDEPLEGSEDRIIT.L	P61978-2	sp|P61978-2|HNRPK_HUMAN,sp|P61978|HNRPK_HUMAN,sp|P61978-3|HNRPK_HUMAN,tr|Q5T6W5|Q5T6W5_HUMAN	2099.07	[unavailable]	3	Isoform 2 of Heterogeneous nuclear ribonucleoprotein K OS=Homo sapiens GN=HNRNPK	4.18	0.8711	[unavailable]	[unavailable]
350	0.9999	ASPYLK(1.000)QPPALTPS	032717_25661_HG_L.10997.10997.2	10997	WSSPG.ASPYLKQPPALTPS.SNPAA	G.ASPYLK[242.14]QPPALTPS.S	Q12947	sp|Q12947|FOXF2_HUMAN	1582.84	[unavailable]	2	Forkhead box protein F2 OS=Homo sapiens GN=FOXF2 PE=1 SV=2	8.63	-0.7702	[unavailable]	[unavailable]
1098	1	DINTK(0.000)PK(0.000)K(1.000)ENIIA	t04954_tc-253_SUMO1.13355.13355.3	13355	IMVLG.DINTKPKKENIIA.FEEII	G.DINTKPKK[242.14]ENIIA.F	P55011	sp|P55011|S12A2_HUMAN,sp|P55011-3|S12A2_HUMAN,tr|G3XAL9|G3XAL9_HUMAN	1596.88	0.67	3	Solute carrier family 12 member 2 OS=Homo sapiens GN=SLC12A2 PE=1 SV=1	8.5	0.2289	2210000	3280000
278	0.9769	DK(0.000)K(0.000)K(0.000)K(0.000)K(1.000)TK(0.000)EK(0.000)Y	t04812_tc-232_4.02837.02837.4	2837	EKKDG.DKKKKKTKEKY.IDQEE	G.DK[242.14]KKKKTKEKY.L	Q14568	sp|Q14568|HS902_HUMAN	1536.9	9.6	4	Putative heat shock protein HSP 90-alpha A2 OS=Homo sapiens GN=HSP90AA2 PE=1 SV=2	10	0.5545	30300000	3160000
313	1	DNVGFNVK(1.000)NV	t04809_tc-231_3.23866.23866.2	23866	EALPG.DNVGFNVKNV.SVKDI	G.DNVGFNVK[242.14]NV.S	Q05639	sp|Q05639|EF1A2_HUMAN,sp|P68104|EF1A1_HUMAN	1218.6	1.81	2	Elongation factor 1-alpha 2 OS=Homo sapiens GN=EEF1A2 PE=1 SV=1	5.84	-0.7001	1690000	933000
313	1	DNVGFNVK(1.000)NV	t04809_tc-231_3.23868.23868.2	23868	EALPG.DNVGFNVKNV.SVKDI	G.DNVGFNVK[250.15]NV.S	Q05639	sp|Q05639|EF1A2_HUMAN,sp|P68104|EF1A1_HUMAN	1226.61	[unavailable]	2	Elongation factor 1-alpha 2 OS=Homo sapiens GN=EEF1A2 PE=1 SV=1	5.84	-0.6955	[unavailable]	[unavailable]
1593	0.9783	DTQPNTPAPVPPAEDGIK(1.000)IEENS	032717_25661_HG_L.12831.12831.3	12831	PSTPG.DTQPNTPAPVPPAEDGIKIEENS.LKEEE	G.DTQPNTPAPVPPAEDGIK[242.14]IEENS.L	Q14839-2	sp|Q14839-2|CHD4_HUMAN,sp|Q14839|CHD4_HUMAN,tr|F5GWX5|F5GWX5_HUMAN	2532.2	[unavailable]	3	Isoform 2 of Chromodomain-helicase-DNA-binding protein 4 OS=Homo sapiens GN=CHD4	3.83	-0.8667	[unavailable]	[unavailable]
31	0.9912	DYK(1.000)YSGRDSLI	t04809_tc-231_3.20467.20467.3	20467	LEASG.DYKYSGRDSLI.FLVDA	G.DYK[250.15]YSGRDSLI.F	P12956	sp|P12956|XRCC6_HUMAN,sp|P12956-2|XRCC6_HUMAN	1437.7	[unavailable]	3	X-ray repair cross-complementing protein 6 OS=Homo sapiens GN=XRCC6 PE=1 SV=2	5.96	-1.4616	[unavailable]	[unavailable]
342	0.9715	EDEFSYGFDGRGLK(1.000)AENGQFEEFGQT	092815_23999_HG_e.24540.24540.3	24540	RPQLG.EDEFSYGFDGRGLKAENGQFEEFGQT.FGEND	G.EDEFSYGFDGRGLK[242.14]AENGQFEEFGQT.F	Q1KMD3	sp|Q1KMD3|HNRL2_HUMAN,tr|H3BQZ7|H3BQZ7_HUMAN	3070.32	[unavailable]	3	Heterogeneous nuclear ribonucleoprotein U-like protein 2 OS=Homo sapiens GN=HNRNPUL2 PE=1 SV=1	4	327.932	[unavailable]	[unavailable]
640	0.9729	EEELPDISPPIVIPDDSK(1.000)DRLM	082715_23928_HG_v.16906.16906.3	16906	GLQPG.EEELPDISPPIVIPDDSKDRLM.NQLID	G.EEELPDISPPIVIPDDSK[242.14]DRLM[147.04].N	Q92995	sp|Q92995|UBP13_HUMAN,sp|Q92995-2|UBP13_HUMAN	2637.28	[unavailable]	3	Ubiquitin carboxyl-terminal hydrolase 13 OS=Homo sapiens GN=USP13 PE=1 SV=2	3.9	-3.5369	[unavailable]	[unavailable]
131	0.9933	EEVIPK(1.000)DENGK(0.000)ILFDTV	032717_25661_HG_L.13106.13106.3	13106	SVKPG.EEVIPKDENGKILFDTV.DLCAT	G.EEVIPK[242.14]DENGKILFDTV.D	Q04828	sp|Q04828|AK1C1_HUMAN,sp|P52895|AK1C2_HUMAN,tr|A6NHU4|A6NHU4_HUMAN	2059.05	[unavailable]	3	Aldo-keto reductase family 1 member C1 OS=Homo sapiens GN=AKR1C1 PE=1 SV=1	4.18	-0.1776	[unavailable]	[unavailable]
246	1	EGAPGQPAEDSVK(1.000)QEGLDLT	082715_23928_HG_v.11731.11731.2	11731	QLWKG.EGAPGQPAEDSVKQEGLDLT.GTAAT	G.EGAPGQPAEDSVK[242.14]QEGLDLT.G	Q8IVH2	sp|Q8IVH2|FOXP4_HUMAN,sp|Q8IVH2-2|FOXP4_HUMAN,tr|B7ZBM3|B7ZBM3_HUMAN,sp|Q8IVH2-3|FOXP4_HUMAN	2154.01	[unavailable]	2	Forkhead box protein P4 OS=Homo sapiens GN=FOXP4 PE=1 SV=1	3.83	461.792	[unavailable]	[unavailable]
169	1	EK(1.000)LSPLPGGPGAGDPRIWPG	032717_25660_HG_L.15469.15469.3	15469	PLELG.EKLSPLPGGPGAGDPRIWPG.RSTPE	G.EK[242.14]LSPLPGGPGAGDPRIWPG.R	Q15742	sp|Q15742|NAB2_HUMAN,sp|Q15742-3|NAB2_HUMAN,sp|Q15742-2|NAB2_HUMAN	2114.09	[unavailable]	3	NGFI-A-binding protein 2 OS=Homo sapiens GN=NAB2 PE=1 SV=1	6.17	0	[unavailable]	[unavailable]
268	0.9982	FAGIDSSSPEVK(1.000)G	032717_25661_HG_L.09130.09130.2	9130	HGGTG.FAGIDSSSPEVKG.YWASL	G.FAGIDSSSPEVK[242.14]G.Y	Q15365	sp|Q15365|PCBP1_HUMAN	1406.67	[unavailable]	2	Poly(rC)-binding protein 1 OS=Homo sapiens GN=PCBP1 PE=1 SV=2	4.37	-0.9532	[unavailable]	[unavailable]
268	0.9921	FAGIDSSSPEVK(1.000)GYWA	092815_23999_HG_e.22742.22742.2	22742	HGGTG.FAGIDSSSPEVKGYWA.SLDAS	G.FAGIDSSSPEVK[242.14]GYWA.S	Q15365	sp|Q15365|PCBP1_HUMAN	1826.85	[unavailable]	2	Poly(rC)-binding protein 1 OS=Homo sapiens GN=PCBP1 PE=1 SV=2	4.37	1.4684	[unavailable]	[unavailable]
297	0.9699	FCFLEYEDHK(1.000)T	t04806_tc-230_2.32713.32713.3	32713	KKNRG.FCFLEYEDHKT.AAQAR	G.FC[228.06]FLEYEDHK[250.15]T.A	O60506	sp|O60506|HNRPQ_HUMAN,sp|O60506-2|HNRPQ_HUMAN,sp|O60506-3|HNRPQ_HUMAN,sp|O60506-4|HNRPQ_HUMAN,sp|O60506-5|HNRPQ_HUMAN	1677.72	[unavailable]	3	Heterogeneous nuclear ribonucleoprotein Q OS=Homo sapiens GN=SYNCRIP PE=1 SV=2	4.65	-0.4358	[unavailable]	[unavailable]
202	0.9771	FK(0.000)DQIYDIFQK(1.000)L	t04806_tc-230_2.42297.42297.3	42297	MLSRG.FKDQIYDIFQKL.NSNTQ	G.FK[136.11]DQIYDIFQK[250.15]L.N	P60842	sp|P60842|IF4A1_HUMAN,sp|P60842-2|IF4A1_HUMAN,tr|J3KT12|J3KT12_HUMAN	1686.9	0.58	3	Eukaryotic initiation factor 4A-I OS=Homo sapiens GN=EIF4A1 PE=1 SV=1	5.96	-0.4334	185000	317000
763	0.9978	FK(1.000)AEGPEVDV	032717_25660_HG_L.10616.10616.2	10616	FSVPG.FKAEGPEVDV.NLPKA	G.FK[242.14]AEGPEVDV.N	Q09666	sp|Q09666|AHNK_HUMAN,sp|Q09666|AHNK_HUMAN,sp|Q09666|AHNK_HUMAN,sp|Q09666|AHNK_HUMAN,sp|Q09666|AHNK_HUMAN	1203.58	[unavailable]	2	Neuroblast differentiation-associated protein AHNAK OS=Homo sapiens GN=AHNAK PE=1 SV=2	4.14	-0.9113	[unavailable]	[unavailable]
516	0.9942	FK(1.000)EDPFVFIPEDDPLFPPIEK(0.000)	032717_25660_HG_L.20252.20252.3	20252	MKLFG.FKEDPFVFIPEDDPLFPPIEK.FYALD	G.FK[242.14]EDPFVFIPEDDPLFPPIEK.F	Q08J23	sp|Q08J23|NSUN2_HUMAN,sp|Q08J23-2|NSUN2_HUMAN,sp|Q08J23-3|NSUN2_HUMAN	2632.31	[unavailable]	3	tRNA (cytosine(34)-C(5))-methyltransferase OS=Homo sapiens GN=NSUN2 PE=1 SV=2	4.02	380.541	[unavailable]	[unavailable]
371	0.9844	FK(1.000)GTFPDAREQEIRMG	082715_23928_HG_v.07821.07821.3	7821	RQQEG.FKGTFPDAREQEIRMG.QMAMG	G.FK[242.14]GTFPDAREQEIRM[147.04]G.Q	Q15233	sp|Q15233|NONO_HUMAN,sp|Q15233-2|NONO_HUMAN	2010.96	[unavailable]	3	Non-POU domain-containing octamer-binding protein OS=Homo sapiens GN=NONO PE=1 SV=4	6.18	0.4546	[unavailable]	[unavailable]
202	0.9904	FK(0.000)DQIYDIFQK(1.000)L	t04806_tc-230_2.42322.42322.3	42322	MLSRG.FKDQIYDIFQKL.NSNTQ	G.FKDQIYDIFQK[242.14]L.N	P60842	sp|P60842|IF4A1_HUMAN,sp|P60842-2|IF4A1_HUMAN,tr|J3KT12|J3KT12_HUMAN	1670.87	0.52	3	Eukaryotic initiation factor 4A-I OS=Homo sapiens GN=EIF4A1 PE=1 SV=1	5.96	-0.3282	177000	340000
568	0.9588	FLNHYQMK(1.000)NPNGPYPYTL	032717_25660_HG_L.14286.14286.3	14286	LETLG.FLNHYQMKNPNGPYPYTL.KLCFS	G.FLNHYQMK[242.14]NPNGPYPYTL.K	P14866	sp|P14866|HNRPL_HUMAN,sp|P14866-2|HNRPL_HUMAN	2310.09	[unavailable]	3	Heterogeneous nuclear ribonucleoprotein L OS=Homo sapiens GN=HNRNPL PE=1 SV=2	8.44	-1.6624	[unavailable]	[unavailable]
276	0.9804	FSGIESSSPEVK(1.000)GYWA	092815_24000_HG_e.21282.21282.2	21282	HGNTG.FSGIESSSPEVKGYWA.GLDAS	G.FSGIESSSPEVK[242.14]GYWA.G	Q15366-2	sp|Q15366-2|PCBP2_HUMAN,sp|Q15366-3|PCBP2_HUMAN,sp|Q15366-5|PCBP2_HUMAN,sp|Q15366-4|PCBP2_HUMAN,tr|F8VZX2|F8VZX2_HUMAN	1856.86	[unavailable]	2	Isoform 2 of Poly(rC)-binding protein 2 OS=Homo sapiens GN=PCBP2	4.53	544.625	[unavailable]	[unavailable]
86	0.9984	GGFILEEEEEEEQK(1.000)IG	032717_25660_HG_L.15560.15560.2	15560	IIDTG.GGFILEEEEEEEQKIG.KVVHQ	G.GGFILEEEEEEEQK[242.14]IG.K	P23025	sp|P23025|XPA_HUMAN,tr|F2Z2T2|F2Z2T2_HUMAN	1948.89	[unavailable]	2	DNA repair protein complementing XP-A cells OS=Homo sapiens GN=XPA PE=1 SV=1	3.83	-1.1263	[unavailable]	[unavailable]
195	0.9873	GHGPSFPLK(1.000)GIT	032717_25660_HG_L.10995.10995.2	10995	PFRLG.GHGPSFPLKGIT.EQQKE	G.GHGPSFPLK[242.14]GIT.E	P13010	sp|P13010|XRCC5_HUMAN	1323.69	[unavailable]	2	X-ray repair cross-complementing protein 5 OS=Homo sapiens GN=XRCC5 PE=1 SV=3	8.76	0	[unavailable]	[unavailable]
322	0.9712	GIGMGLGPGGQPIDANHLNK(1.000)GIG	092815_24002_HG_e.18006.18006.3	18006	PHGLG.GIGMGLGPGGQPIDANHLNKGIG.MGNIG	G.GIGM[147.04]GLGPGGQPIDANHLNK[242.14]GIG.M	P52272	sp|P52272|HNRPM_HUMAN,sp|P52272-2|HNRPM_HUMAN	2302.15	[unavailable]	3	Heterogeneous nuclear ribonucleoprotein M OS=Homo sapiens GN=HNRNPM PE=1 SV=3	6.74	0.8738	[unavailable]	[unavailable]
120	1	GIK(1.000)EDTEEHHLRDYFEEYG	082715_23928_HG_v.12388.12388.3	12388	KLFVG.GIKEDTEEHHLRDYFEEYG.KIDTI	G.GIK[242.14]EDTEEHHLRDYFEEYG.K	P22626	sp|P22626|ROA2_HUMAN,sp|P22626-2|ROA2_HUMAN	2480.09	[unavailable]	3	Heterogeneous nuclear ribonucleoproteins A2\B1 OS=Homo sapiens GN=HNRNPA2B1 PE=1 SV=2	4.48	-0.1475	[unavailable]	[unavailable]
76	1	GK(1.000)SIYGEK(0.000)FE	t04812_tc-232_4.13048.13048.3	13048	HNGTG.GKSIYGEKFE.DENFI	G.GK[242.14]SIYGEKFE.D	P62937	sp|P62937|PPIA_HUMAN,tr|C9J5S7|C9J5S7_HUMAN,tr|F8WE65|F8WE65_HUMAN,sp|P62937-2|PPIA_HUMAN	1270.62	1.22	3	Peptidyl-prolyl cis-trans isomerase A OS=Homo sapiens GN=PPIA PE=1 SV=2	6.28	0.4313	771000	630000
76	0.9998	GK(1.000)SIYGEK(0.000)FEDENFI	t05003_tc-253-2nd_SUMO1.30490.30490.3	30490	HNGTG.GKSIYGEKFEDENFI.LKHTG	G.GK[242.14]SIYGEKFEDENFI.L	P62937	sp|P62937|PPIA_HUMAN,tr|C9J5S7|C9J5S7_HUMAN,tr|F8WE65|F8WE65_HUMAN,sp|P62937-2|PPIA_HUMAN	1888.88	1.89	3	Peptidyl-prolyl cis-trans isomerase A OS=Homo sapiens GN=PPIA PE=1 SV=2	4.41	2.0325	671000	355000
76	1	GK(0.994)SIYGEK(0.006)FEDENFIL	032717_25660_HG_L.15689.15689.2	15689	HNGTG.GKSIYGEKFEDENFIL.KHTGP	G.GK[242.14]SIYGEKFEDENFIL.K	P62937	sp|P62937|PPIA_HUMAN,tr|C9J5S7|C9J5S7_HUMAN,tr|F8WE65|F8WE65_HUMAN,sp|P62937-2|PPIA_HUMAN	2001.97	[unavailable]	2	Peptidyl-prolyl cis-trans isomerase A OS=Homo sapiens GN=PPIA PE=1 SV=2	4.41	-1.1574	[unavailable]	[unavailable]
203	0.961	GK(0.000)VSFPETPK(1.000)SDSQTPSPNEIK(0.000)T	092815_24001_HG_e.14029.14029.3	14029	SPQLG.GKVSFPETPKSDSQTPSPNEIKT.EQSLA	G.GKVSFPETPKSDSQTPSPNEIK[242.14]T.E	Q9NYD6	sp|Q9NYD6|HXC10_HUMAN	2587.28	[unavailable]	3	Homeobox protein Hox-C10 OS=Homo sapiens GN=HOXC10 PE=1 SV=2	6.18	0.6362	[unavailable]	[unavailable]
106	0.9682	GLK(1.000)GDVAEGDLIEHFS	032717_25661_HG_L.12493.12493.3	12493	KLFVG.GLKGDVAEGDLIEHFS.QFGTV	G.GLK[242.14]GDVAEGDLIEHFS.Q	Q13151	sp|Q13151|ROA0_HUMAN	1799.87	[unavailable]	3	Heterogeneous nuclear ribonucleoprotein A0 OS=Homo sapiens GN=HNRNPA0 PE=1 SV=1	4.31	-2.0312	[unavailable]	[unavailable]
106	0.9466	GLK(1.000)GDVAEGDLIEHFSQFGT	082715_23928_HG_v.17436.17436.3	17436	KLFVG.GLKGDVAEGDLIEHFSQFGT.VEKAE	G.GLK[242.14]GDVAEGDLIEHFSQFGT.V	Q13151	sp|Q13151|ROA0_HUMAN	2233.06	[unavailable]	3	Heterogeneous nuclear ribonucleoprotein A0 OS=Homo sapiens GN=HNRNPA0 PE=1 SV=1	4.31	451.646	[unavailable]	[unavailable]
517	0.9663	GNRFIEDTEMMIGAK(1.000)RWIFWLW	t05006_tc-254-2nd_SUMO2.10018.10018.4	10018	IWIYG.GNRFIEDTEMMIGAKRWIFWLW.WRACW	G.GNRFIEDTEMM[147.04]IGAK[250.15]RWIFWLW.W	Q9UN76	sp|Q9UN76|S6A14_HUMAN	2936.43	[unavailable]	4	Sodium- and chloride-dependent neutral and basic amino acid transporter B(0+) OS=Homo sapiens GN=SLC6A14 PE=2 SV=1	6.18	4.1514	[unavailable]	[unavailable]
73	0.9826	GQDK(1.000)IRPL	t04954_tc-253_SUMO1.11158.11158.3	11158	VWDVG.GQDKIRPL.WRHYF	G.GQDK[242.14]IRPL.W	F5H423	tr|F5H423|F5H423_HUMAN,sp|P84077|ARF1_HUMAN,sp|P61204|ARF3_HUMAN,sp|P84085|ARF5_HUMAN,sp|P62330|ARF6_HUMAN	1039.58	1.58	3	ADP-ribosylation factor 3 OS=Homo sapiens GN=ARF3 PE=3 SV=1	8.75	-0.7025	375000	237000
322	0.9733	GQPIDANHLNK(1.000)GIG	032717_25661_HG_L.06948.06948.2	6948	GLGPG.GQPIDANHLNKGIG.MGNIG	G.GQPIDANHLNK[242.14]GIG.M	P52272	sp|P52272|HNRPM_HUMAN,sp|P52272-2|HNRPM_HUMAN	1546.79	[unavailable]	2	Heterogeneous nuclear ribonucleoprotein M OS=Homo sapiens GN=HNRNPM PE=1 SV=3	6.74	1.1822	[unavailable]	[unavailable]
268	1	GTGFAGIDSSSPEVK(1.000)GYWA	032717_25661_HG_L.14322.14322.2	14322	AMMHG.GTGFAGIDSSSPEVKGYWA.SLDAS	G.GTGFAGIDSSSPEVK[242.14]GYWA.S	Q15365	sp|Q15365|PCBP1_HUMAN	2041.94	[unavailable]	2	Poly(rC)-binding protein 1 OS=Homo sapiens GN=PCBP1 PE=1 SV=2	4.37	0.4181	[unavailable]	[unavailable]
733	0.9983	HIINPIK(1.000)AEDV	032717_25661_HG_L.08586.08586.2	8586	VTKPG.HIINPIKAEDV.GYRSS	G.HIINPIK[242.14]AEDV.G	Q9BVJ6	sp|Q9BVJ6|UT14A_HUMAN,sp|Q9BVJ6-3|UT14A_HUMAN,sp|Q9BVJ6-2|UT14A_HUMAN	1361.73	[unavailable]	2	U3 small nucleolar RNA-associated protein 14 homolog A OS=Homo sapiens GN=UTP14A PE=1 SV=1	5.32	-0.7161	[unavailable]	[unavailable]
733	0.9973	HIINPIK(1.000)AEDVGYRSS	092815_23999_HG_e.13291.13291.3	13291	VTKPG.HIINPIKAEDVGYRSS.SRSDL	G.HIINPIK[242.14]AEDVGYRSS.S	Q9BVJ6	sp|Q9BVJ6|UT14A_HUMAN,sp|Q9BVJ6-3|UT14A_HUMAN,sp|Q9BVJ6-2|UT14A_HUMAN	1911.98	[unavailable]	3	U3 small nucleolar RNA-associated protein 14 homolog A OS=Homo sapiens GN=UTP14A PE=1 SV=1	6.75	0.6693	[unavailable]	[unavailable]
41	1	IEADDDRLNK(1.000)V	t04957_tc-254_SUMO2.13570.13570.3	13570	LDSVG.IEADDDRLNKV.ISELN	G.IEADDDRLNK[242.14]V.L	P05387	sp|P05387|RLA2_HUMAN	1400.69	1.4	3	60S acidic ribosomal protein P2 OS=Homo sapiens GN=RPLP2 PE=1 SV=1	4.23	1.4349	7440000	5300000
41	1	IEADDDRLNK(1.000)VI	t04957_tc-254_SUMO2.23532.23532.3	23532	LDSVG.IEADDDRLNKVI.SELNG	G.IEADDDRLNK[242.14]VI.S	P05387	sp|P05387|RLA2_HUMAN	1513.77	0.99	3	60S acidic ribosomal protein P2 OS=Homo sapiens GN=RPLP2 PE=1 SV=1	4.23	1.1468	752000	763000
41	0.9744	IEADDDRLNK(1.000)VIS	t04960_tc-255_SUMO3.22516.22516.3	22516	LDSVG.IEADDDRLNKVIS.ELNGK	G.IEADDDRLNK[242.14]VIS.E	P05387	sp|P05387|RLA2_HUMAN	1600.81	0.18	3	60S acidic ribosomal protein P2 OS=Homo sapiens GN=RPLP2 PE=1 SV=1	4.23	0.3425	782000	4460000
41	0.9984	IEADDDRLNK(1.000)V	t04957_tc-254_SUMO2.13568.13568.3	13568	LDSVG.IEADDDRLNKV.ISELN	G.IEADDDRLNK[250.15]V.L	P05387	sp|P05387|RLA2_HUMAN	1408.7	[unavailable]	3	60S acidic ribosomal protein P2 OS=Homo sapiens GN=RPLP2 PE=1 SV=1	4.23	1.0376	[unavailable]	[unavailable]
41	0.9935	IEADDDRLNK(1.000)VI	t05006_tc-254-2nd_SUMO2.22311.22311.3	22311	LDSVG.IEADDDRLNKVI.SELNG	G.IEADDDRLNK[250.15]VI.S	P05387	sp|P05387|RLA2_HUMAN	1521.79	[unavailable]	3	60S acidic ribosomal protein P2 OS=Homo sapiens GN=RPLP2 PE=1 SV=1	4.23	3.1222	[unavailable]	[unavailable]
784	1	IK(1.000)NEENTEPGAES	082715_23928_HG_v.02729.02729.2	2729	ALENG.IKNEENTEPGAES.SENAD	G.IK[242.14]NEENTEPGAES.S	A8MXP9	tr|A8MXP9|A8MXP9_HUMAN,sp|P43243|MATR3_HUMAN,tr|D6REM6|D6REM6_HUMAN,sp|P43243-2|MATR3_HUMAN,tr|B3KM87|B3KM87_HUMAN	1530.68	[unavailable]	2	Matrin-3 OS=Homo sapiens GN=MATR3 PE=1 SV=1	4.09	-2.5486	[unavailable]	[unavailable]
256	1	ILK(1.000)NENGAPEDEENFEEA	032717_25660_HG_L.10837.10837.2	10837	LIRQG.ILKNENGAPEDEENFEEA.IKNVN	G.ILK[242.14]NENGAPEDEENFEEA.L	Q13564-4	sp|Q13564-4|ULA1_HUMAN,sp|Q13564|ULA1_HUMAN,sp|Q13564-2|ULA1_HUMAN,sp|Q13564-3|ULA1_HUMAN	2160.94	[unavailable]	2	Isoform 4 of NEDD8-activating enzyme E1 regulatory subunit OS=Homo sapiens GN=NAE1	3.77	-0.4515	[unavailable]	[unavailable]
332	0.9934	IQNNFDYK(1.000)	032717_25661_HG_L.06703.06703.2	6703	CHHLG.IQNNFDYK.RFIKF	G.IQNNFDYK[242.14].R	Q9Y3Z3	sp|Q9Y3Z3|SAMH1_HUMAN,sp|Q9Y3Z3-2|SAMH1_HUMAN,sp|Q9Y3Z3-4|SAMH1_HUMAN	1154.54	[unavailable]	2	Deoxynucleoside triphosphate triphosphohydrolase SAMHD1 OS=Homo sapiens GN=SAMHD1 PE=1 SV=2	5.83	-2.322	[unavailable]	[unavailable]
60	0.9983	IYAYGFEK(1.000)PS	032717_25660_HG_L.12387.12387.2	12387	DLLRG.IYAYGFEKPS.AIQQR	G.IYAYGFEK[242.14]PS.A	P38919	sp|P38919|IF4A3_HUMAN,sp|Q14240-2|IF4A2_HUMAN,sp|Q14240|IF4A2_HUMAN,sp|P60842|IF4A1_HUMAN,tr|E7EQG2|E7EQG2_HUMAN,sp|P60842-2|IF4A1_HUMAN,tr|J3KT12|J3KT12_HUMAN,tr|F8WE11|F8WE11_HUMAN,tr|E9PBH4|E9PBH4_HUMAN,tr|J3QQP0|J3QQP0_HUMAN	1287.61	[unavailable]	2	Eukaryotic initiation factor 4A-III OS=Homo sapiens GN=EIF4A3 PE=1 SV=4	6	-0.9466	[unavailable]	[unavailable]
82	1	K(0.000)SIYGEK(1.000)FEDENFI	t04957_tc-254_SUMO2.30569.30569.3	30569	NGTGG.KSIYGEKFEDENFI.LKHTG	G.K[136.11]SIYGEK[250.15]FEDENFI.L	P62937	sp|P62937|PPIA_HUMAN,tr|C9J5S7|C9J5S7_HUMAN,tr|F8WE65|F8WE65_HUMAN,sp|P62937-2|PPIA_HUMAN	1847.89	2.18	3	Peptidyl-prolyl cis-trans isomerase A OS=Homo sapiens GN=PPIA PE=1 SV=2	4.41	0.8903	1690000	773000
227	0.9998	K(0.000)VIPELNGK(1.000)LT	t04803_tc-229_1.24076.24076.3	24076	AKAVG.KVIPELNGKLT.GMAFR	G.K[136.11]VIPELNGK[250.15]LT.G	P04406	sp|P04406|G3P_HUMAN,sp|P04406-2|G3P_HUMAN,tr|E7EUT5|E7EUT5_HUMAN,sp|P10096|G3P_BOVIN	1340.8	0.97	3	Glyceraldehyde-3-phosphate dehydrogenase OS=Homo sapiens GN=GAPDH PE=1 SV=3	8.59	-1.1582	981000	1020000
c(598, 601)	0.9016	K(1.000)EDK(1.000)ILTISPRAMFVSSK(0.000)GHT	092815_24002_HG_e.17500.17500.4	17500	KNFKG.KEDKILTISPRAMFVSSKGHT.FLAAD	G.K[242.14]EDK[242.14]ILTISPRAMFVSSKGHT.F	Q7Z5Q5	sp|Q7Z5Q5|DPOLN_HUMAN	2572.34	[unavailable]	4	DNA polymerase nu OS=Homo sapiens GN=POLN PE=1 SV=2	9.7	0.9476	[unavailable]	[unavailable]
48	0.9673	K(0.927)K(0.073)GTPWEGGLFK(0.000)L	t04960_tc-255_SUMO3.34102.34102.3	34102	CAIPG.KKGTPWEGGLFKL.RMLFK	G.K[242.14]KGTPWEGGLFKL.R	B0QYN7	tr|B0QYN7|B0QYN7_HUMAN,sp|P63279|UBC9_HUMAN	1573.86	1.52	3	SUMO-conjugating enzyme UBC9 OS=Homo sapiens GN=UBE2I PE=1 SV=1	9.7	1.8579	1050000	692000
48	0.9608	K(1.000)QLEDGRT	t04960_tc-255_SUMO3.01355.01355.3	1355	LIFAG.KQLEDGRT.LSDYN	G.K[242.14]QLEDGRT.L	P0CG48	sp|P0CG48|UBC_HUMAN,sp|P0CG48|UBC_HUMAN,sp|P0CG48|UBC_HUMAN,sp|P0CG48|UBC_HUMAN,tr|F5H041|F5H041_HUMAN,tr|F5H041|F5H041_HUMAN,tr|F5H041|F5H041_HUMAN,tr|F5H041|F5H041_HUMAN,tr|F5H041|F5H041_HUMAN,tr|F5H041|F5H041_HUMAN,tr|F5H041|F5H041_HUMAN,tr|Q96C32|Q96C32_HUMAN,sp|P0CG47|UBB_HUMAN,sp|P0CG47|UBB_HUMAN,sp|P0CG47|UBB_HUMAN,sp|P62979|RS27A_HUMAN,tr|B4DV12|B4DV12_HUMAN,sp|P62987|RL40_HUMAN	1059.53	0.85	3	Polyubiquitin-C OS=Homo sapiens GN=UBC PE=1 SV=3	6.07	-0.1723	14600000	17200000
48	0.9909	K(1.000)QLEDGRTL	t05012_tc-256-2nd_SUMO4.08545.08545.3	8545	LIFAG.KQLEDGRTL.SDYNI	G.K[242.14]QLEDGRTL.S	P0CG48	sp|P0CG48|UBC_HUMAN,sp|P0CG48|UBC_HUMAN,sp|P0CG48|UBC_HUMAN,sp|P0CG48|UBC_HUMAN,sp|P0CG48|UBC_HUMAN,sp|P0CG48|UBC_HUMAN,sp|P0CG48|UBC_HUMAN,tr|F5H041|F5H041_HUMAN,tr|F5H041|F5H041_HUMAN,tr|F5H041|F5H041_HUMAN,tr|F5H041|F5H041_HUMAN,tr|F5H041|F5H041_HUMAN,tr|F5H041|F5H041_HUMAN,tr|F5H041|F5H041_HUMAN,tr|F5H041|F5H041_HUMAN,tr|Q96C32|Q96C32_HUMAN,tr|Q96C32|Q96C32_HUMAN,tr|Q96C32|Q96C32_HUMAN,sp|P0C…	1172.61	0.74	3	Polyubiquitin-C OS=Homo sapiens GN=UBC PE=1 SV=3	6.07	1.9469	19300000	26000000
48	0.9079	K(1.000)QLEDGRTLS	082715_23928_HG_v.03792.03792.2	3792	LIFAG.KQLEDGRTLS.DYNIQ	G.K[242.14]QLEDGRTLS.D	P0CG48	sp|P0CG48|UBC_HUMAN,sp|P0CG48|UBC_HUMAN,sp|P0CG48|UBC_HUMAN,sp|P0CG48|UBC_HUMAN,sp|P0CG48|UBC_HUMAN,sp|P0CG48|UBC_HUMAN,tr|F5H041|F5H041_HUMAN,tr|F5H041|F5H041_HUMAN,tr|F5H041|F5H041_HUMAN,tr|F5H041|F5H041_HUMAN,tr|F5H041|F5H041_HUMAN,tr|F5H041|F5H041_HUMAN,tr|F5H041|F5H041_HUMAN,tr|F5H041|F5H041_HUMAN,tr|Q96C32|Q96C32_HUMAN,tr|Q96C32|Q96C32_HUMAN,tr|Q96C32|Q96C32_HUMAN,tr|Q96C32|Q96C32_HUMAN,sp|…	1259.65	[unavailable]	2	Polyubiquitin-C OS=Homo sapiens GN=UBC PE=1 SV=3	6.07	7.1597	[unavailable]	[unavailable]
c(139, 147)	0.9996	K(1.000)RCIANSLK(1.000)ALIQSRR	t04803_tc-229_1.30640.30640.4	30640	LYWDG.KRCIANSLKALIQSRR.GKTWT	G.K[242.14]RC[228.06]IANSLK[242.14]ALIQSRR.G	Q92621	sp|Q92621|NU205_HUMAN	2209.22	1.14	4	Nuclear pore complex protein Nup205 OS=Homo sapiens GN=NUP205 PE=1 SV=3	11.72	448.865	207000	183000
76	0.9996	K(1.000)SIYGEK(0.000)FEDENFI	t05006_tc-254-2nd_SUMO2.29060.29060.3	29060	NGTGG.KSIYGEKFEDENFI.LKHTG	G.K[242.14]SIYGEKFEDENFI.L	P62937	sp|P62937|PPIA_HUMAN,tr|C9J5S7|C9J5S7_HUMAN,tr|F8WE65|F8WE65_HUMAN,sp|P62937-2|PPIA_HUMAN	1831.86	1.74	3	Peptidyl-prolyl cis-trans isomerase A OS=Homo sapiens GN=PPIA PE=1 SV=2	4.41	3.3929	359000	207000
219	0.9999	K(1.000)VIPELNGK(0.000)LT	t04957_tc-254_SUMO2.24507.24507.3	24507	AKAVG.KVIPELNGKLT.GMAFR	G.K[242.14]VIPELNGKLT.G	P04406	sp|P04406|G3P_HUMAN,sp|P04406-2|G3P_HUMAN,tr|E7EUT5|E7EUT5_HUMAN,sp|P10096|G3P_BOVIN	1324.77	1.52	3	Glyceraldehyde-3-phosphate dehydrogenase OS=Homo sapiens GN=GAPDH PE=1 SV=3	8.59	-0.1379	542000	357000
107	0.9999	K(0.828)K(0.219)YNTMLGYK(0.953)R	t05006_tc-254-2nd_SUMO2.16506.16506.3	16506	CEECG.KKYNTMLGYKR.HLALH	G.K[250.15]K[136.11]YNTMLGYK[250.15]R.H	Q9UM63	sp|Q9UM63|PLAL1_HUMAN,sp|Q9UM63-2|PLAL1_HUMAN	1652.89	0.65	3	Zinc finger protein PLAGL1 OS=Homo sapiens GN=PLAGL1 PE=1 SV=2	10.17	1210.13	210000	325000
28	1	K(0.018)HK(0.982)TGPNLHGLFGRK(0.000)TG	t04954_tc-253_SUMO1.09783.09783.5	9783	VEKGG.KHKTGPNLHGLFGRKTG.QAPGY	G.KHK[242.14]TGPNLHGLFGRKTG.Q	P99999	sp|P99999|CYC_HUMAN,sp|P62894|CYC_BOVIN,sp|P00004|CYC_HORSE	1961.07	2.72	5	Cytochrome c OS=Homo sapiens GN=CYCS PE=1 SV=2	11.26	-1.9402	873000	320000
49	0.9978	K(0.068)K(0.932)GTPWEGGLFK(0.000)L	092815_23999_HG_e.20462.20462.4	20462	CAIPG.KKGTPWEGGLFKL.RMLFK	G.KK[242.14]GTPWEGGLFKL.R	B0QYN7	tr|B0QYN7|B0QYN7_HUMAN,sp|P63279|UBC9_HUMAN	1573.86	[unavailable]	4	SUMO-conjugating enzyme UBC9 OS=Homo sapiens GN=UBE2I PE=1 SV=1	9.7	0.3868	[unavailable]	[unavailable]
227	0.9813	K(0.000)VIPELNGK(1.000)LT	t04803_tc-229_1.24101.24101.3	24101	AKAVG.KVIPELNGKLT.GMAFR	G.KVIPELNGK[242.14]LT.G	P04406	sp|P04406|G3P_HUMAN,sp|P04406-2|G3P_HUMAN,tr|E7EUT5|E7EUT5_HUMAN,sp|P10096|G3P_BOVIN	1324.77	0.92	3	Glyceraldehyde-3-phosphate dehydrogenase OS=Homo sapiens GN=GAPDH PE=1 SV=3	8.59	-0.4827	910000	988000
262	0.998	K(0.000)YDLDFK(1.000)SPDDPS	t05012_tc-256-2nd_SUMO4.22611.22611.3	22611	FFRSG.KYDLDFKSPDDPS.RYISP	G.KYDLDFK[242.14]SPDDPS.R	P06733	sp|P06733|ENOA_HUMAN,sp|P06733-2|ENOA_HUMAN	1639.74	1.28	3	Alpha-enolase OS=Homo sapiens GN=ENO1 PE=1 SV=2	4.14	3.6782	888000	696000
19	1	LDGIIEYDDFK(1.000)L	032717_25661_HG_L.16354.16354.2	16354	CYNPG.LDGIIEYDDFKL.NSSIV	G.LDGIIEYDDFK[242.14]L.N	Q00653	sp|Q00653|NFKB2_HUMAN,sp|Q00653-4|NFKB2_HUMAN,sp|Q00653-3|NFKB2_HUMAN	1553.76	[unavailable]	2	Nuclear factor NF-kappa-B p100 subunit OS=Homo sapiens GN=NFKB2 PE=1 SV=4	3.84	-1.1769	[unavailable]	[unavailable]
260	1	LGPK(1.000)VELPLYNQPS	032717_25660_HG_L.15947.15947.2	15947	KIFEG.LGPKVELPLYNQPS.DTKVY	G.LGPK[242.14]VELPLYNQPS.D	O75376	sp|O75376|NCOR1_HUMAN,sp|O75376-2|NCOR1_HUMAN,sp|O75376-3|NCOR1_HUMAN,tr|E7EW50|E7EW50_HUMAN	1667.89	[unavailable]	2	Nuclear receptor corepressor 1 OS=Homo sapiens GN=NCOR1 PE=1 SV=2	6	-0.5117	[unavailable]	[unavailable]
801	0.941	LHQDNSSNGK(1.000)SEWLDPS	082715_23928_HG_v.08271.08271.3	8271	GDQPG.LHQDNSSNGKSEWLDPS.QKSPL	G.LHQDNSSNGK[242.14]SEWLDPS.Q	O15164	sp|O15164|TIF1A_HUMAN,sp|O15164-2|TIF1A_HUMAN	2026.9	[unavailable]	3	Transcription intermediary factor 1-alpha OS=Homo sapiens GN=TRIM24 PE=1 SV=3	4.54	-0.5412	[unavailable]	[unavailable]
25	0.9826	LLDEIK(1.000)TEPDNA	092815_24000_HG_e.14203.14203.2	14203	ASQLG.LLDEIKTEPDNA.QEYCH	G.LLDEIK[242.14]TEPDNA.Q	Q5SVZ6	sp|Q5SVZ6|ZMYM1_HUMAN	1470.72	[unavailable]	2	Zinc finger MYM-type protein 1 OS=Homo sapiens GN=ZMYM1 PE=2 SV=1	3.92	0.0829	[unavailable]	[unavailable]
25	0.9948	LLDEIK(1.000)TEPDNA	t04957_tc-254_SUMO2.23209.23209.2	23209	ASQLG.LLDEIKTEPDNA.QEYCH	G.LLDEIK[250.15]TEPDNA.Q	Q5SVZ6	sp|Q5SVZ6|ZMYM1_HUMAN	1478.73	[unavailable]	2	Zinc finger MYM-type protein 1 OS=Homo sapiens GN=ZMYM1 PE=2 SV=1	3.92	-0.0824	[unavailable]	[unavailable]
273	0.9918	LLDK(0.001)IK(0.999)DEPDNA	t05012_tc-256-2nd_SUMO4.16476.16476.3	16476	APQQG.LLDKIKDEPDNA.QEYSH	G.LLDKIK[242.14]DEPDNA.Q	Q5VZL5	sp|Q5VZL5|ZMYM4_HUMAN,sp|Q5VZL5-4|ZMYM4_HUMAN,sp|Q5VZL5-2|ZMYM4_HUMAN	1483.75	2.1	3	Zinc finger MYM-type protein 4 OS=Homo sapiens GN=ZMYM4 PE=1 SV=1	4.23	3.5715	2170000	1030000
273	0.9733	LLDK(0.001)IK(0.999)DEPDNAQEYSHGQQQK(0.000)T	t04963_tc-256_SUMO4.16749.16749.4	16749	APQQG.LLDKIKDEPDNAQEYSHGQQQKT.QEGEL	G.LLDKIK[242.14]DEPDNAQEYSHGQQQKT.Q	Q5VZL5	sp|Q5VZL5|ZMYM4_HUMAN,sp|Q5VZL5-4|ZMYM4_HUMAN,sp|Q5VZL5-2|ZMYM4_HUMAN	2798.35	1.59	4	Zinc finger MYM-type protein 4 OS=Homo sapiens GN=ZMYM4 PE=1 SV=1	4.83	1.7424	1250000	785000
342	0.9796	LLEQWLK(0.000)REK(1.000)EEEPV	082715_23928_HG_v.12808.12808.3	12808	RGTAG.LLEQWLKREKEEEPV.AKRPY	G.LLEQWLK[242.14]REKEEEPV.A	Q96FZ2	sp|Q96FZ2|HMCES_HUMAN,tr|E7EMP6|E7EMP6_HUMAN	2039.07	[unavailable]	3	Embryonic stem cell-specific 5-hydroxymethylcytosine-binding protein OS=Homo sapiens GN=HMCES PE=1 SV=1	4.65	-0.7173	[unavailable]	[unavailable]
524	0.9906	LLK(1.000)SEDK(0.000)VK(0.000)	032717_25661_HG_L.02175.02175.2	2175	LVHMG.LLKSEDKVK.AIANL	G.LLK[242.14]SEDKVK.A	P46060	sp|P46060|RAGP1_HUMAN	1172.68	[unavailable]	2	Ran GTPase-activating protein 1 OS=Homo sapiens GN=RANGAP1 PE=1 SV=1	8.5	-1.8705	[unavailable]	[unavailable]
524	0.9998	LLK(0.994)SEDK(0.155)VK(0.851)	092815_24002_HG_e.08650.08650.2	8650	LVHMG.LLKSEDKVK.AIANL	G.LLK[242.14]SEDKVK[242.14].A	P46060	sp|P46060|RAGP1_HUMAN	1286.72	[unavailable]	2	Ran GTPase-activating protein 1 OS=Homo sapiens GN=RANGAP1 PE=1 SV=1	8.5	0.7578	[unavailable]	[unavailable]
524	0.9352	LLK(1.000)SEDK(0.000)VK(0.000)A	092815_24002_HG_e.05108.05108.3	5108	LVHMG.LLKSEDKVKA.IANLY	G.LLK[242.14]SEDKVKA.L	P46060	sp|P46060|RAGP1_HUMAN	1243.71	[unavailable]	3	Ran GTPase-activating protein 1 OS=Homo sapiens GN=RANGAP1 PE=1 SV=1	8.5	0.3672	[unavailable]	[unavailable]
524	0.9108	LLK(1.000)SEDK(0.000)VK(0.000)AI	092815_24001_HG_e.09430.09430.3	9430	LVHMG.LLKSEDKVKAI.ANLYG	G.LLK[242.14]SEDKVKAI.A	P46060	sp|P46060|RAGP1_HUMAN	1356.8	[unavailable]	3	Ran GTPase-activating protein 1 OS=Homo sapiens GN=RANGAP1 PE=1 SV=1	8.5	-1.2792	[unavailable]	[unavailable]
524	0.9803	LLK(0.932)SEDK(0.013)VK(0.055)AIA	082715_23928_HG_v.05615.05615.3	5615	LVHMG.LLKSEDKVKAIA.NLYGP	G.LLK[242.14]SEDKVKAIA.N	P46060	sp|P46060|RAGP1_HUMAN	1427.83	[unavailable]	3	Ran GTPase-activating protein 1 OS=Homo sapiens GN=RANGAP1 PE=1 SV=1	8.5	0.064	[unavailable]	[unavailable]
524	0.9243	LLK(1.000)SEDK(0.000)V	t04954_tc-253_SUMO1.07568.07568.3	7568	LVHMG.LLKSEDKV.KAIAN	G.LLK[250.15]SEDK[136.11]V.K	P46060	sp|P46060|RAGP1_HUMAN	1060.61	1.42	3	Ran GTPase-activating protein 1 OS=Homo sapiens GN=RANGAP1 PE=1 SV=1	6.07	-1.8076	30900000	21800000
233	0.9931	LNIYEK(0.001)DDK(0.999)LT	t05006_tc-254-2nd_SUMO2.19034.19034.3	19034	VDALG.LNIYEKDDKLT.PKIGF	G.LNIYEK[136.11]DDK[250.15]LT.P	P15311	sp|P15311|EZRI_HUMAN,tr|E7EQR4|E7EQR4_HUMAN	1480.77	1.55	3	Ezrin OS=Homo sapiens GN=EZR PE=1 SV=4	4.56	3.0234	965000	621000
230	0.9602	LNIYEK(1.000)DDK(0.000)LT	t05006_tc-254-2nd_SUMO2.19964.19964.3	19964	VDALG.LNIYEKDDKLT.PKIGF	G.LNIYEK[242.14]DDKLT.P	P15311	sp|P15311|EZRI_HUMAN,tr|E7EQR4|E7EQR4_HUMAN	1464.75	2.58	3	Ezrin OS=Homo sapiens GN=EZR PE=1 SV=4	4.56	4.9276	424000	164000
230	1	LNIYEK(1.000)DDK(0.000)LT	t04957_tc-254_SUMO2.20301.20301.3	20301	VDALG.LNIYEKDDKLT.PKIGF	G.LNIYEK[250.15]DDK[136.11]LT.P	P15311	sp|P15311|EZRI_HUMAN,tr|E7EQR4|E7EQR4_HUMAN	1480.77	1.35	3	Ezrin OS=Homo sapiens GN=EZR PE=1 SV=4	4.56	-0.0617	753000	560000
233	1	LNIYEK(0.000)DDK(1.000)LT	t04957_tc-254_SUMO2.19382.19382.3	19382	VDALG.LNIYEKDDKLT.PKIGF	G.LNIYEKDDK[242.14]LT.P	P15311	sp|P15311|EZRI_HUMAN,tr|E7EQR4|E7EQR4_HUMAN	1464.75	1.89	3	Ezrin OS=Homo sapiens GN=EZR PE=1 SV=4	4.56	0.4366	1280000	675000
1454	1	MDMIK(1.000)QEGDTT	082715_23928_HG_v.04799.04799.2	4799	NQLPG.MDMIKQEGDTT.RKYC-	G.M[147.04]DMIK[242.14]QEGDTT.R	Q15596	sp|Q15596|NCOA2_HUMAN	1397.58	[unavailable]	2	Nuclear receptor coactivator 2 OS=Homo sapiens GN=NCOA2 PE=1 SV=2	4.03	0.4361	[unavailable]	[unavailable]
1454	0.9989	MDMIK(1.000)QEGDTT	082715_23928_HG_v.04115.04115.2	4115	NQLPG.MDMIKQEGDTT.RKYC-	G.MDM[147.04]IK[242.14]QEGDTT.R	Q15596	sp|Q15596|NCOA2_HUMAN	1397.58	[unavailable]	2	Nuclear receptor coactivator 2 OS=Homo sapiens GN=NCOA2 PE=1 SV=2	4.03	711.457	[unavailable]	[unavailable]
1454	1	MDMIK(1.000)QEGDTT	032717_25660_HG_L.07823.07823.2	7823	NQLPG.MDMIKQEGDTT.RKYC-	G.MDMIK[242.14]QEGDTT.R	Q15596	sp|Q15596|NCOA2_HUMAN	1381.59	[unavailable]	2	Nuclear receptor coactivator 2 OS=Homo sapiens GN=NCOA2 PE=1 SV=2	4.03	-0.794	[unavailable]	[unavailable]
361	0.9999	NDDVK(1.000)DAIV	032717_25660_HG_L.09643.09643.2	9643	RAIAG.NDDVKDAIV.RAGGT	G.NDDVK[242.14]DAIV.R	Q6NXE6	sp|Q6NXE6|ARMC6_HUMAN,sp|Q6NXE6-2|ARMC6_HUMAN,tr|B4E1N1|B4E1N1_HUMAN	1101.53	[unavailable]	2	Armadillo repeat-containing protein 6 OS=Homo sapiens GN=ARMC6 PE=1 SV=2	3.93	-0.6637	[unavailable]	[unavailable]
350	0.9967	NFGGRSSGPYGGGGQYFAK(1.000)PR	t04954_tc-253_SUMO1.17895.17895.4	17895	PMKGG.NFGGRSSGPYGGGGQYFAKPR.NQGGY	G.NFGGRSSGPYGGGGQYFAK[242.14]PR.N	P09651	sp|P09651|ROA1_HUMAN,sp|P09651-2|ROA1_HUMAN,tr|F8W6I7|F8W6I7_HUMAN,sp|P09651-3|ROA1_HUMAN	2273.07	0.97	4	Heterogeneous nuclear ribonucleoprotein A1 OS=Homo sapiens GN=HNRNPA1 PE=1 SV=5	10.28	-1.2866	589000	604000
37	1	NGAPGPK(1.000)GEGERPA	082715_23928_HG_v.02218.02218.2	2218	GVPSG.NGAPGPKGEGERPA.QNEKR	G.NGAPGPK[242.14]GEGERPA.Q	P52272	sp|P52272|HNRPM_HUMAN,sp|P52272-2|HNRPM_HUMAN,tr|M0R0Y6|M0R0Y6_HUMAN	1449.7	[unavailable]	2	Heterogeneous nuclear ribonucleoprotein M OS=Homo sapiens GN=HNRNPM PE=1 SV=3	6.14	-1.5136	[unavailable]	[unavailable]
330	0.9789	NIHIK(1.000)QEMEDDYDYYGQQRVQ	032717_25660_HG_L.09334.09334.4	9334	QTLVG.NIHIKQEMEDDYDYYGQQRVQ.ILERN	G.NIHIK[242.14]QEM[147.04]EDDYDYYGQQRVQ.L	Q9HC78	sp|Q9HC78|ZBT20_HUMAN,sp|Q9HC78-2|ZBT20_HUMAN	2801.24	[unavailable]	4	Zinc finger and BTB domain-containing protein 20 OS=Homo sapiens GN=ZBTB20 PE=1 SV=3	4.43	-0.2611	[unavailable]	[unavailable]
330	0.9986	NIHIK(1.000)QEME	t05006_tc-254-2nd_SUMO2.11915.11915.3	11915	QTLVG.NIHIKQEME.DDYDY	G.NIHIK[242.14]QEME.D	Q9HC78	sp|Q9HC78|ZBT20_HUMAN,sp|Q9HC78-2|ZBT20_HUMAN	1254.6	1.33	3	Zinc finger and BTB domain-containing protein 20 OS=Homo sapiens GN=ZBTB20 PE=1 SV=3	5.55	3.7127	3110000	2350000
330	0.9993	NIHIK(1.000)QEMEDDYDYYG	032717_25661_HG_L.11147.11147.3	11147	QTLVG.NIHIKQEMEDDYDYYG.QQRVQ	G.NIHIK[242.14]QEMEDDYDYYG.Q	Q9HC78	sp|Q9HC78|ZBT20_HUMAN,sp|Q9HC78-2|ZBT20_HUMAN	2145.89	[unavailable]	3	Zinc finger and BTB domain-containing protein 20 OS=Homo sapiens GN=ZBTB20 PE=1 SV=3	4.1	-0.426	[unavailable]	[unavailable]
330	1	NIHIK(1.000)QEMEDDYDYYGQQ	032717_25661_HG_L.11139.11139.3	11139	QTLVG.NIHIKQEMEDDYDYYGQQ.RVQIL	G.NIHIK[242.14]QEMEDDYDYYGQQ.R	Q9HC78	sp|Q9HC78|ZBT20_HUMAN,sp|Q9HC78-2|ZBT20_HUMAN	2402.01	[unavailable]	3	Zinc finger and BTB domain-containing protein 20 OS=Homo sapiens GN=ZBTB20 PE=1 SV=3	4.1	0.8375	[unavailable]	[unavailable]
330	0.9143	NIHIK(1.000)QEMEDDYDYYGQQRVQ	032717_25661_HG_L.10621.10621.4	10621	QTLVG.NIHIKQEMEDDYDYYGQQRVQ.ILERN	G.NIHIK[242.14]QEMEDDYDYYGQQRVQ.L	Q9HC78	sp|Q9HC78|ZBT20_HUMAN,sp|Q9HC78-2|ZBT20_HUMAN	2785.24	[unavailable]	4	Zinc finger and BTB domain-containing protein 20 OS=Homo sapiens GN=ZBTB20 PE=1 SV=3	4.43	-0.1751	[unavailable]	[unavailable]
330	0.9749	NIHIK(1.000)QEMEDDYDYYGQQRVQIL	092815_24000_HG_e.23460.23460.3	23460	QTLVG.NIHIKQEMEDDYDYYGQQRVQIL.ERNES	G.NIHIK[242.14]QEMEDDYDYYGQQRVQIL.E	Q9HC78	sp|Q9HC78|ZBT20_HUMAN,sp|Q9HC78-2|ZBT20_HUMAN	3011.41	[unavailable]	3	Zinc finger and BTB domain-containing protein 20 OS=Homo sapiens GN=ZBTB20 PE=1 SV=3	4.43	336.524	[unavailable]	[unavailable]
330	0.9953	NIHIK(1.000)QEME	t04809_tc-231_3.10713.10713.3	10713	QTLVG.NIHIKQEME.DDYDY	G.NIHIK[250.15]QEME.D	Q9HC78	sp|Q9HC78|ZBT20_HUMAN,sp|Q9HC78-2|ZBT20_HUMAN	1262.62	[unavailable]	3	Zinc finger and BTB domain-containing protein 20 OS=Homo sapiens GN=ZBTB20 PE=1 SV=3	5.55	-1.1574	[unavailable]	[unavailable]
195	0.9334	NIIK(1.000)NEALFDS	032717_25660_HG_L.13482.13482.2	13482	LPGVG.NIIKNEALFDS.GLHPA	G.NIIK[242.14]NEALFDS.G	Q8TAT5	sp|Q8TAT5|NEIL3_HUMAN	1376.69	[unavailable]	2	Endonuclease 8-like 3 OS=Homo sapiens GN=NEIL3 PE=1 SV=3	4.37	-3.6301	[unavailable]	[unavailable]
481	0.9866	NLVIESK(1.000)PAPG	092815_24001_HG_e.12866.12866.2	12866	VVNLG.NLVIESKPAPG.YTPNV	G.NLVIESK[242.14]PAPG.Y	Q9UPN9	sp|Q9UPN9|TRI33_HUMAN,sp|Q9UPN9-2|TRI33_HUMAN,tr|E7EN20|E7EN20_HUMAN	1237.67	[unavailable]	2	E3 ubiquitin-protein ligase TRIM33 OS=Homo sapiens GN=TRIM33 PE=1 SV=3	6	1.5755	[unavailable]	[unavailable]
725	0.9772	NSSIQEGK(1.000)EEPQ	082715_23928_HG_v.03194.03194.2	3194	VAEAG.NSSIQEGKEEPQ.NYTDS	G.NSSIQEGK[242.14]EEPQ.N	Q7Z589-7	sp|Q7Z589-7|EMSY_HUMAN,sp|Q7Z589-4|EMSY_HUMAN,sp|Q7Z589-5|EMSY_HUMAN,sp|Q7Z589|EMSY_HUMAN,sp|Q7Z589-6|EMSY_HUMAN,tr|E9PMC9|E9PMC9_HUMAN,sp|Q7Z589-2|EMSY_HUMAN	1458.66	[unavailable]	2	Isoform 7 of Protein EMSY OS=Homo sapiens GN=EMSY	4.25	686.234	[unavailable]	[unavailable]
527	0.9659	NTYILPK(0.000)DSQVGPDVK(1.000)S	092815_24002_HG_e.14842.14842.3	14842	PPSLG.NTYILPKDSQVGPDVKS.EAAPK	G.NTYILPKDSQVGPDVK[242.14]S.E	J3KQT5	tr|J3KQT5|J3KQT5_HUMAN	1974.01	[unavailable]	3	BTB\POZ domain-containing protein KCTD1 OS=Homo sapiens GN=KCTD1 PE=1 SV=1	5.96	-0.1852	[unavailable]	[unavailable]
96	1	PK(1.000)YEYRWQDEHK(0.000)FRK(0.000)PT	t04960_tc-255_SUMO3.14714.14714.5	14714	VMSGG.PKYEYRWQDEHKFRKPT.ALSAP	G.PK[242.14]YEYRWQDEHKFRKPT.A	Q96BX8	sp|Q96BX8|MOB3A_HUMAN	2421.2	1.86	5	MOB kinase activator 3A OS=Homo sapiens GN=MOB3A PE=1 SV=1	9.44	1.1949	6120000	3290000
c(596, 600)	1	PK(1.000)YVVK(1.000)WNTA	t04809_tc-231_3.45080.45080.2	45080	LVPLG.PKYVVKWNTA.LPQVQ	G.PK[250.15]YVVK[250.15]WNTA.L	Q9HCE6	sp|Q9HCE6|ARGAL_HUMAN,sp|Q9HCE6-2|ARGAL_HUMAN,sp|Q9HCE6-3|ARGAL_HUMAN,sp|Q9HCE6-5|ARGAL_HUMAN,tr|Q5VXI4|Q5VXI4_HUMAN,sp|Q9HCE6-4|ARGAL_HUMAN	1448.77	[unavailable]	2	Rho guanine nucleotide exchange factor 10-like protein OS=Homo sapiens GN=ARHGEF10L PE=1 SV=3	9.73	2.6925	[unavailable]	[unavailable]
37	0.9983	QDSSEIHFK(1.000)V	032717_25660_HG_L.09111.09111.2	9111	LKVIG.QDSSEIHFKV.KMTTH	G.QDSSEIHFK[242.14]V.K	B8ZZN6	tr|B8ZZN6|B8ZZN6_HUMAN,sp|P63165|SUMO1_HUMAN,tr|B9A032|B9A032_HUMAN,sp|P63165-2|SUMO1_HUMAN,tr|B8ZZJ0|B8ZZJ0_HUMAN	1302.62	[unavailable]	2	Small ubiquitin-related modifier 1 OS=Homo sapiens GN=SUMO1 PE=1 SV=1	5.32	-0.655	[unavailable]	[unavailable]
71	1	QEK(1.000)FGGLRDGYYIQA	t05012_tc-256-2nd_SUMO4.32514.32514.2	32514	WDTAG.QEKFGGLRDGYYIQA.QCAII	G.QEK[242.14]FGGLRDGYYIQA.Q	P62826	sp|P62826|RAN_HUMAN	1840.87	6.93	2	GTP-binding nuclear protein Ran OS=Homo sapiens GN=RAN PE=1 SV=3	6.07	3.7093	225000	32500
176	0.996	QFRVK(1.000)EEDESA	032717_25661_HG_L.03962.03962.2	3962	VTKLG.QFRVKEEDESA.NSLRP	G.QFRVK[242.14]EEDESA.N	P18887	sp|P18887|XRCC1_HUMAN,tr|F5H8D7|F5H8D7_HUMAN	1450.67	[unavailable]	2	DNA repair protein XRCC1 OS=Homo sapiens GN=XRCC1 PE=1 SV=2	4.41	-0.7563	[unavailable]	[unavailable]
176	0.9031	QFRVK(1.000)EEDESANSLRPG	092815_24001_HG_e.11719.11719.3	11719	VTKLG.QFRVKEEDESANSLRPG.ALFFS	G.QFRVK[242.14]EEDESANSLRPG.A	P18887	sp|P18887|XRCC1_HUMAN,tr|F5H8D7|F5H8D7_HUMAN	2075	[unavailable]	3	DNA repair protein XRCC1 OS=Homo sapiens GN=XRCC1 PE=1 SV=2	4.87	-0.7049	[unavailable]	[unavailable]
101	1	QQAFAEGGANK(1.000)GYVQQG	032717_25660_HG_L.07833.07833.2	7833	PQCLG.QQAFAEGGANKGYVQQG.VYSRG	G.QQAFAEGGANK[242.14]GYVQQG.V	Q8NF64	sp|Q8NF64|ZMIZ2_HUMAN,sp|Q8NF64-2|ZMIZ2_HUMAN,tr|E7EWM3|E7EWM3_HUMAN,sp|Q8NF64-3|ZMIZ2_HUMAN	1865.87	[unavailable]	2	Zinc finger MIZ domain-containing protein 2 OS=Homo sapiens GN=ZMIZ2 PE=1 SV=2	6	-1.2417	[unavailable]	[unavailable]
c(6, 9)	1	RGK(1.000)GGK(1.000)GLGK(0.000)GGAK(0.000)RHR	t05003_tc-253-2nd_SUMO1.01107.01107.5	1107	#NAME?	G.RGK[242.14]GGK[242.14]GLGKGGAKRHR.K	P62805	sp|P62805|H4_HUMAN	1947.11	1.77	5	Histone H4 OS=Homo sapiens GN=HIST1H4A PE=1 SV=2	12.31	-2.9702	2180000	1230000
92	1	RLK(1.000)IDFGEAA	t04963_tc-256_SUMO4.25433.25433.3	25433	IRAMG.RLKIDFGEAA.RADDA	G.RLK[242.14]IDFGEAA.R	P08754	sp|P08754|GNAI3_HUMAN	1232.65	-1	3	Guanine nucleotide-binding protein G(k) subunit alpha OS=Homo sapiens GN=GNAI3 PE=1 SV=3	6.07	0.815	0	0
107	1	RPRPK(1.000)GLEGERPA	082715_23928_HG_v.02352.02352.3	2352	RPETG.RPRPKGLEGERPA.RLTRG	G.RPRPK[242.14]GLEGERPA.R	F6U211	tr|F6U211|F6U211_HUMAN,sp|P46783|RS10_HUMAN	1575.86	[unavailable]	3	40S ribosomal protein S10 OS=Homo sapiens GN=RPS10 PE=4 SV=1	10.74	0.4639	[unavailable]	[unavailable]
815	0.983	SAGTRPGDVK(1.000)EEAPQEMQVS	082715_23928_HG_v.05321.05321.3	5321	AYSKG.SAGTRPGDVKEEAPQEMQVS.SSSGE	G.SAGTRPGDVK[242.14]EEAPQEM[147.04]QVS.S	Q9P1Z0	sp|Q9P1Z0|ZBTB4_HUMAN	2245.03	[unavailable]	3	Zinc finger and BTB domain-containing protein 4 OS=Homo sapiens GN=ZBTB4 PE=1 SV=3	4.41	-3.9911	[unavailable]	[unavailable]
815	0.9747	SAGTRPGDVK(1.000)EEAPQEMQVS	082715_23928_HG_v.07631.07631.3	7631	AYSKG.SAGTRPGDVKEEAPQEMQVS.SSSGE	G.SAGTRPGDVK[242.14]EEAPQEMQVS.S	Q9P1Z0	sp|Q9P1Z0|ZBTB4_HUMAN	2229.03	[unavailable]	3	Zinc finger and BTB domain-containing protein 4 OS=Homo sapiens GN=ZBTB4 PE=1 SV=3	4.41	448.937	[unavailable]	[unavailable]
985	1	SDLLK(1.000)NSDPETQS	032717_25660_HG_L.07948.07948.2	7948	TDIIG.SDLLKNSDPETQS.SMPDV	G.SDLLK[242.14]NSDPETQS.S	Q9UBW7	sp|Q9UBW7|ZMYM2_HUMAN	1546.71	[unavailable]	2	Zinc finger MYM-type protein 2 OS=Homo sapiens GN=ZMYM2 PE=1 SV=1	4.03	-2.207	[unavailable]	[unavailable]
68	0.9905	SEDDVK(1.000)MA	082715_23928_HG_v.03921.03921.2	3921	FVELG.SEDDVKMA.LKKDR	G.SEDDVK[242.14]MA.L	P52597	sp|P52597|HNRPF_HUMAN	1007.42	[unavailable]	2	Heterogeneous nuclear ribonucleoprotein F OS=Homo sapiens GN=HNRNPF PE=1 SV=3	4.03	0.3628	[unavailable]	[unavailable]
1184	1	SEDNDQK(1.000)DNIQTG	082715_23928_HG_v.02865.02865.2	2865	QHFIG.SEDNDQKDNIQTG.VENVV	G.SEDNDQK[242.14]DNIQTG.V	J3KPK6	tr|J3KPK6|J3KPK6_HUMAN,sp|Q8NAP3|ZBT38_HUMAN	1576.66	[unavailable]	2	Zinc finger and BTB domain-containing protein 38 OS=Homo sapiens GN=ZBTB38 PE=1 SV=1	3.84	-0.7732	[unavailable]	[unavailable]
c(116, 118)	1	SK(1.000)QK(1.000)EVCINPYHYK(0.000)RVESPVLPPVLVPR	t04963_tc-256_SUMO4.32621.32621.6	32621	EFPFG.SKQKEVCINPYHYKRVESPVLPPVLVPR.HSEYN	G.SK[250.15]QK[136.11]EVC[228.06]INPYHYK[250.15]RVESPVLPPVLVPR.H	Q15797	sp|Q15797|SMAD1_HUMAN,sp|Q99717|SMAD5_HUMAN,tr|F5GWU7|F5GWU7_HUMAN	3651.98	-1	6	Mothers against decapentaplegic homolog 1 OS=Homo sapiens GN=SMAD1 PE=1 SV=1	9.51	-7.5084	0	0
2554	0.9246	SLFGFSFNAPLK(1.000)S	032717_25660_HG_L.18967.18967.2	18967	SSATG.SLFGFSFNAPLKS.NNSET	G.SLFGFSFNAPLK[242.14]S.N	P49792	sp|P49792|RBP2_HUMAN,tr|J3KNE0|J3KNE0_HUMAN,sp|O14715|RGPD8_HUMAN,sp|Q99666|RGPD5_HUMAN,sp|A6NKT7|RGPD3_HUMAN,sp|P0DJD1|RGPD2_HUMAN,tr|F8VYC4|F8VYC4_HUMAN,sp|P0DJD0|RGPD1_HUMAN,tr|J3KQ37|J3KQ37_HUMAN	1527.77	[unavailable]	2	E3 SUMO-protein ligase RanBP2 OS=Homo sapiens GN=RANBP2 PE=1 SV=2	8.47	-3.1918	[unavailable]	[unavailable]
2554	1	SLFGFSFNAPLK(1.000)SNNSETS	092815_23999_HG_e.29197.29197.2	29197	SSATG.SLFGFSFNAPLKSNNSETS.SVAQS	G.SLFGFSFNAPLK[242.14]SNNSETS.S	P49792	sp|P49792|RBP2_HUMAN,tr|J3KNE0|J3KNE0_HUMAN,sp|O14715|RGPD8_HUMAN,sp|Q99666|RGPD5_HUMAN,sp|A6NKT7|RGPD3_HUMAN,tr|J3KQ37|J3KQ37_HUMAN	2160.01	[unavailable]	2	E3 SUMO-protein ligase RanBP2 OS=Homo sapiens GN=RANBP2 PE=1 SV=2	5.72	1.9197	[unavailable]	[unavailable]
228	1	SLGSPPFEK(1.000)PNIEQG	082715_23928_HG_v.12066.12066.2	12066	PVVEG.SLGSPPFEKPNIEQG.VLNFV	G.SLGSPPFEK[242.14]PNIEQG.V	Q92830	sp|Q92830|KAT2A_HUMAN	1712.84	[unavailable]	2	Histone acetyltransferase KAT2A OS=Homo sapiens GN=KAT2A PE=1 SV=3	4.53	0.0712	[unavailable]	[unavailable]
526	0.9691	SLVDEFK(1.000)ELVYPPDYNPEGK(0.000)VT	082715_23928_HG_v.20756.20756.3	20756	NKRLG.SLVDEFKELVYPPDYNPEGKVT.KRKHD	G.SLVDEFK[242.14]ELVYPPDYNPEGKVT.K	P12956	sp|P12956|XRCC6_HUMAN,sp|P12956-2|XRCC6_HUMAN,tr|B1AHC9|B1AHC9_HUMAN,tr|F5H1I8|F5H1I8_HUMAN	2652.3	[unavailable]	3	X-ray repair cross-complementing protein 6 OS=Homo sapiens GN=XRCC6 PE=1 SV=2	4.18	374.233	[unavailable]	[unavailable]
318	0.9974	SNSFSPHRGIK(1.000)QEST	082715_23928_HG_v.03573.03573.3	3573	SDFTG.SNSFSPHRGIKQEST.QHILN	G.SNSFSPHRGIK[242.14]QEST.Q	Q3L8U1	sp|Q3L8U1|CHD9_HUMAN,sp|Q3L8U1-3|CHD9_HUMAN,sp|Q3L8U1-2|CHD9_HUMAN	1787.86	[unavailable]	3	Chromodomain-helicase-DNA-binding protein 9 OS=Homo sapiens GN=CHD9 PE=1 SV=2	8.49	-0.7157	[unavailable]	[unavailable]
397	1	SSLLK(1.000)EEEEDGQEGSIH	082715_23928_HG_v.08183.08183.3	8183	MLKTG.SSLLKEEEEDGQEGSIH.NLPLV	G.SSLLK[242.14]EEEEDGQEGSIH.N	O75717	sp|O75717|WDHD1_HUMAN,sp|O75717-2|WDHD1_HUMAN	1999.9	[unavailable]	3	WD repeat and HMG-box DNA-binding protein 1 OS=Homo sapiens GN=WDHD1 PE=1 SV=1	4.14	1.8284	[unavailable]	[unavailable]
173	1	SSQDVK(1.000)PFVQQAYPIQPA	032717_25660_HG_L.15043.15043.3	15043	TGQPG.SSQDVKPFVQQAYPIQPA.VTAPI	G.SSQDVK[242.14]PFVQQAYPIQPA.V	P28347	sp|P28347|TEAD1_HUMAN,tr|H0YE88|H0YE88_HUMAN,tr|H0YEJ9|H0YEJ9_HUMAN,sp|P28347-2|TEAD1_HUMAN,tr|E9PKB7|E9PKB7_HUMAN	2116.06	[unavailable]	3	Transcriptional enhancer factor TEF-1 OS=Homo sapiens GN=TEAD1 PE=1 SV=2	5.55	0	[unavailable]	[unavailable]
991	0.9886	SSQIK(1.000)QEPDPTW	092815_24000_HG_e.13931.13931.2	13931	KETDG.SSQIKQEPDPTW.-----	G.SSQIK[242.14]QEPDPTW.-	P78347	sp|P78347|GTF2I_HUMAN,sp|P78347-3|GTF2I_HUMAN,sp|P78347-4|GTF2I_HUMAN,sp|P78347-2|GTF2I_HUMAN	1528.72	[unavailable]	2	General transcription factor II-I OS=Homo sapiens GN=GTF2I PE=1 SV=2	4.37	0.0797	[unavailable]	[unavailable]
654	0.9987	STFPDVK(1.000)PDLEDVDGV	032717_25661_HG_L.14861.14861.2	14861	PVSPG.STFPDVKPDLEDVDGV.LFVSF	G.STFPDVK[242.14]PDLEDVDGV.L	Q8IWI9-4	sp|Q8IWI9-4|MGAP_HUMAN,sp|Q8IWI9|MGAP_HUMAN,sp|Q8IWI9-3|MGAP_HUMAN	1845.86	[unavailable]	2	Isoform 4 of MAX gene-associated protein OS=Homo sapiens GN=MGA	3.71	-2.1139	[unavailable]	[unavailable]
378	0.9985	TDESK(1.000)FNAV	032717_25660_HG_L.07634.07634.2	7634	ENRLG.TDESKFNAV.LCSRS	G.TDESK[242.14]FNAV.L	P50995	sp|P50995|ANX11_HUMAN,sp|P50995-2|ANX11_HUMAN	1123.51	[unavailable]	2	Annexin A11 OS=Homo sapiens GN=ANXA11 PE=1 SV=1	4.37	-0.8676	[unavailable]	[unavailable]
268	0.9997	TGFAGIDSSSPEVK(1.000)G	t04806_tc-230_2.21069.21069.2	21069	MMHGG.TGFAGIDSSSPEVKG.YWASL	G.TGFAGIDSSSPEVK[242.14]G.Y	Q15365	sp|Q15365|PCBP1_HUMAN	1564.74	-1	2	Poly(rC)-binding protein 1 OS=Homo sapiens GN=PCBP1 PE=1 SV=2	4.37	3.4282	0	0
268	1	TGFAGIDSSSPEVK(1.000)G	t04806_tc-230_2.21067.21067.2	21067	MMHGG.TGFAGIDSSSPEVKG.YWASL	G.TGFAGIDSSSPEVK[250.15]G.Y	Q15365	sp|Q15365|PCBP1_HUMAN	1572.75	[unavailable]	2	Poly(rC)-binding protein 1 OS=Homo sapiens GN=PCBP1 PE=1 SV=2	4.37	0.3876	[unavailable]	[unavailable]
604	0.9995	TLGTK(1.000)GNVQV	032717_25661_HG_L.05912.05912.2	5912	LLESG.TLGTKGNVQV.VIPFL	G.TLGTK[242.14]GNVQV.V	P22314	sp|P22314|UBA1_HUMAN,sp|P22314-2|UBA1_HUMAN	1129.61	[unavailable]	2	Ubiquitin-like modifier-activating enzyme 1 OS=Homo sapiens GN=UBA1 PE=1 SV=3	8.41	-1.5102	[unavailable]	[unavailable]
195	0.9942	VGNIIK(1.000)NEALFDS	092815_24002_HG_e.21293.21293.2	21293	NVLPG.VGNIIKNEALFDS.GLHPA	G.VGNIIK[242.14]NEALFDS.G	Q8TAT5	sp|Q8TAT5|NEIL3_HUMAN	1532.78	[unavailable]	2	Endonuclease 8-like 3 OS=Homo sapiens GN=NEIL3 PE=1 SV=3	4.37	0.1591	[unavailable]	[unavailable]
293	0.9771	VIK(1.000)QEK(0.000)LGTV	092815_23999_HG_e.08501.08501.2	8501	LCTPG.VIKQEKLGTV.YCQAS	G.VIK[242.14]QEKLGTV.Y	P04150-3	sp|P04150-3|GCR_HUMAN,sp|P04150|GCR_HUMAN,sp|P04150-8|GCR_HUMAN,sp|P04150-10|GCR_HUMAN,sp|P04150-6|GCR_HUMAN,sp|P04150-2|GCR_HUMAN,sp|P04150-9|GCR_HUMAN,sp|P04150-5|GCR_HUMAN,sp|P04150-7|GCR_HUMAN	1227.72	[unavailable]	2	Isoform Alpha-2 of Glucocorticoid receptor OS=Homo sapiens GN=NR3C1	8.56	3.1765	[unavailable]	[unavailable]
11	0.9747	VK(1.000)TENDHINLK(0.000)VA	092815_23999_HG_e.09488.09488.3	9488	KPKEG.VKTENDHINLKVA.GQDGS	G.VK[242.14]TENDHINLKVA.G	A8MU27	tr|A8MU27|A8MU27_HUMAN,sp|P55854-2|SUMO3_HUMAN,tr|A8MUA9|A8MUA9_HUMAN,sp|P55854|SUMO3_HUMAN	1593.85	[unavailable]	3	Small ubiquitin-related modifier 3 OS=Homo sapiens GN=SUMO3 PE=1 SV=1	6.72	-0.344	[unavailable]	[unavailable]
11	0.99	VK(1.000)TENNDHI	092815_23999_HG_e.03032.03032.2	3032	KPKEG.VKTENNDHI.NLKVA	G.VK[242.14]TENNDHI.N	P61956	sp|P61956|SUMO2_HUMAN,tr|H7BZT4|H7BZT4_HUMAN,sp|P61956-2|SUMO2_HUMAN	1182.56	[unavailable]	2	Small ubiquitin-related modifier 2 OS=Homo sapiens GN=SUMO2 PE=1 SV=3	5.32	0.5152	[unavailable]	[unavailable]
11	0.9809	VK(1.000)TENNDHIN	092815_24002_HG_e.02359.02359.3	2359	KPKEG.VKTENNDHIN.LKVAG	G.VK[242.14]TENNDHIN.L	P61956	sp|P61956|SUMO2_HUMAN,tr|H7BZT4|H7BZT4_HUMAN,sp|P61956-2|SUMO2_HUMAN	1296.61	[unavailable]	3	Small ubiquitin-related modifier 2 OS=Homo sapiens GN=SUMO2 PE=1 SV=3	5.32	0.4227	[unavailable]	[unavailable]
11	0.9934	VK(1.000)TENNDHINL	t05003_tc-253-2nd_SUMO1.12444.12444.3	12444	KPKEG.VKTENNDHINL.KVAGQ	G.VK[242.14]TENNDHINL.K	P61956	sp|P61956|SUMO2_HUMAN,tr|H7BZT4|H7BZT4_HUMAN,sp|P61956-2|SUMO2_HUMAN	1409.69	0.77	3	Small ubiquitin-related modifier 2 OS=Homo sapiens GN=SUMO2 PE=1 SV=3	5.32	2.9811	1730000	2250000
11	0.9409	VK(1.000)TENNDHINLK(0.000)VA	032717_25660_HG_L.05212.05212.4	5212	KPKEG.VKTENNDHINLKVA.GQDGS	G.VK[242.14]TENNDHINLKVA.G	P61956	sp|P61956|SUMO2_HUMAN,tr|H7BZT4|H7BZT4_HUMAN,sp|P61956-2|SUMO2_HUMAN	1707.89	[unavailable]	4	Small ubiquitin-related modifier 2 OS=Homo sapiens GN=SUMO2 PE=1 SV=3	6.72	-0.3565	[unavailable]	[unavailable]
11	0.9918	VK(1.000)TENNDHINL	t05006_tc-254-2nd_SUMO2.12630.12630.3	12630	KPKEG.VKTENNDHINL.KVAGQ	G.VK[250.15]TENNDHINL.K	P61956	sp|P61956|SUMO2_HUMAN,tr|H7BZT4|H7BZT4_HUMAN,sp|P61956-2|SUMO2_HUMAN	1417.7	[unavailable]	3	Small ubiquitin-related modifier 2 OS=Homo sapiens GN=SUMO2 PE=1 SV=3	5.32	3.802	[unavailable]	[unavailable]
118	0.9595	VLEVK(1.000)QET	092815_23999_HG_e.08091.08091.2	8091	DENAG.VLEVKQET.DSSLV	G.VLEVK[242.14]QET.D	Q9NWK9	sp|Q9NWK9|BCD1_HUMAN	1058.56	[unavailable]	2	Box C\D snoRNA protein 1 OS=Homo sapiens GN=ZNHIT6 PE=1 SV=1	4.53	0.9208	[unavailable]	[unavailable]
177	1	VLSDVQEEK(0.001)GIK(0.942)YK(0.057)FEV	082715_23928_HG_v.11728.11728.3	11728	PEYPG.VLSDVQEEKGIKYKFEV.YEKND	G.VLSDVQEEKGIKYK[242.14]FEV.Y	P00374	sp|P00374|DYR_HUMAN,sp|P00374-2|DYR_HUMAN	2124.11	[unavailable]	3	Dihydrofolate reductase OS=Homo sapiens GN=DHFR PE=1 SV=2	4.87	1.7216	[unavailable]	[unavailable]
115	0.9872	VYNGK(0.000)TFNQVEIK(1.000)PEMIG	082715_23928_HG_v.11468.11468.3	11468	GSMVG.VYNGKTFNQVEIKPEMIG.HYLGE	G.VYNGKTFNQVEIK[242.14]PEM[147.04]IG.H	K7ELC2	tr|K7ELC2|K7ELC2_HUMAN,sp|P62841|RS15_HUMAN,tr|K7EM56|K7EM56_HUMAN	2196.09	[unavailable]	3	40S ribosomal protein S15 OS=Homo sapiens GN=RPS15 PE=1 SV=1	6.11	0.2498	[unavailable]	[unavailable]
408	1	WGSASNAGSGSGFNGGFGSSMDSK(1.000)S	092815_24000_HG_e.15372.15372.3	15372	GAAIG.WGSASNAGSGSGFNGGFGSSMDSKS.SGWGM	G.WGSASNAGSGSGFNGGFGSSM[147.04]DSK[242.14]S.S	Q13148	sp|Q13148|TADBP_HUMAN,sp|Q13148-4|TADBP_HUMAN	2467.99	[unavailable]	3	TAR DNA-binding protein 43 OS=Homo sapiens GN=TARDBP PE=1 SV=1	5.84	0.8892	[unavailable]	[unavailable]
408	0.9668	WGSASNAGSGSGFNGGFGSSMDSK(1.000)S	092815_24001_HG_e.18897.18897.3	18897	GAAIG.WGSASNAGSGSGFNGGFGSSMDSKS.SGWGM	G.WGSASNAGSGSGFNGGFGSSMDSK[242.14]S.S	Q13148	sp|Q13148|TADBP_HUMAN,sp|Q13148-4|TADBP_HUMAN	2452	[unavailable]	3	TAR DNA-binding protein 43 OS=Homo sapiens GN=TARDBP PE=1 SV=1	5.84	-0.4475	[unavailable]	[unavailable]
265	0.9997	YFEYIEENK(1.000)YS	032717_25661_HG_L.11869.11869.2	11869	DHGRG.YFEYIEENKYS.RAKSP	G.YFEYIEENK[242.14]YS.R	Q00839	sp|Q00839|HNRPU_HUMAN,sp|Q00839-2|HNRPU_HUMAN	1597.69	[unavailable]	2	Heterogeneous nuclear ribonucleoprotein U OS=Homo sapiens GN=HNRNPU PE=1 SV=6	4.25	0.9157	[unavailable]	[unavailable]
330	1	IK(1.000)QEMEDDYDYYGQQRVQ	032717_25660_HG_L.10512.10512.3	10512	VGNIH.IKQEMEDDYDYYGQQRVQ.ILERN	H.IK[242.14]QEMEDDYDYYGQQRVQ.L	Q9HC78	sp|Q9HC78|ZBT20_HUMAN,sp|Q9HC78-2|ZBT20_HUMAN	2421.05	[unavailable]	3	Zinc finger and BTB domain-containing protein 20 OS=Homo sapiens GN=ZBTB20 PE=1 SV=3	4.11	-0.982	[unavailable]	[unavailable]
486	0.9923	ILSPWGAEVK(1.000)AEPV	032717_25661_HG_L.13834.13834.2	13834	LFLAH.ILSPWGAEVKAEPV.EVVAP	H.ILSPWGAEVK[242.14]AEPV.E	P09874	sp|P09874|PARP1_HUMAN	1608.85	[unavailable]	2	Poly [ADP-ribose] polymerase 1 OS=Homo sapiens GN=PARP1 PE=1 SV=4	4.53	0.6062	[unavailable]	[unavailable]
c(699, 702)	0.999	LK(1.000)NVK(1.000)EVSFYRGA	t04957_tc-254_SUMO2.02399.02399.3	2399	VFYSH.LKNVKEVSFYRGA.VPVRV	H.LK[242.14]NVK[242.14]EVSFYRGA.V	Q9HB75-2	sp|Q9HB75-2|PIDD1_HUMAN,sp|Q9HB75-6|PIDD1_HUMAN	1737.92	-1	3	Isoform 2 of p53-induced death domain-containing protein 1 OS=Homo sapiens GN=PIDD1	9.7	575.509	0	0
524	0.9957	MGLLK(1.000)SEDK(0.000)V	082715_23928_HG_v.05838.05838.2	5838	RLLVH.MGLLKSEDKV.KAIAN	H.M[147.04]GLLK[242.14]SEDKV.K	P46060	sp|P46060|RAGP1_HUMAN	1248.64	[unavailable]	2	Ran GTPase-activating protein 1 OS=Homo sapiens GN=RANGAP1 PE=1 SV=1	5.82	-0.488	[unavailable]	[unavailable]
524	1	MGLLK(1.000)SEDK(0.000)VK(0.000)AI	092815_24002_HG_e.11629.11629.3	11629	RLLVH.MGLLKSEDKVKAI.ANLYG	H.M[147.04]GLLK[242.14]SEDKVKAI.A	P46060	sp|P46060|RAGP1_HUMAN	1560.85	[unavailable]	3	Ran GTPase-activating protein 1 OS=Homo sapiens GN=RANGAP1 PE=1 SV=1	8.25	0.4683	[unavailable]	[unavailable]
524	0.9646	MGLLK(1.000)SED	t04812_tc-232_4.15218.15218.2	15218	RLLVH.MGLLKSED.KVKAI	H.MGLLK[242.14]SED.K	P46060	sp|P46060|RAGP1_HUMAN	1005.48	0.57	2	Ran GTPase-activating protein 1 OS=Homo sapiens GN=RANGAP1 PE=1 SV=1	4.67	0.2423	15000000	26100000
524	0.9814	MGLLK(1.000)SEDK(0.000)V	t05003_tc-253-2nd_SUMO1.17974.17974.3	17974	RLLVH.MGLLKSEDKV.KAIAN	H.MGLLK[242.14]SEDKV.K	P46060	sp|P46060|RAGP1_HUMAN	1232.64	1.4	3	Ran GTPase-activating protein 1 OS=Homo sapiens GN=RANGAP1 PE=1 SV=1	5.82	3.26	8280000	5890000
524	0.9905	MGLLK(1.000)SEDK(0.000)VK(0.000)AIA	092815_23999_HG_e.13303.13303.3	13303	RLLVH.MGLLKSEDKVKAIA.NLYGP	H.MGLLK[242.14]SEDKVKAIA.N	P46060	sp|P46060|RAGP1_HUMAN	1615.9	[unavailable]	3	Ran GTPase-activating protein 1 OS=Homo sapiens GN=RANGAP1 PE=1 SV=1	8.25	0.6786	[unavailable]	[unavailable]
524	0.9551	MGLLK(1.000)SEDK(0.000)V	t04957_tc-254_SUMO2.18172.18172.3	18172	RLLVH.MGLLKSEDKV.KAIAN	H.MGLLK[250.15]SEDK[136.11]V.K	P46060	sp|P46060|RAGP1_HUMAN	1248.67	1.41	3	Ran GTPase-activating protein 1 OS=Homo sapiens GN=RANGAP1 PE=1 SV=1	5.82	0.9509	788000	559000
160	0.9431	QWFLK(1.000)HEARPL	082715_23928_HG_v.10169.10169.3	10169	CFEAH.QWFLKHEARPL.AELRN	H.QWFLK[242.14]HEARPL.A	P29590	sp|P29590|PML_HUMAN,sp|P29590-11|PML_HUMAN,sp|P29590-8|PML_HUMAN,sp|P29590-3|PML_HUMAN,sp|P29590-13|PML_HUMAN,sp|P29590-9|PML_HUMAN,sp|P29590-5|PML_HUMAN,sp|P29590-2|PML_HUMAN,sp|P29590-12|PML_HUMAN,tr|H3BT57|H3BT57_HUMAN,sp|P29590-4|PML_HUMAN,sp|P29590-10|PML_HUMAN,sp|P29590-14|PML_HUMAN	1537.82	[unavailable]	3	Protein PML OS=Homo sapiens GN=PML PE=1 SV=3	8.75	5.704	[unavailable]	[unavailable]
c(1259, 1272)	0.9641	RK(1.000)NRETASELLMRLK(1.000)DNRDLQK(0.000)FLQDC	t04803_tc-229_1.05862.05862.5	5862	IDDRH.RKNRETASELLMRLKDNRDLQKFLQDC.QELSL	H.RKNRETASELLMRLK[242.14]DNRDLQK[242.14]FLQDC[228.06].Q	Q01082	sp|Q01082|SPTB2_HUMAN,sp|Q01082-2|SPTB2_HUMAN,sp|Q01082-3|SPTB2_HUMAN	3672.86	-1	5	Spectrin beta chain, non-erythrocytic 1 OS=Homo sapiens GN=SPTBN1 PE=1 SV=2	9.19	0.2489	0	0
354	0.9634	RNHTCNLQQTCYNLQGGFK(1.000)CIDPIRCEEPYLRISDNRCMC	t05009_tc-255-2nd_SUMO3.50061.50061.5	50061	NECEH.RNHTCNLQQTCYNLQGGFKCIDPIRCEEPYLRISDNRCMC.PAENP	H.RNHTC[228.06]NLQQTC[228.06]YNLQGGFK[250.15]C[228.06]IDPIRC[228.06]EEPYLRISDNRC[228.06]M[147.04]C[228.06].P	G3XA98	tr|G3XA98|G3XA98_HUMAN,tr|G3V4U0|G3V4U0_HUMAN,sp|Q9UBX5|FBLN5_HUMAN	5622.46	[unavailable]	5	Fibulin 5, isoform CRA_a OS=Homo sapiens GN=FBLN5 PE=4 SV=1	7.78	3.4707	[unavailable]	[unavailable]
676	0.9992	VLPDLK(1.000)EEDG	032717_25660_HG_L.10055.10055.2	10055	CSLCH.VLPDLKEEDG.SLSLD	H.VLPDLK[242.14]EEDG.S	Q13263	sp|Q13263|TIF1B_HUMAN,sp|Q13263-2|TIF1B_HUMAN	1227.6	[unavailable]	2	Transcription intermediary factor 1-beta OS=Homo sapiens GN=TRIM28 PE=1 SV=5	3.92	-0.5957	[unavailable]	[unavailable]
676	0.9908	VLPDLK(1.000)EEDGSLS	082715_23928_HG_v.11382.11382.2	11382	CSLCH.VLPDLKEEDGSLS.LDGAD	H.VLPDLK[242.14]EEDGSLS.L	Q13263	sp|Q13263|TIF1B_HUMAN,sp|Q13263-2|TIF1B_HUMAN	1514.75	[unavailable]	2	Transcription intermediary factor 1-beta OS=Homo sapiens GN=TRIM28 PE=1 SV=5	3.92	2.173	[unavailable]	[unavailable]
1871	0.9923	AGAK(1.000)LFQDFQM	032717_25661_HG_L.14089.14089.2	14089	GGRGK.AGAKLFQDFQM.LSRIW	K.AGAK[242.14]LFQDFQM.L	P46100	sp|P46100|ATRX_HUMAN,sp|P46100-4|ATRX_HUMAN,sp|P46100-3|ATRX_HUMAN,sp|P46100-5|ATRX_HUMAN,sp|P46100-2|ATRX_HUMAN	1368.65	[unavailable]	2	Transcriptional regulator ATRX OS=Homo sapiens GN=ATRX PE=1 SV=5	5.88	0.4453	[unavailable]	[unavailable]
1871	0.9979	AGAK(1.000)LFQDFQMLS	032717_25661_HG_L.14108.14108.2	14108	GGRGK.AGAKLFQDFQMLS.RIWTH	K.AGAK[242.14]LFQDFQM[147.04]LS.R	P46100	sp|P46100|ATRX_HUMAN,sp|P46100-4|ATRX_HUMAN,sp|P46100-3|ATRX_HUMAN,sp|P46100-5|ATRX_HUMAN,sp|P46100-2|ATRX_HUMAN	1584.76	[unavailable]	2	Transcriptional regulator ATRX OS=Homo sapiens GN=ATRX PE=1 SV=5	5.88	-2.0771	[unavailable]	[unavailable]
1871	0.9999	AGAK(1.000)LFQDFQMLS	032717_25660_HG_L.17803.17803.2	17803	GGRGK.AGAKLFQDFQMLS.RIWTH	K.AGAK[242.14]LFQDFQMLS.R	P46100	sp|P46100|ATRX_HUMAN,sp|P46100-4|ATRX_HUMAN,sp|P46100-3|ATRX_HUMAN,sp|P46100-5|ATRX_HUMAN,sp|P46100-2|ATRX_HUMAN	1568.77	[unavailable]	2	Transcriptional regulator ATRX OS=Homo sapiens GN=ATRX PE=1 SV=5	5.88	-0.544	[unavailable]	[unavailable]
29	0.9101	AK(1.000)IQDK(0.000)EGIPPDQQRLI	082715_23928_HG_v.08383.08383.4	8383	IENVK.AKIQDKEGIPPDQQRLI.FAGKQ	K.AK[242.14]IQDKEGIPPDQQRLI.F	P0CG48	sp|P0CG48|UBC_HUMAN,sp|P0CG48|UBC_HUMAN,sp|P0CG48|UBC_HUMAN,sp|P0CG48|UBC_HUMAN,sp|P0CG48|UBC_HUMAN,sp|P0CG48|UBC_HUMAN,sp|P0CG48|UBC_HUMAN,sp|P0CG48|UBC_HUMAN,sp|P0CG48|UBC_HUMAN,tr|F5H041|F5H041_HUMAN,tr|F5H041|F5H041_HUMAN,tr|F5H041|F5H041_HUMAN,tr|F5H041|F5H041_HUMAN,tr|F5H041|F5H041_HUMAN,tr|F5H041|F5H041_HUMAN,tr|F5H041|F5H041_HUMAN,tr|Q96C32|Q96C32_HUMAN,tr|Q96C32|Q96C32_HUMAN,tr|Q96C32|Q9…	2062.12	[unavailable]	4	Polyubiquitin-C OS=Homo sapiens GN=UBC PE=1 SV=3	6.17	-0.4726	[unavailable]	[unavailable]
29	0.993	AK(0.968)IQDK(0.032)EGIPPDQQRLIFA	t04960_tc-255_SUMO3.29311.29311.4	29311	IENVK.AKIQDKEGIPPDQQRLIFA.GKQLE	K.AK[242.14]IQDKEGIPPDQQRLIFA.G	P0CG48	sp|P0CG48|UBC_HUMAN,sp|P0CG48|UBC_HUMAN,sp|P0CG48|UBC_HUMAN,sp|P0CG48|UBC_HUMAN,sp|P0CG48|UBC_HUMAN,sp|P0CG48|UBC_HUMAN,sp|P0CG48|UBC_HUMAN,sp|P0CG48|UBC_HUMAN,sp|P0CG48|UBC_HUMAN,tr|F5H041|F5H041_HUMAN,tr|F5H041|F5H041_HUMAN,tr|F5H041|F5H041_HUMAN,tr|F5H041|F5H041_HUMAN,tr|F5H041|F5H041_HUMAN,tr|F5H041|F5H041_HUMAN,tr|F5H041|F5H041_HUMAN,tr|Q96C32|Q96C32_HUMAN,tr|Q96C32|Q96C32_HUMAN,tr|Q96C32|Q9…	2280.22	0.69	4	Polyubiquitin-C OS=Homo sapiens GN=UBC PE=1 SV=3	6.17	1.817	1990000	2880000
29	1	AK(1.000)IQDK(0.000)EGIPPDQQRLIFA	t04963_tc-256_SUMO4.28243.28243.4	28243	IENVK.AKIQDKEGIPPDQQRLIFA.GKQLE	K.AK[250.15]IQDK[136.11]EGIPPDQQRLIFA.G	P0CG48	sp|P0CG48|UBC_HUMAN,sp|P0CG48|UBC_HUMAN,sp|P0CG48|UBC_HUMAN,sp|P0CG48|UBC_HUMAN,sp|P0CG48|UBC_HUMAN,sp|P0CG48|UBC_HUMAN,sp|P0CG48|UBC_HUMAN,sp|P0CG48|UBC_HUMAN,sp|P0CG48|UBC_HUMAN,tr|F5H041|F5H041_HUMAN,tr|F5H041|F5H041_HUMAN,tr|F5H041|F5H041_HUMAN,tr|F5H041|F5H041_HUMAN,tr|F5H041|F5H041_HUMAN,tr|F5H041|F5H041_HUMAN,tr|F5H041|F5H041_HUMAN,tr|Q96C32|Q96C32_HUMAN,tr|Q96C32|Q96C32_HUMAN,tr|Q96C32|Q9…	2296.25	0.56	4	Polyubiquitin-C OS=Homo sapiens GN=UBC PE=1 SV=3	6.17	1.4859	412000	737000
437	0.9789	DAEDWFFSK(1.000)T	082715_23928_HG_v.17029.17029.2	17029	EKNRK.DAEDWFFSKT.EELNR	K.DAEDWFFSK[242.14]T.E	F5GWP8	tr|F5GWP8|F5GWP8_HUMAN,sp|Q04695|K1C17_HUMAN	1358.58	[unavailable]	2	Keratin, type I cytoskeletal 17 OS=Homo sapiens GN=KRT17 PE=1 SV=1	4.03	735.061	[unavailable]	[unavailable]
682	1	DGLK(1.000)SQELFDEIRMT	032717_25660_HG_L.16605.16605.3	16605	SSVPK.DGLKSQELFDEIRMT.YIKEL	K.DGLK[242.14]SQELFDEIRMT.Y	P04150-3	sp|P04150-3|GCR_HUMAN,sp|P04150|GCR_HUMAN,sp|P04150-8|GCR_HUMAN,sp|P04150-10|GCR_HUMAN,sp|P04150-6|GCR_HUMAN,sp|P04150-2|GCR_HUMAN,sp|P04150-9|GCR_HUMAN,sp|P04150-5|GCR_HUMAN,sp|P04150-7|GCR_HUMAN	1894.91	[unavailable]	3	Isoform Alpha-2 of Glucocorticoid receptor OS=Homo sapiens GN=NR3C1	4.32	-0.0965	[unavailable]	[unavailable]
257	0.9987	DISENK(1.000)RAV	t05006_tc-254-2nd_SUMO2.06461.06461.3	6461	RKHKK.DISENKRAV.RRLRT	K.DISENK[242.14]RAV.R	P11142	sp|P11142|HSP7C_HUMAN,tr|E9PKE3|E9PKE3_HUMAN,tr|E9PNE6|E9PNE6_HUMAN,sp|P11142-2|HSP7C_HUMAN,tr|A8K7Q2|A8K7Q2_HUMAN	1144.58	1.02	3	Heat shock cognate 71 kDa protein OS=Homo sapiens GN=HSPA8 PE=1 SV=1	6.07	2.2338	3360000	3290000
275	0.9999	DLK(1.000)QEPLDDPT	032717_25660_HG_L.10127.10127.2	10127	ILQSK.DLKQEPLDDPT.CIDTS	K.DLK[242.14]QEPLDDPT.C	Q96JK9	sp|Q96JK9|MAML3_HUMAN	1383.65	[unavailable]	2	Mastermind-like protein 3 OS=Homo sapiens GN=MAML3 PE=1 SV=4	3.84	-0.0881	[unavailable]	[unavailable]
202	1	DQIYDIFQK(1.000)L	t04803_tc-229_1.47820.47820.2	47820	SRGFK.DQIYDIFQKL.NSNTQ	K.DQIYDIFQK[250.15]L.N	P60842	sp|P60842|IF4A1_HUMAN,sp|P60842-2|IF4A1_HUMAN,tr|J3KT12|J3KT12_HUMAN	1403.72	[unavailable]	2	Eukaryotic initiation factor 4A-I OS=Homo sapiens GN=EIF4A1 PE=1 SV=1	4.21	0.7815	[unavailable]	[unavailable]
165	1	FYDANYDGK(1.000)EYDPV	032717_25660_HG_L.13729.13729.2	13729	QWFKK.FYDANYDGKEYDPV.EARQG	K.FYDANYDGK[242.14]EYDPV.E	Q15555	sp|Q15555|MARE2_HUMAN,sp|Q15555-3|MARE2_HUMAN,sp|Q15555-5|MARE2_HUMAN,sp|Q15555-4|MARE2_HUMAN,sp|Q15555-2|MARE2_HUMAN	1808.75	[unavailable]	2	Microtubule-associated protein RP\EB family member 2 OS=Homo sapiens GN=MAPRE2 PE=1 SV=1	3.84	-0.809	[unavailable]	[unavailable]
512	0.977	GQVK(1.000)EEGIN	082715_23928_HG_v.03074.03074.2	3074	SKKSK.GQVKEEGIN.KSEKR	K.GQVK[242.14]EEGIN.K	P09874	sp|P09874|PARP1_HUMAN	1086.53	[unavailable]	2	Poly [ADP-ribose] polymerase 1 OS=Homo sapiens GN=PARP1 PE=1 SV=4	4.53	-0.785	[unavailable]	[unavailable]
683	0.9719	IDDRK(1.000)EWLT	t04954_tc-253_SUMO1.18407.18407.3	18407	FSKKK.IDDRKEWLT.NFMED	K.IDDRK[242.14]EWLT.N	Q02880	sp|Q02880|TOP2B_HUMAN,sp|Q02880-2|TOP2B_HUMAN,sp|P11388-4|TOP2A_HUMAN,sp|P11388-3|TOP2A_HUMAN,sp|P11388-2|TOP2A_HUMAN,sp|P11388|TOP2A_HUMAN	1288.64	0.26	3	DNA topoisomerase 2-beta OS=Homo sapiens GN=TOP2B PE=1 SV=3	4.56	1.1341	311000	1180000
500	0.9773	IETRDGK(1.000)LV	t04957_tc-254_SUMO2.10612.10612.3	10612	VVVKK.IETRDGKLV.SESSD	K.IETRDGK[242.14]LV.S	P05787-2	sp|P05787-2|K2C8_HUMAN,sp|P05787|K2C8_HUMAN	1143.62	1.68	3	Isoform 2 of Keratin, type II cytoskeletal 8 OS=Homo sapiens GN=KRT8	6.07	0	754000	448000
500	0.9708	IETRDGK(1.000)LV	t04957_tc-254_SUMO2.10614.10614.3	10614	VVVKK.IETRDGKLV.SESSD	K.IETRDGK[250.15]LV.S	P05787-2	sp|P05787-2|K2C8_HUMAN,sp|P05787|K2C8_HUMAN	1151.64	[unavailable]	3	Isoform 2 of Keratin, type II cytoskeletal 8 OS=Homo sapiens GN=KRT8	6.07	0.7136	[unavailable]	[unavailable]
286	0.9413	IFYIK(1.000)QEPFEPK(0.000)EEIS	082715_23928_HG_v.13803.13803.3	13803	ALPPK.IFYIKQEPFEPKEEIS.GSGTQ	K.IFYIK[242.14]QEPFEPKEEIS.G	Q96C00	sp|Q96C00|ZBTB9_HUMAN	2110.06	[unavailable]	3	Zinc finger and BTB domain-containing protein 9 OS=Homo sapiens GN=ZBTB9 PE=1 SV=1	4.49	4.246	[unavailable]	[unavailable]
338	0.9342	IIAPPERK(1.000)Y	t04812_tc-232_4.12708.12708.3	12708	TMKIK.IIAPPERKY.SVWIG	K.IIAPPERK[250.15]Y.S	P62736	sp|P62736|ACTA_HUMAN,sp|P68032|ACTC_HUMAN,sp|P68133|ACTS_HUMAN,sp|Q562R1|ACTBL_HUMAN,sp|P63267|ACTH_HUMAN,sp|P60709|ACTB_HUMAN,sp|P63261|ACTG_HUMAN,tr|Q5T8M7|Q5T8M7_HUMAN,sp|P63267-2|ACTH_HUMAN,tr|A6NL76|A6NL76_HUMAN,tr|Q5T8M8|Q5T8M8_HUMAN	1207.68	[unavailable]	3	Actin, aortic smooth muscle OS=Homo sapiens GN=ACTA2 PE=1 SV=1	8.59	-0.0756	[unavailable]	[unavailable]
5	1	IK(1.000)ADPDGPEAQAEA	032717_25660_HG_L.06258.06258.2	6258	--MTK.IKADPDGPEAQAEA.CSGER	K.IK[242.14]ADPDGPEAQAEA.C	Q9NX24	sp|Q9NX24|NHP2_HUMAN,tr|J3QSY4|J3QSY4_HUMAN	1524.71	[unavailable]	2	H\ACA ribonucleoprotein complex subunit 2 OS=Homo sapiens GN=NHP2 PE=1 SV=1	3.92	0.3198	[unavailable]	[unavailable]
262	0.9994	IK(1.000)AIPQLQGYL	032717_25660_HG_L.16436.16436.2	16436	QILPK.IKAIPQLQGYL.RSVFA	K.IK[242.14]AIPQLQGYL.R	Q02878	sp|Q02878|RL6_HUMAN	1356.78	[unavailable]	2	60S ribosomal protein L6 OS=Homo sapiens GN=RPL6 PE=1 SV=3	8.59	-1.4374	[unavailable]	[unavailable]
1321	1	IK(1.000)NENTEGSPQEDGVELEGL	032717_25660_HG_L.13965.13965.2	13965	KNKKK.IKNENTEGSPQEDGVELEGL.KQRLE	K.IK[242.14]NENTEGSPQEDGVELEGL.K	P11388-4	sp|P11388-4|TOP2A_HUMAN,sp|P11388-3|TOP2A_HUMAN,sp|P11388-2|TOP2A_HUMAN,sp|P11388|TOP2A_HUMAN	2271.05	[unavailable]	2	Isoform 4 of DNA topoisomerase 2-alpha OS=Homo sapiens GN=TOP2A	3.83	-1.8259	[unavailable]	[unavailable]
204	0.985	IK(1.000)QEIPEDYYIV	032717_25660_HG_L.15627.15627.2	15627	VIIKK.IKQEIPEDYYIV.ANAEL	K.IK[242.14]QEIPEDYYIV.A	Q8N8K9-3	sp|Q8N8K9-3|K1958_HUMAN,sp|Q8N8K9-2|K1958_HUMAN,sp|Q8N8K9|K1958_HUMAN	1622.82	[unavailable]	2	Isoform 3 of Uncharacterized protein KIAA1958 OS=Homo sapiens GN=KIAA1958	4.14	0.2254	[unavailable]	[unavailable]
185	1	IK(1.000)TETYPQGQPV	032717_25660_HG_L.07662.07662.2	7662	SALKK.IKTETYPQGQPV.KFPAN	K.IK[242.14]TETYPQGQPV.K	Q8N5C6	sp|Q8N5C6|SRBD1_HUMAN	1473.75	[unavailable]	2	S1 RNA-binding domain-containing protein 1 OS=Homo sapiens GN=SRBD1 PE=1 SV=2	6	0.4136	[unavailable]	[unavailable]
330	0.9959	IK(1.000)IIAPPERK(0.000)Y	t04809_tc-231_3.18387.18387.4	18387	PSTMK.IKIIAPPERKY.SVWIG	K.IK[250.15]IIAPPERK[136.11]Y.S	P62736	sp|P62736|ACTA_HUMAN,sp|P68032|ACTC_HUMAN,sp|P68133|ACTS_HUMAN,sp|Q562R1|ACTBL_HUMAN,sp|P63267|ACTH_HUMAN,sp|P60709|ACTB_HUMAN,sp|P63261|ACTG_HUMAN,tr|Q5T8M7|Q5T8M7_HUMAN,sp|P63267-2|ACTH_HUMAN,tr|A6NL76|A6NL76_HUMAN,tr|Q5T8M8|Q5T8M8_HUMAN	1456.87	0.2	4	Actin, aortic smooth muscle OS=Homo sapiens GN=ACTA2 PE=1 SV=1	9.7	-1.0863	171000	870000
103	1	IK(0.997)K(0.000)EK(0.000)ENGFSSPPQIK(0.000)DEPEDDGYFVPPK(0.744)EDIK(0.259)P	082715_23928_HG_v.12588.12588.5	12588	SGDAK.IKKEKENGFSSPPQIKDEPEDDGYFVPPKEDIKP.LKRPR	K.IKKEKENGFSSPPQIK[242.14]DEPEDDGYFVPPK[242.14]EDIKP.L	P11387	sp|P11387|TOP1_HUMAN	4128.03	[unavailable]	5	DNA topoisomerase 1 OS=Homo sapiens GN=TOP1 PE=1 SV=2	4.61	249.952	[unavailable]	[unavailable]
467	1	IK(0.000)VK(1.000)VEEEEEEK(0.000)VA	032717_25660_HG_L.05872.05872.3	5872	AKKAK.IKVKVEEEEEEKVA.EEEET	K.IKVK[242.14]VEEEEEEKVA.E	Q9Y2X3	sp|Q9Y2X3|NOP58_HUMAN	1771.92	[unavailable]	3	Nucleolar protein 58 OS=Homo sapiens GN=NOP58 PE=1 SV=1	4.48	-0.3095	[unavailable]	[unavailable]
595	0.985	ILAPYLEMK(1.000)DS	032717_25661_HG_L.13051.13051.2	13051	GEQWK.ILAPYLEMKDS.EIRQI	K.ILAPYLEMK[242.14]DS.E	Q96FV9	sp|Q96FV9|THOC1_HUMAN	1392.7	[unavailable]	2	THO complex subunit 1 OS=Homo sapiens GN=THOC1 PE=1 SV=1	4.37	-2.1006	[unavailable]	[unavailable]
88	1	IPDWFLNRQK(1.000)D	t04806_tc-230_2.29248.29248.3	29248	PRQYK.IPDWFLNRQKD.VKDGK	K.IPDWFLNRQK[242.14]D.V	P62269	sp|P62269|RS18_HUMAN,tr|J3JS69|J3JS69_HUMAN	1544.77	1.26	3	40S ribosomal protein S18 OS=Homo sapiens GN=RPS18 PE=1 SV=3	6.14	0.9464	277000	219000
53	1	IYK(1.000)QFFPFGDPT	032717_25661_HG_L.15231.15231.2	15231	AGFQK.IYKQFFPFGDPT.KFATF	K.IYK[242.14]QFFPFGDPT.K	P62166	sp|P62166|NCS1_HUMAN,sp|P62166-2|NCS1_HUMAN	1572.76	[unavailable]	2	Neuronal calcium sensor 1 OS=Homo sapiens GN=NCS1 PE=1 SV=2	5.83	0.3101	[unavailable]	[unavailable]
43	0.9165	K(0.000)K(0.000)K(0.000)WSK(0.000)GK(0.000)VRDK(1.000)L	t04957_tc-254_SUMO2.00121.00121.4	121	GGKAK.KKKWSKGKVRDKL.NNLVL	K.K[136.11]K[136.11]K[136.11]WSK[136.11]GK[136.11]VRDK[250.15]L.N	P62851	sp|P62851|RS25_HUMAN	1762.12	1.51	4	40S ribosomal protein S25 OS=Homo sapiens GN=RPS25 PE=1 SV=1	10.68	2.9029	7560000	5000000
c(281, 293)	0.9888	K(1.000)FFSASSRVGSK(0.000)K(1.000)	t04957_tc-254_SUMO2.21696.21696.2	21696	VTTVK.KFFSASSRVGSKK.EIQEA	K.K[242.14]FFSASSRVGSKK[242.14].E	Q9UJ41	sp|Q9UJ41|RABX5_HUMAN,sp|Q9UJ41-3|RABX5_HUMAN,tr|E7ERJ8|E7ERJ8_HUMAN,sp|Q9UJ41-4|RABX5_HUMAN,tr|E9PFK9|E9PFK9_HUMAN,sp|Q9UJ41-2|RABX5_HUMAN,tr|V9GYI8|V9GYI8_HUMAN	1655.87	-1	2	Rab5 GDP\GTP exchange factor OS=Homo sapiens GN=RABGEF1 PE=1 SV=2	11.26	0.4418	0	0
1715	0.9999	K(1.000)FLYEPFPV	032717_25660_HG_L.17298.17298.2	17298	KDFYK.KFLYEPFPV.ESSLL	K.K[242.14]FLYEPFPV.E	Q8N3C0	sp|Q8N3C0|ASCC3_HUMAN	1252.65	[unavailable]	2	Activating signal cointegrator 1 complex subunit 3 OS=Homo sapiens GN=ASCC3 PE=1 SV=3	6	0.1946	[unavailable]	[unavailable]
49	0.9857	K(1.000)GTPWEGGLFK(0.000)L	t04957_tc-254_SUMO2.38389.38389.3	38389	AIPGK.KGTPWEGGLFKL.RMLFK	K.K[242.14]GTPWEGGLFKL.R	B0QYN7	tr|B0QYN7|B0QYN7_HUMAN,sp|P63279|UBC9_HUMAN	1445.77	1.36	3	SUMO-conjugating enzyme UBC9 OS=Homo sapiens GN=UBE2I PE=1 SV=1	8.59	0.4423	809000	595000
180	0.999	K(1.000)IGYNPDTV	032717_25661_HG_L.06882.06882.2	6882	STYIK.KIGYNPDTV.AFVPI	K.K[242.14]IGYNPDTV.A	P68104	sp|P68104|EF1A1_HUMAN,sp|Q5VTE0|EF1A3_HUMAN	1119.56	[unavailable]	2	Elongation factor 1-alpha 1 OS=Homo sapiens GN=EEF1A1 PE=1 SV=1	5.83	-0.7619	[unavailable]	[unavailable]
201	0.988	K(1.000)LPIQEFHLS	032717_25661_HG_L.11655.11655.3	11655	ASEAK.KLPIQEFHLS.RILQE	K.K[242.14]LPIQEFHLS.R	P39748	sp|P39748|FEN1_HUMAN,sp|P39748-2|FEN1_HUMAN	1324.71	[unavailable]	3	Flap endonuclease 1 OS=Homo sapiens GN=FEN1 PE=1 SV=1	6.75	-1.2412	[unavailable]	[unavailable]
269	1	K(1.000)RGAPPSSNIEDFHG	032717_25661_HG_L.04473.04473.3	4473	SLFEK.KRGAPPSSNIEDFHG.LLPKG	K.K[242.14]RGAPPSSNIEDFHG.L	A8MXP9	tr|A8MXP9|A8MXP9_HUMAN,sp|P43243|MATR3_HUMAN,tr|D6REM6|D6REM6_HUMAN	1724.82	[unavailable]	3	Matrin-3 OS=Homo sapiens GN=MATR3 PE=1 SV=1	6.75	-0.3179	[unavailable]	[unavailable]
1440	0.9998	K(1.000)SQDFGNLFSFPS	032717_25661_HG_L.15719.15719.2	15719	SLHDK.KSQDFGNLFSFPS.YSQKS	K.K[242.14]SQDFGNLFSFPS.Y	Q02880	sp|Q02880|TOP2B_HUMAN,sp|Q02880-2|TOP2B_HUMAN	1586.74	[unavailable]	2	DNA topoisomerase 2-beta OS=Homo sapiens GN=TOP2B PE=1 SV=3	5.84	1.7672	[unavailable]	[unavailable]
480	1	K(0.001)VIK(0.999)TEPEDSR	082715_23928_HG_v.01866.01866.3	1866	FTLEK.KVIKTEPEDSR.-----	K.K[242.14]VIKTEPEDSR.-	Q13506	sp|Q13506|NAB1_HUMAN,tr|B8ZZS2|B8ZZS2_HUMAN,sp|Q13506-2|NAB1_HUMAN	1414.74	[unavailable]	3	NGFI-A-binding protein 1 OS=Homo sapiens GN=NAB1 PE=1 SV=2	6.18	-0.8395	[unavailable]	[unavailable]
163	0.9975	K(1.000)VPEFQFLIG	032717_25661_HG_L.15600.15600.2	15600	VTFLK.KVPEFQFLIG.DEAAT	K.K[242.14]VPEFQFLIG.D	P34949	sp|P34949|MPI_HUMAN,tr|H3BPB8|H3BPB8_HUMAN,tr|F5GX71|F5GX71_HUMAN,tr|H3BUZ9|H3BUZ9_HUMAN,tr|H3BT48|H3BT48_HUMAN,tr|H3BPP3|H3BPP3_HUMAN,tr|H3BMZ9|H3BMZ9_HUMAN	1290.7	[unavailable]	2	Mannose-6-phosphate isomerase OS=Homo sapiens GN=MPI PE=1 SV=2	6	-1.0387	[unavailable]	[unavailable]
49	0.978	K(1.000)GTPWEGGLFK(0.000)	t04806_tc-230_2.26066.26066.3	26066	AIPGK.KGTPWEGGLFK.LRMLF	K.K[250.15]GTPWEGGLFK[136.11].L	B0QYN7	tr|B0QYN7|B0QYN7_HUMAN,sp|P63279|UBC9_HUMAN	1348.71	1.36	3	SUMO-conjugating enzyme UBC9 OS=Homo sapiens GN=UBE2I PE=1 SV=1	8.59	-0.8805	339000	249000
49	0.9499	K(0.963)GTPWEGGLFK(0.037)L	t04809_tc-231_3.38705.38705.3	38705	AIPGK.KGTPWEGGLFKL.RMLFK	K.K[250.15]GTPWEGGLFK[136.11]L.R	B0QYN7	tr|B0QYN7|B0QYN7_HUMAN,sp|P63279|UBC9_HUMAN	1461.8	2.68	3	SUMO-conjugating enzyme UBC9 OS=Homo sapiens GN=UBE2I PE=1 SV=1	8.59	0.625	675000	252000
257	1	K(0.000)DISENK(1.000)RAV	t05012_tc-256-2nd_SUMO4.03863.03863.3	3863	KRKHK.KDISENKRAV.RRLRT	K.KDISENK[242.14]RAV.R	P11142	sp|P11142|HSP7C_HUMAN,tr|E9PKE3|E9PKE3_HUMAN,tr|E9PNE6|E9PNE6_HUMAN,sp|P11142-2|HSP7C_HUMAN,tr|A8K7Q2|A8K7Q2_HUMAN	1272.68	2.65	3	Heat shock cognate 71 kDa protein OS=Homo sapiens GN=HSPA8 PE=1 SV=1	8.59	0.5024	1500000	567000
500	1	K(0.000)IETRDGK(1.000)LV	t04809_tc-231_3.06748.06748.3	6748	AVVVK.KIETRDGKLV.SESSD	K.KIETRDGK[242.14]LV.S	P05787-2	sp|P05787-2|K2C8_HUMAN,sp|P05787|K2C8_HUMAN	1271.72	0.62	3	Isoform 2 of Keratin, type II cytoskeletal 8 OS=Homo sapiens GN=KRT8	8.59	-0.79	3650000	5870000
601	0.9755	K(0.000)IK(0.001)K(0.999)EQVET	082715_23928_HG_v.01421.01421.2	1421	VVPKK.KIKKEQVET.VPQAT	K.KIK[242.14]KEQVET.V	Q9BZ95	sp|Q9BZ95|NSD3_HUMAN,sp|Q9BZ95-5|NSD3_HUMAN,sp|Q9BZ95-2|NSD3_HUMAN,sp|Q9BZ95-4|NSD3_HUMAN,sp|Q9BZ95-3|NSD3_HUMAN	1215.68	[unavailable]	2	Histone-lysine N-methyltransferase NSD3 OS=Homo sapiens GN=WHSC1L1 PE=1 SV=1	8.5	1.203	[unavailable]	[unavailable]
497	0.9929	K(0.000)K(0.000)HIK(1.000)EEPL	082715_23928_HG_v.02031.02031.2	2031	KKRGK.KKHIKEEPL.SEEEP	K.KKHIK[242.14]EEPL.S	Q9Y2X3	sp|Q9Y2X3|NOP58_HUMAN	1234.7	[unavailable]	2	Nucleolar protein 58 OS=Homo sapiens GN=NOP58 PE=1 SV=1	8.51	1.1845	[unavailable]	[unavailable]
270	0.9963	K(0.000)K(0.000)K(0.003)TK(0.918)K(0.031)IK(0.020)EK(0.029)YIDQEEL	t04957_tc-254_SUMO2.06213.06213.4	6213	SGKDK.KKKTKKIKEKYIDQEEL.NKTKP	K.KKKTKKIKEK[242.14]YIDQEEL.N	P08238	sp|P08238|HS90B_HUMAN,sp|Q58FF8|H90B2_HUMAN	2262.29	0.6	4	Heat shock protein HSP 90-beta OS=Homo sapiens GN=HSP90AB1 PE=1 SV=4	9.53	1.5082	3570000	5980000
39	0.9396	K(0.000)K(0.000)K(0.000)WSK(0.000)GK(1.000)VRDK(0.000)L	t04954_tc-253_SUMO1.02899.02899.4	2899	GGKAK.KKKWSKGKVRDKL.NNLVL	K.KKKWSKGKVRDK[242.14]L.N	P62851	sp|P62851|RS25_HUMAN	1714.04	2.23	4	40S ribosomal protein S25 OS=Homo sapiens GN=RPS25 PE=1 SV=1	10.68	-0.3553	10000000	4490000
480	0.9978	K(0.000)VIK(1.000)TEPEDSR	032717_25661_HG_L.02017.02017.2	2017	FTLEK.KVIKTEPEDSR.-----	K.KVIK[242.14]TEPEDSR.-	Q13506	sp|Q13506|NAB1_HUMAN,tr|B8ZZS2|B8ZZS2_HUMAN,sp|Q13506-2|NAB1_HUMAN	1414.74	[unavailable]	2	NGFI-A-binding protein 1 OS=Homo sapiens GN=NAB1 PE=1 SV=2	6.18	0	[unavailable]	[unavailable]
1176	0.997	LAPFSGVK(1.000)QEQLSP	032717_25661_HG_L.11866.11866.2	11866	MDPKK.LAPFSGVKQEQLSP.RGQAG	K.LAPFSGVK[242.14]QEQLSP.R	Q9Y618	sp|Q9Y618|NCOR2_HUMAN,sp|Q9Y618-3|NCOR2_HUMAN,tr|C9JFD3|C9JFD3_HUMAN,sp|Q9Y618-4|NCOR2_HUMAN,tr|C9J0Q5|C9J0Q5_HUMAN,sp|Q9Y618-5|NCOR2_HUMAN,tr|C9JE98|C9JE98_HUMAN,tr|C9J7T7|C9J7T7_HUMAN	1613.84	[unavailable]	2	Nuclear receptor corepressor 2 OS=Homo sapiens GN=NCOR2 PE=1 SV=2	6	-0.9065	[unavailable]	[unavailable]
1176	0.9922	LAPFSGVK(1.000)QEQLSPRGQAGPPESL	032717_25661_HG_L.12017.12017.3	12017	MDPKK.LAPFSGVKQEQLSPRGQAGPPESL.GVPTA	K.LAPFSGVK[242.14]QEQLSPRGQAGPPESL.G	Q9Y618	sp|Q9Y618|NCOR2_HUMAN,sp|Q9Y618-3|NCOR2_HUMAN,tr|C9JFD3|C9JFD3_HUMAN,sp|Q9Y618-4|NCOR2_HUMAN,tr|C9J0Q5|C9J0Q5_HUMAN,sp|Q9Y618-5|NCOR2_HUMAN,tr|C9JE98|C9JE98_HUMAN,tr|C9J7T7|C9J7T7_HUMAN	2606.35	[unavailable]	3	Nuclear receptor corepressor 2 OS=Homo sapiens GN=NCOR2 PE=1 SV=2	6.14	-0.9824	[unavailable]	[unavailable]
1176	0.9806	LAPFSGVK(1.000)QEQLSPRGQAGPPESLGVPT	082715_23928_HG_v.14255.14255.3	14255	MDPKK.LAPFSGVKQEQLSPRGQAGPPESLGVPT.AQEAS	K.LAPFSGVK[242.14]QEQLSPRGQAGPPESLGVPT.A	Q9Y618	sp|Q9Y618|NCOR2_HUMAN,sp|Q9Y618-3|NCOR2_HUMAN,tr|C9JFD3|C9JFD3_HUMAN,sp|Q9Y618-4|NCOR2_HUMAN,tr|C9J0Q5|C9J0Q5_HUMAN,sp|Q9Y618-5|NCOR2_HUMAN,tr|C9JE98|C9JE98_HUMAN,tr|C9J7T7|C9J7T7_HUMAN	2960.54	[unavailable]	3	Nuclear receptor corepressor 2 OS=Homo sapiens GN=NCOR2 PE=1 SV=2	6.14	337.545	[unavailable]	[unavailable]
196	0.9974	LDSGK(1.000)ELHIN	t05003_tc-253-2nd_SUMO1.13985.13985.3	13985	TDPSK.LDSGKELHIN.LIPNK	K.LDSGK[242.14]ELHIN.L	P07900-2	sp|P07900-2|HS90A_HUMAN,sp|P07900|HS90A_HUMAN,sp|Q14568|HS902_HUMAN	1238.63	2.71	3	Isoform 2 of Heat shock protein HSP 90-alpha OS=Homo sapiens GN=HSP90AA1	5.32	2.6544	444000	164000
360	1	LEK(1.000)IFQNAPTDPT	032717_25660_HG_L.12381.12381.2	12381	KYVDK.LEKIFQNAPTDPT.QDFST	K.LEK[242.14]IFQNAPTDPT.Q	P45974	sp|P45974|UBP5_HUMAN,sp|P45974-2|UBP5_HUMAN	1586.79	[unavailable]	2	Ubiquitin carboxyl-terminal hydrolase 5 OS=Homo sapiens GN=USP5 PE=1 SV=2	4.37	-0.0768	[unavailable]	[unavailable]
96	0.987	LFEK(1.000)YGK(0.000)A	032717_25660_HG_L.05257.05257.2	5257	EEMRK.LFEKYGKA.GEVFI	K.LFEK[242.14]YGKA.G	Q15233	sp|Q15233|NONO_HUMAN,sp|Q15233-2|NONO_HUMAN	1068.56	[unavailable]	2	Non-POU domain-containing octamer-binding protein OS=Homo sapiens GN=NONO PE=1 SV=4	8.5	0.7982	[unavailable]	[unavailable]
516	0.9964	LFGFK(1.000)EDPFVFIPEDDPLFPPIEK(0.000)	082715_23928_HG_v.23845.23845.3	23845	SKKMK.LFGFKEDPFVFIPEDDPLFPPIEK.FYALD	K.LFGFK[242.14]EDPFVFIPEDDPLFPPIEK.F	Q08J23	sp|Q08J23|NSUN2_HUMAN,sp|Q08J23-2|NSUN2_HUMAN,sp|Q08J23-3|NSUN2_HUMAN	2949.48	[unavailable]	3	tRNA (cytosine(34)-C(5))-methyltransferase OS=Homo sapiens GN=NSUN2 PE=1 SV=2	4.02	341.597	[unavailable]	[unavailable]
379	1	LK(1.000)QEVGEQSHPEIQQPPPGPESYVPPYRPS	032717_25660_HG_L.12550.12550.4	12550	PPLKK.LKQEVGEQSHPEIQQPPPGPESYVPPYRPS.LEEDS	K.LK[242.14]QEVGEQSHPEIQQPPPGPESYVPPYRPS.L	Q15742	sp|Q15742|NAB2_HUMAN,sp|Q15742-3|NAB2_HUMAN	3483.71	[unavailable]	4	NGFI-A-binding protein 2 OS=Homo sapiens GN=NAB2 PE=1 SV=1	4.91	-0.42	[unavailable]	[unavailable]
338	1	LK(1.000)SEFNEPGEDFTEV	032717_25660_HG_L.14761.14761.2	14761	QGRKK.LKSEFNEPGEDFTEV.HQNWN	K.LK[242.14]SEFNEPGEDFTEV.H	Q96HR8	sp|Q96HR8|NAF1_HUMAN	1853.83	[unavailable]	2	H\ACA ribonucleoprotein complex non-core subunit NAF1 OS=Homo sapiens GN=NAF1 PE=1 SV=2	3.91	0	[unavailable]	[unavailable]
568	0.9978	LK(1.000)TEQGGAHFSV	032717_25660_HG_L.06478.06478.2	6478	PTAKK.LKTEQGGAHFSV.SSLAE	K.LK[242.14]TEQGGAHFSV.S	P13010	sp|P13010|XRCC5_HUMAN	1386.69	[unavailable]	2	X-ray repair cross-complementing protein 5 OS=Homo sapiens GN=XRCC5 PE=1 SV=3	6.75	-0.5274	[unavailable]	[unavailable]
568	1	LK(1.000)TEQGGAHFSVS	032717_25660_HG_L.05756.05756.2	5756	PTAKK.LKTEQGGAHFSVS.SLAEG	K.LK[242.14]TEQGGAHFSVS.S	P13010	sp|P13010|XRCC5_HUMAN	1473.72	[unavailable]	2	X-ray repair cross-complementing protein 5 OS=Homo sapiens GN=XRCC5 PE=1 SV=3	6.75	0.6617	[unavailable]	[unavailable]
693	1	LQQYFPK(1.000)APEFPS	032717_25660_HG_L.15780.15780.2	15780	EAWSK.LQQYFPKAPEFPS.YKECC	K.LQQYFPK[242.14]APEFPS.Y	Q86UV5-8	sp|Q86UV5-8|UBP48_HUMAN,sp|Q86UV5|UBP48_HUMAN,sp|Q86UV5-2|UBP48_HUMAN,sp|Q86UV5-3|UBP48_HUMAN,sp|Q86UV5-5|UBP48_HUMAN	1664.82	[unavailable]	2	Isoform 8 of Ubiquitin carboxyl-terminal hydrolase 48 OS=Homo sapiens GN=USP48	6	-0.1465	[unavailable]	[unavailable]
398	1	LRVK(1.000)IEPGVDPDDTYNETPYEK(0.000)G	032717_25660_HG_L.12073.12073.3	12073	NPLNK.LRVKIEPGVDPDDTYNETPYEKG.FCFVS	K.LRVK[242.14]IEPGVDPDDTYNETPYEKG.F	Q9H4A4	sp|Q9H4A4|AMPB_HUMAN,tr|A6NKB8|A6NKB8_HUMAN	2748.32	[unavailable]	3	Aminopeptidase B OS=Homo sapiens GN=RNPEP PE=1 SV=2	4.3	1.7303	[unavailable]	[unavailable]
55	1	NIK(1.000)RGGNRFEPY	082715_23928_HG_v.05285.05285.3	5285	KRKEK.NIKRGGNRFEPY.ANPTK	K.NIK[242.14]RGGNRFEPY.A	P52272	sp|P52272|HNRPM_HUMAN,sp|P52272-2|HNRPM_HUMAN,tr|M0R0Y6|M0R0Y6_HUMAN	1563.79	[unavailable]	3	Heterogeneous nuclear ribonucleoprotein M OS=Homo sapiens GN=HNRNPM PE=1 SV=3	9.99	2.9216	[unavailable]	[unavailable]
573	0.9957	NISGETPEGIK(1.000)AEPLTPM	032717_25661_HG_L.12814.12814.2	12814	ISASK.NISGETPEGIKAEPLTPM.EDALP	K.NISGETPEGIK[242.14]AEPLTPM.E	Q8WY36	sp|Q8WY36|BBX_HUMAN,sp|Q8WY36-2|BBX_HUMAN,tr|C9JA69|C9JA69_HUMAN	1996.98	[unavailable]	2	HMG box transcription factor BBX OS=Homo sapiens GN=BBX PE=1 SV=1	4.25	0.0611	[unavailable]	[unavailable]
262	1	PIDK(0.996)K(0.004)APDFV	t05006_tc-254-2nd_SUMO2.19701.19701.3	19701	KFVIK.PIDKKAPDFV.FYAPR	K.PIDK[242.14]KAPDFV.F	P35241-5	sp|P35241-5|RADI_HUMAN,sp|P15311|EZRI_HUMAN,sp|P35241|RADI_HUMAN,sp|P26038|MOES_HUMAN,tr|E7EQR4|E7EQR4_HUMAN,sp|P35241-4|RADI_HUMAN	1242.66	3.76	3	Isoform 5 of Radixin OS=Homo sapiens GN=RDX	6.38	3.0133	361000	96000
312	0.9945	QQQIPNPSGK(1.000)FD	t04960_tc-255_SUMO3.30556.30556.3	30556	GLIKK.QQQIPNPSGKFD.GLSTF	K.QQQIPNPSGK[250.15]FD.G	Q658L1	sp|Q658L1|F154B_HUMAN,sp|Q658L1-2|F154B_HUMAN	1479.72	[unavailable]	3	Protein FAM154B OS=Homo sapiens GN=FAM154B PE=2 SV=1	6.09	0.4322	[unavailable]	[unavailable]
223	1	QVPLNPDLNQTK(1.000)PG	032717_25660_HG_L.10873.10873.2	10873	PTGKK.QVPLNPDLNQTKPG.NFPSL	K.QVPLNPDLNQTK[242.14]PG.N	Q15022	sp|Q15022|SUZ12_HUMAN,tr|J3QQW9|J3QQW9_HUMAN	1633.84	[unavailable]	2	Polycomb protein SUZ12 OS=Homo sapiens GN=SUZ12 PE=1 SV=3	5.84	0.6716	[unavailable]	[unavailable]
82	0.9653	RRK(1.000)NNEAAK(0.742)RSREK(0.258)R	t05009_tc-255-2nd_SUMO3.09604.09604.4	9604	MYWEK.RRKNNEAAKRSREKR.RLNDL	K.RRK[250.15]NNEAAK[136.11]RSREK[250.15]R.R	Q16649	sp|Q16649|NFIL3_HUMAN	2150.21	0.61	4	Nuclear factor interleukin-3-regulated protein OS=Homo sapiens GN=NFIL3 PE=1 SV=2	11.84	3.7399	2750000	4530000
1106	1	SATLPYIK(1.000)QEEFSPRSQNSQPEGLLV	082715_23928_HG_v.16046.16046.3	16046	QESAK.SATLPYIKQEEFSPRSQNSQPEGLLV.RAQHE	K.SATLPYIK[242.14]QEEFSPRSQNSQPEGLLV.R	O75376	sp|O75376|NCOR1_HUMAN,sp|O75376-2|NCOR1_HUMAN	3031.52	[unavailable]	3	Nuclear receptor corepressor 1 OS=Homo sapiens GN=NCOR1 PE=1 SV=2	4.78	656.011	[unavailable]	[unavailable]
239	0.997	SIK(1.000)EEGEDLQS	032717_25661_HG_L.05639.05639.2	5639	VSQPK.SIKEEGEDLQS.CLICV	K.SIK[242.14]EEGEDLQS.C	Q15596	sp|Q15596|NCOA2_HUMAN,tr|E7EWM1|E7EWM1_HUMAN	1347.62	[unavailable]	2	Nuclear receptor coactivator 2 OS=Homo sapiens GN=NCOA2 PE=1 SV=2	4	-0.814	[unavailable]	[unavailable]
82	1	SIYGEK(1.000)FEDENFI	t04954_tc-253_SUMO1.36228.36228.2	36228	GTGGK.SIYGEKFEDENFI.LKHTG	K.SIYGEK[242.14]FEDENFI.L	P62937	sp|P62937|PPIA_HUMAN,tr|C9J5S7|C9J5S7_HUMAN,tr|F8WE65|F8WE65_HUMAN,sp|P62937-2|PPIA_HUMAN	1703.77	1.74	2	Peptidyl-prolyl cis-trans isomerase A OS=Homo sapiens GN=PPIA PE=1 SV=2	4	588.614	3360000	1940000
82	1	SIYGEK(1.000)FEDENFIL	t05012_tc-256-2nd_SUMO4.42544.42544.2	42544	GTGGK.SIYGEKFEDENFIL.KHTGP	K.SIYGEK[242.14]FEDENFIL.K	P62937	sp|P62937|PPIA_HUMAN,tr|C9J5S7|C9J5S7_HUMAN,tr|F8WE65|F8WE65_HUMAN,sp|P62937-2|PPIA_HUMAN	1816.85	2.18	2	Peptidyl-prolyl cis-trans isomerase A OS=Homo sapiens GN=PPIA PE=1 SV=2	4	1.3423	706000	324000
82	0.9824	SIYGEK(1.000)FEDENFI	t05006_tc-254-2nd_SUMO2.34326.34326.2	34326	GTGGK.SIYGEKFEDENFI.LKHTG	K.SIYGEK[250.15]FEDENFI.L	P62937	sp|P62937|PPIA_HUMAN,tr|C9J5S7|C9J5S7_HUMAN,tr|F8WE65|F8WE65_HUMAN,sp|P62937-2|PPIA_HUMAN	1711.78	[unavailable]	2	Peptidyl-prolyl cis-trans isomerase A OS=Homo sapiens GN=PPIA PE=1 SV=2	4	4.7723	[unavailable]	[unavailable]
82	0.9954	SIYGEK(1.000)FEDENFIL	t04963_tc-256_SUMO4.43207.43207.2	43207	GTGGK.SIYGEKFEDENFIL.KHTGP	K.SIYGEK[250.15]FEDENFIL.K	P62937	sp|P62937|PPIA_HUMAN,tr|C9J5S7|C9J5S7_HUMAN,tr|F8WE65|F8WE65_HUMAN,sp|P62937-2|PPIA_HUMAN	1824.87	[unavailable]	2	Peptidyl-prolyl cis-trans isomerase A OS=Homo sapiens GN=PPIA PE=1 SV=2	4	4.0759	[unavailable]	[unavailable]
301	0.9973	SNPYGEWQEIK(1.000)QEVES	032717_25660_HG_L.17116.17116.2	17116	KTLKK.SNPYGEWQEIKQEVES.HEEVD	K.SNPYGEWQEIK[242.14]QEVES.H	O75554	sp|O75554|WBP4_HUMAN,sp|O75554-2|WBP4_HUMAN	2035.91	[unavailable]	2	WW domain-binding protein 4 OS=Homo sapiens GN=WBP4 PE=1 SV=1	4.09	-1.3178	[unavailable]	[unavailable]
477	0.9613	SPEDLERLLPHK(1.000)V	t04803_tc-229_1.33941.33941.3	33941	QAAGK.SPEDLERLLPHKV.FEGNR	K.SPEDLERLLPHK[250.15]V.F	P06744-2	sp|P06744-2|G6PI_HUMAN,sp|P06744|G6PI_HUMAN	1653.89	[unavailable]	3	Isoform 2 of Glucose-6-phosphate isomerase OS=Homo sapiens GN=GPI	5.42	0	[unavailable]	[unavailable]
467	0.9988	VK(1.000)VEEEEEEK(0.000)VA	032717_25660_HG_L.04775.04775.2	4775	KAKIK.VKVEEEEEEKVA.EEEET	K.VK[242.14]VEEEEEEKVA.E	Q9Y2X3	sp|Q9Y2X3|NOP58_HUMAN	1530.74	[unavailable]	2	Nucleolar protein 58 OS=Homo sapiens GN=NOP58 PE=1 SV=1	4.21	0.0796	[unavailable]	[unavailable]
260	0.9955	YDDIK(0.009)K(0.991)VV	t05012_tc-256-2nd_SUMO4.14636.14636.2	14636	EKPAK.YDDIKKVV.KQASE	K.YDDIK[136.11]K[250.15]VV.K	P04406	sp|P04406|G3P_HUMAN,sp|P04406-2|G3P_HUMAN,tr|E7EUT5|E7EUT5_HUMAN	1108.61	1.96	2	Glyceraldehyde-3-phosphate dehydrogenase OS=Homo sapiens GN=GAPDH PE=1 SV=3	5.96	3.9568	3690000	1890000
259	0.9712	YDDIK(1.000)K(0.000)VV	t04957_tc-254_SUMO2.15614.15614.3	15614	EKPAK.YDDIKKVV.KQASE	K.YDDIK[242.14]KVV.K	P04406	sp|P04406|G3P_HUMAN,sp|P04406-2|G3P_HUMAN,tr|E7EUT5|E7EUT5_HUMAN	1092.58	1.89	3	Glyceraldehyde-3-phosphate dehydrogenase OS=Homo sapiens GN=GAPDH PE=1 SV=3	5.96	-0.9192	2480000	1310000
260	0.9901	YDDIK(0.000)K(1.000)VV	t04963_tc-256_SUMO4.15582.15582.3	15582	EKPAK.YDDIKKVV.KQASE	K.YDDIKK[242.14]VV.K	P04406	sp|P04406|G3P_HUMAN,sp|P04406-2|G3P_HUMAN,tr|E7EUT5|E7EUT5_HUMAN	1092.58	1.93	3	Glyceraldehyde-3-phosphate dehydrogenase OS=Homo sapiens GN=GAPDH PE=1 SV=3	5.96	0.9192	9880000	5120000
262	0.9895	YDLDFK(1.000)SPDDPS	t04812_tc-232_4.26174.26174.2	26174	FRSGK.YDLDFKSPDDPS.RYISP	K.YDLDFK[242.14]SPDDPS.R	P06733	sp|P06733|ENOA_HUMAN,sp|P06733-2|ENOA_HUMAN	1511.64	0.94	2	Alpha-enolase OS=Homo sapiens GN=ENO1 PE=1 SV=2	3.77	0.7258	1960000	2090000
262	0.97	YDLDFK(1.000)SPDDPS	t04963_tc-256_SUMO4.27387.27387.2	27387	FRSGK.YDLDFKSPDDPS.RYISP	K.YDLDFK[250.15]SPDDPS.R	P06733	sp|P06733|ENOA_HUMAN,sp|P06733-2|ENOA_HUMAN	1519.66	[unavailable]	2	Alpha-enolase OS=Homo sapiens GN=ENO1 PE=1 SV=2	3.77	2.3264	[unavailable]	[unavailable]
169	1	YGLFK(1.000)EENPYARFENN	t04957_tc-254_SUMO2.30252.30252.3	30252	EIRKK.YGLFKEENPYARFENN.-----	K.YGLFK[242.14]EENPYARFENN.-	P53801	sp|P53801|PTTG_HUMAN,tr|A8MXQ1|A8MXQ1_HUMAN	2103.96	1.84	3	Pituitary tumor-transforming gene 1 protein-interacting protein OS=Homo sapiens GN=PTTG1IP PE=1 SV=1	4.79	4.4321	469000	255000
169	1	YGLFK(1.000)EENPYARFENN	t04957_tc-254_SUMO2.30234.30234.3	30234	EIRKK.YGLFKEENPYARFENN.-----	K.YGLFK[250.15]EENPYARFENN.-	P53801	sp|P53801|PTTG_HUMAN,tr|A8MXQ1|A8MXQ1_HUMAN	2111.98	[unavailable]	3	Pituitary tumor-transforming gene 1 protein-interacting protein OS=Homo sapiens GN=PTTG1IP PE=1 SV=1	4.79	0.8657	[unavailable]	[unavailable]
476	1	YK(1.000)QERLEEMFPDEVDTPRDVAA	082715_23928_HG_v.11184.11184.3	11184	KMLEK.YKQERLEEMFPDEVDTPRDVAA.RIRFQ	K.YK[242.14]QERLEEM[147.04]FPDEVDTPRDVAA.R	Q2NL82	sp|Q2NL82|TSR1_HUMAN	2767.28	[unavailable]	3	Pre-rRNA-processing protein TSR1 homolog OS=Homo sapiens GN=TSR1 PE=1 SV=1	4.2	366.566	[unavailable]	[unavailable]
491	0.942	YK(0.000)VFDAK(1.000)PS	032717_25660_HG_L.06201.06201.2	6201	LTFIK.YKVFDAKPS.AKTLS	K.YKVFDAK[242.14]PS.A	Q8WVV9	sp|Q8WVV9|HNRLL_HUMAN,tr|D6W592|D6W592_HUMAN,sp|Q8WVV9-4|HNRLL_HUMAN,sp|Q8WVV9-5|HNRLL_HUMAN,tr|B7WPG3|B7WPG3_HUMAN	1167.59	[unavailable]	2	Heterogeneous nuclear ribonucleoprotein L-like OS=Homo sapiens GN=HNRNPLL PE=1 SV=1	8.5	1.8786	[unavailable]	[unavailable]
254	1	YYLAPK(1.000)IEDEEGS	082715_23928_HG_v.11207.11207.2	11207	MGHLK.YYLAPKIEDEEGS.-----	K.YYLAPK[242.14]IEDEEGS.-	P12004	sp|P12004|PCNA_HUMAN	1626.74	[unavailable]	2	Proliferating cell nuclear antigen OS=Homo sapiens GN=PCNA PE=1 SV=1	4	0.5996	[unavailable]	[unavailable]
351	0.9936	ALDGDTK(1.000)NST	092815_23999_HG_e.02998.02998.2	2998	SDRII.ALDGDTKNST.FSEIF	L.ALDGDTK[242.14]NST.F	P29401-2	sp|P29401-2|TKT_HUMAN,sp|P29401|TKT_HUMAN,tr|B4E022|B4E022_HUMAN	1134.52	[unavailable]	2	Isoform 2 of Transketolase OS=Homo sapiens GN=TKT	4.21	1.0741	[unavailable]	[unavailable]
47	0.9971	ALPIFK(1.000)QEDS	032717_25661_HG_L.10792.10792.2	10792	MSDVL.ALPIFKQEDS.SLPLD	L.ALPIFK[242.14]QEDS.S	Q9NZI7	sp|Q9NZI7|UBIP1_HUMAN,sp|Q9NZI7-4|UBIP1_HUMAN	1260.64	[unavailable]	2	Upstream-binding protein 1 OS=Homo sapiens GN=UBP1 PE=2 SV=1	4.37	0.3867	[unavailable]	[unavailable]
50	0.9908	ALPIFK(1.000)QEES	092815_24000_HG_e.16561.16561.2	16561	MSDVL.ALPIFKQEES.SLPPD	L.ALPIFK[242.14]QEES.S	Q12800	sp|Q12800|TFCP2_HUMAN,sp|Q12800-4|TFCP2_HUMAN,sp|Q12800-3|TFCP2_HUMAN,sp|Q12800-2|TFCP2_HUMAN,tr|F8VX55|F8VX55_HUMAN	1274.65	[unavailable]	2	Alpha-globin transcription factor CP2 OS=Homo sapiens GN=TFCP2 PE=1 SV=2	4.53	0.9562	[unavailable]	[unavailable]
19	1	ATVK(1.000)EERGETA	092815_24001_HG_e.02760.02760.2	2760	QPEVL.ATVKEERGETA.AGAGV	L.ATVK[242.14]EERGETA.A	O00358	sp|O00358|FOXE1_HUMAN	1303.64	[unavailable]	2	Forkhead box protein E1 OS=Homo sapiens GN=FOXE1 PE=1 SV=3	4.79	2.2438	[unavailable]	[unavailable]
48	1	CEAK(1.000)NLLPYLGPHK(0.000)MRDCFCT	092815_24000_HG_e.40637.40637.2	40637	LRGKI.CEAKNLLPYLGPHKMRDCFCT.INLDQ	L.C[228.06]EAK[242.14]NLLPYLGPHKMRDC[228.06]FC[228.06]T.L	Q15283	sp|Q15283|RASA2_HUMAN,sp|Q15283-2|RASA2_HUMAN	2927.32	[unavailable]	2	Ras GTPase-activating protein 2 OS=Homo sapiens GN=RASA2 PE=1 SV=3	7.95	1.5835	[unavailable]	[unavailable]
216	1	CK(1.000)FADGGPK(0.500)K(0.500)	t05012_tc-256-2nd_SUMO4.25323.25323.2	25323	SDPLL.CKFADGGPKK.RQNQG	L.C[228.06]K[136.11]FADGGPK[250.15]K[250.15].R	Q15434	sp|Q15434|RBMS2_HUMAN,tr|F8W1T6|F8W1T6_HUMAN,tr|F8VV01|F8VV01_HUMAN,tr|F5H5C8|F5H5C8_HUMAN	1426.71	0.32	2	RNA-binding motif, single-stranded-interacting protein 2 OS=Homo sapiens GN=RBMS2 PE=1 SV=1	9.2	1410.67	141000	447000
117	0.9821	CNYK(1.000)EHWFT	t04957_tc-254_SUMO2.30548.30548.2	30548	ERSFI.CNYKEHWFT.VRKLG	L.C[228.06]NYK[242.14]EHWFT.V	F5H211	tr|F5H211|F5H211_HUMAN,sp|P54252|ATX3_HUMAN,sp|P54252-2|ATX3_HUMAN,tr|C9JQV6|C9JQV6_HUMAN,sp|P54252-4|ATX3_HUMAN,sp|P54252-3|ATX3_HUMAN,tr|G3V5H3|G3V5H3_HUMAN,tr|G3V4F4|G3V4F4_HUMAN,tr|G3V4F5|G3V4F5_HUMAN,tr|G3V3T0|G3V3T0_HUMAN	1465.61	2.19	2	Ataxin-3 OS=Homo sapiens GN=ATXN3 PE=1 SV=1	6.74	0.9981	790000	361000
730	0.9991	DATPIDDLDGVPIK(1.000)S	032717_25661_HG_L.14241.14241.2	14241	DGIPI.DATPIDDLDGVPIKS.LDDDL	L.DATPIDDLDGVPIK[242.14]S.L	O15042	sp|O15042|SR140_HUMAN,sp|O15042-2|SR140_HUMAN,tr|E7ET15|E7ET15_HUMAN,sp|O15042-3|SR140_HUMAN	1668.82	[unavailable]	2	U2 snRNP-associated SURP motif-containing protein OS=Homo sapiens GN=U2SURP PE=1 SV=2	3.77	-1.242	[unavailable]	[unavailable]
292	0.9965	DDFK(1.000)AEDFQIEGYNPHPT	092815_24000_HG_e.20148.20148.3	20148	KVEKI.DDFKAEDFQIEGYNPHPT.IKMEM	L.DDFK[242.14]AEDFQIEGYNPHPT.L	P04818	sp|P04818|TYSY_HUMAN,sp|P04818-2|TYSY_HUMAN,sp|P04818-3|TYSY_HUMAN	2235.97	[unavailable]	3	Thymidylate synthase OS=Homo sapiens GN=TYMS PE=1 SV=3	4.1	1.7992	[unavailable]	[unavailable]
316	0.9941	DGFDPRGNIK(1.000)V	t04812_tc-232_4.22822.22822.3	22822	LINQL.DGFDPRGNIKV.LMATN	L.DGFDPRGNIK[250.15]V.L	P35998	sp|P35998|PRS7_HUMAN,sp|P35998-2|PRS7_HUMAN	1338.68	[unavailable]	3	26S protease regulatory subunit 7 OS=Homo sapiens GN=PSMC2 PE=1 SV=3	5.96	1.0235	[unavailable]	[unavailable]
175	1	DIK(1.000)PEPDDLIDEDLNFV	032717_25660_HG_L.20418.20418.2	20418	SEDVI.DIKPEPDDLIDEDLNFV.QENPL	L.DIK[242.14]PEPDDLIDEDLNFV.Q	Q6PJT7	sp|Q6PJT7|ZC3HE_HUMAN,sp|Q6PJT7-2|ZC3HE_HUMAN,sp|Q6PJT7-9|ZC3HE_HUMAN,sp|Q6PJT7-5|ZC3HE_HUMAN,tr|G3V256|G3V256_HUMAN,sp|Q6PJT7-11|ZC3HE_HUMAN,sp|Q6PJT7-3|ZC3HE_HUMAN,sp|Q6PJT7-4|ZC3HE_HUMAN,sp|Q6PJT7-10|ZC3HE_HUMAN,tr|G3V5I6|G3V5I6_HUMAN	2099.99	[unavailable]	2	Zinc finger CCCH domain-containing protein 14 OS=Homo sapiens GN=ZC3H14 PE=1 SV=1	3.57	-1.1615	[unavailable]	[unavailable]
175	1	DIK(1.000)PEPDDLIDEDLNFVQ	032717_25660_HG_L.19792.19792.2	19792	SEDVI.DIKPEPDDLIDEDLNFVQ.ENPLS	L.DIK[242.14]PEPDDLIDEDLNFVQ.E	Q6PJT7	sp|Q6PJT7|ZC3HE_HUMAN,sp|Q6PJT7-2|ZC3HE_HUMAN,sp|Q6PJT7-9|ZC3HE_HUMAN,sp|Q6PJT7-5|ZC3HE_HUMAN,tr|G3V256|G3V256_HUMAN,sp|Q6PJT7-11|ZC3HE_HUMAN,sp|Q6PJT7-3|ZC3HE_HUMAN,sp|Q6PJT7-4|ZC3HE_HUMAN,sp|Q6PJT7-10|ZC3HE_HUMAN,tr|G3V5I6|G3V5I6_HUMAN	2228.05	[unavailable]	2	Zinc finger CCCH domain-containing protein 14 OS=Homo sapiens GN=ZC3H14 PE=1 SV=1	3.57	-0.9853	[unavailable]	[unavailable]
175	1	DIK(1.000)PEPDDLIDEDLNFVQENPL	032717_25660_HG_L.21517.21517.3	21517	SEDVI.DIKPEPDDLIDEDLNFVQENPL.SQKKP	L.DIK[242.14]PEPDDLIDEDLNFVQENPL.S	Q6PJT7	sp|Q6PJT7|ZC3HE_HUMAN,sp|Q6PJT7-2|ZC3HE_HUMAN,sp|Q6PJT7-9|ZC3HE_HUMAN,sp|Q6PJT7-5|ZC3HE_HUMAN,tr|G3V256|G3V256_HUMAN,sp|Q6PJT7-11|ZC3HE_HUMAN,sp|Q6PJT7-3|ZC3HE_HUMAN,sp|Q6PJT7-4|ZC3HE_HUMAN,sp|Q6PJT7-10|ZC3HE_HUMAN,tr|G3V5I6|G3V5I6_HUMAN	2681.27	[unavailable]	3	Zinc finger CCCH domain-containing protein 14 OS=Homo sapiens GN=ZC3H14 PE=1 SV=1	3.54	1.2278	[unavailable]	[unavailable]
175	0.9635	DIK(1.000)PEPDDLIDEDLNFVQENPLSQK(0.000)K(0.000)PT	082715_23928_HG_v.18722.18722.4	18722	SEDVI.DIKPEPDDLIDEDLNFVQENPLSQKKPT.VTLTY	L.DIK[242.14]PEPDDLIDEDLNFVQENPLSQKKPT.V	Q6PJT7	sp|Q6PJT7|ZC3HE_HUMAN,sp|Q6PJT7-2|ZC3HE_HUMAN,sp|Q6PJT7-9|ZC3HE_HUMAN,sp|Q6PJT7-5|ZC3HE_HUMAN,tr|G3V256|G3V256_HUMAN,sp|Q6PJT7-11|ZC3HE_HUMAN,sp|Q6PJT7-3|ZC3HE_HUMAN,sp|Q6PJT7-4|ZC3HE_HUMAN,sp|Q6PJT7-10|ZC3HE_HUMAN,tr|G3V5I6|G3V5I6_HUMAN	3350.65	[unavailable]	4	Zinc finger CCCH domain-containing protein 14 OS=Homo sapiens GN=ZC3H14 PE=1 SV=1	4.03	295.384	[unavailable]	[unavailable]
534	1	DK(1.000)IIEEDDAYDFST	032717_25660_HG_L.15312.15312.2	15312	RSFIL.DKIIEEDDAYDFST.DYV--	L.DK[242.14]IIEEDDAYDFST.D	Q9BVP2	sp|Q9BVP2|GNL3_HUMAN,sp|Q9BVP2-2|GNL3_HUMAN	1773.76	[unavailable]	2	Guanine nucleotide-binding protein-like 3 OS=Homo sapiens GN=GNL3 PE=1 SV=2	3.66	-0.5499	[unavailable]	[unavailable]
262	0.9975	DK(0.993)K(0.007)APDFV	t05003_tc-253-2nd_SUMO1.14339.14339.3	14339	VIKPI.DKKAPDFV.FYAPR	L.DK[242.14]KAPDFV.F	P35241-5	sp|P35241-5|RADI_HUMAN,sp|P15311|EZRI_HUMAN,sp|P35241|RADI_HUMAN,sp|P26038|MOES_HUMAN,tr|E7EQR4|E7EQR4_HUMAN,sp|P35241-4|RADI_HUMAN	1032.52	3.11	3	Isoform 5 of Radixin OS=Homo sapiens GN=RDX	5.96	3.7132	3160000	1020000
261	0.9736	DLEGGSEYK(1.000)YTPPTQPPISPPYQEA	082715_23928_HG_v.14661.14661.3	14661	RSYPL.DLEGGSEYKYTPPTQPPISPPYQEA.CTLKR	L.DLEGGSEYK[242.14]YTPPTQPPISPPYQEA.C	Q9UET6	sp|Q9UET6|TRM7_HUMAN,sp|Q9UET6-2|TRM7_HUMAN,tr|B7Z4K4|B7Z4K4_HUMAN	2877.33	[unavailable]	3	Putative tRNA (cytidine(32)\guanosine(34)-2'-O)-methyltransferase OS=Homo sapiens GN=FTSJ1 PE=1 SV=2	4	4.0049	[unavailable]	[unavailable]
113	1	DLQPQAK(1.000)VLMSVQYFLEDVDC	t04803_tc-229_1.28888.28888.4	28888	AEFWL.DLQPQAKVLMSVQYFLEDVDC.KQSMR	L.DLQPQAK[242.14]VLMSVQYFLEDVDC[228.06].K	Q05655-2	sp|Q05655-2|KPCD_HUMAN,sp|Q05655|KPCD_HUMAN	2679.26	3.09	4	Isoform 2 of Protein kinase C delta type OS=Homo sapiens GN=PRKCD	3.84	-7.0059	1960000	634000
546	0.9999	DLRWIEDVK(1.000)DS	092815_24002_HG_e.22686.22686.3	22686	ALRLL.DLRWIEDVKDS.QLREL	L.DLRWIEDVK[242.14]DS.Q	Q6PCT2	sp|Q6PCT2|FXL19_HUMAN,tr|H3BPZ0|H3BPZ0_HUMAN,sp|Q6PCT2-3|FXL19_HUMAN,sp|Q6PCT2-2|FXL19_HUMAN,tr|H3BME1|H3BME1_HUMAN,tr|H3BVB1|H3BVB1_HUMAN	1488.72	[unavailable]	3	F-box\LRR-repeat protein 19 OS=Homo sapiens GN=FBXL19 PE=1 SV=3	4.23	1.9639	[unavailable]	[unavailable]
387	1	DWMLK(1.000)SALGDRIK(0.500)EK(0.500)	t05009_tc-255-2nd_SUMO3.48367.48367.2	48367	RLSEL.DWMLKSALGDRIKEK.TDHKE	L.DWMLK[250.15]SALGDRIK[250.15]EK[136.11].T	Q96GE4	sp|Q96GE4|CEP95_HUMAN,sp|Q96GE4-2|CEP95_HUMAN	2041.08	-1	2	Centrosomal protein of 95 kDa OS=Homo sapiens GN=CEP95 PE=1 SV=1	8.5	-1.9717	0	0
41	1	EADDDRLNK(1.000)V	t04957_tc-254_SUMO2.08051.08051.3	8051	DSVGI.EADDDRLNKV.ISELN	L.EADDDRLNK[242.14]V.L	P05387	sp|P05387|RLA2_HUMAN	1287.61	0.79	3	60S acidic ribosomal protein P2 OS=Homo sapiens GN=RPLP2 PE=1 SV=1	4.23	0.2128	1020000	1290000
41	0.9964	EADDDRLNK(1.000)V	t04957_tc-254_SUMO2.08161.08161.3	8161	DSVGI.EADDDRLNKV.ISELN	L.EADDDRLNK[250.15]V.L	P05387	sp|P05387|RLA2_HUMAN	1295.62	[unavailable]	3	60S acidic ribosomal protein P2 OS=Homo sapiens GN=RPLP2 PE=1 SV=1	4.23	-0.141	[unavailable]	[unavailable]
460	0.9999	EDQELK(1.000)ENVEII	032717_25660_HG_L.14550.14550.2	14550	LVETL.EDQELKENVEII.CNLQQ	L.EDQELK[242.14]ENVEII.C	Q2VIQ3	sp|Q2VIQ3|KIF4B_HUMAN,sp|O95239|KIF4A_HUMAN,sp|O95239-2|KIF4A_HUMAN	1571.77	[unavailable]	2	Chromosome-associated kinesin KIF4B OS=Homo sapiens GN=KIF4B PE=2 SV=2	3.91	-1.241	[unavailable]	[unavailable]
98	0.9422	EEK(0.001)QEEERSK(0.999)VDDLRGTPM	t04963_tc-256_SUMO4.15333.15333.4	15333	QMKPL.EEKQEEERSKVDDLRGTPM.SVGTL	L.EEK[136.11]QEEERSK[250.15]VDDLRGTPM.S	P62191	sp|P62191|PRS4_HUMAN,sp|P62191-2|PRS4_HUMAN	2405.15	1	4	26S protease regulatory subunit 4 OS=Homo sapiens GN=PSMC1 PE=1 SV=1	4.5	0.4054	5460000	5460000
98	0.9799	EEK(0.015)QEEERSK(0.985)VDDLRGTPM	t04954_tc-253_SUMO1.14843.14843.4	14843	QMKPL.EEKQEEERSKVDDLRGTPM.SVGTL	L.EEKQEEERSK[242.14]VDDLRGTPM.S	P62191	sp|P62191|PRS4_HUMAN,sp|P62191-2|PRS4_HUMAN	2389.12	0.49	4	26S protease regulatory subunit 4 OS=Homo sapiens GN=PSMC1 PE=1 SV=1	4.5	0.6121	795000	1620000
326	0.9097	EERRIK(1.000)EIV	t04806_tc-230_2.09892.09892.3	9892	QTEYL.EERRIKEIV.KKHSQ	L.EERRIK[242.14]EIV.K	P07900-2	sp|P07900-2|HS90A_HUMAN,sp|P07900|HS90A_HUMAN,sp|Q58FG0|HS905_HUMAN	1284.72	1.27	3	Isoform 2 of Heat shock protein HSP 90-alpha OS=Homo sapiens GN=HSP90AA1	6.33	0.711	1180000	932000
179	0.9916	EGYYK(0.908)DK(0.092)LFD	t04809_tc-231_3.20783.20783.3	20783	VEVAL.EGYYKDKLFD.QRELR	L.EGYYK[242.14]DKLFD.Q	Q02790	sp|Q02790|FKBP4_HUMAN	1390.64	1.1	3	Peptidyl-prolyl cis-trans isomerase FKBP4 OS=Homo sapiens GN=FKBP4 PE=1 SV=3	4.78	0	783000	713000
317	0.9967	EIDLDSMRNLK(1.000)A	t04809_tc-231_3.28412.28412.3	28412	TVQSL.EIDLDSMRNLKA.SLENS	L.EIDLDSMRNLK[242.14]A.S	P05783	sp|P05783|K1C18_HUMAN,tr|F8VZY9|F8VZY9_HUMAN	1517.75	0.9	3	Keratin, type I cytoskeletal 18 OS=Homo sapiens GN=KRT18 PE=1 SV=2	4.56	0.0602	2950000	3260000
317	1	EIDLDSMRNLK(1.000)A	t04809_tc-231_3.28416.28416.3	28416	TVQSL.EIDLDSMRNLKA.SLENS	L.EIDLDSMRNLK[250.15]A.S	P05783	sp|P05783|K1C18_HUMAN,tr|F8VZY9|F8VZY9_HUMAN	1525.77	[unavailable]	3	Keratin, type I cytoskeletal 18 OS=Homo sapiens GN=KRT18 PE=1 SV=2	4.56	-0.2994	[unavailable]	[unavailable]
134	0.9684	EK(0.014)PFNLEIAPELSEK(0.986)ISCK(0.000)C	t04960_tc-255_SUMO3.28261.28261.4	28261	GQKVL.EKPFNLEIAPELSEKISCKC.DSHRM	L.EK[136.11]PFNLEIAPELSEK[250.15]ISC[228.06]K[136.11]C[228.06].D	Q5TYW1	sp|Q5TYW1|ZN658_HUMAN,sp|Q5TYW1-2|ZN658_HUMAN	2665.32	1.85	4	Zinc finger protein 658 OS=Homo sapiens GN=ZNF658 PE=2 SV=2	4.95	5.762	8920000	4810000
360	0.9897	EK(1.000)IFQNAPTDPT	032717_25661_HG_L.08873.08873.2	8873	YVDKL.EKIFQNAPTDPT.QDFST	L.EK[242.14]IFQNAPTDPT.Q	P45974	sp|P45974|UBP5_HUMAN,sp|P45974-2|UBP5_HUMAN	1473.71	[unavailable]	2	Ubiquitin carboxyl-terminal hydrolase 5 OS=Homo sapiens GN=USP5 PE=1 SV=2	4.37	1.4889	[unavailable]	[unavailable]
c(54, 58)	0.974	EK(0.992)TLGK(0.908)GQTGLVK(0.100)LGVHC	t04812_tc-232_4.07590.07590.4	7590	GPYRL.EKTLGKGQTGLVKLGVHC.ITGQK	L.EK[250.15]TLGK[250.15]GQTGLVK[136.11]LGVHC[228.06].L	Q8TDC3-2	sp|Q8TDC3-2|BRSK1_HUMAN,sp|Q8TDC3|BRSK1_HUMAN,sp|Q8IWQ3|BRSK2_HUMAN,sp|Q8IWQ3-4|BRSK2_HUMAN,sp|Q8IWQ3-2|BRSK2_HUMAN,sp|Q8IWQ3-3|BRSK2_HUMAN,sp|Q8TDC3-3|BRSK1_HUMAN	2244.21	0.18	4	Isoform 2 of Serine\threonine-protein kinase BRSK1 OS=Homo sapiens GN=BRSK1	9.21	2.2804	783000	4260000
419	0.9865	ELK(1.000)QELPK(0.000)YLPA	082715_23928_HG_v.11945.11945.2	11945	ALSPI.ELKQELPKYLPA.LQGCR	L.ELK[242.14]QELPKYLPA.L	P21127	sp|P21127|CD11B_HUMAN,tr|J3QR44|J3QR44_HUMAN,sp|Q9UQ88|CD11A_HUMAN,tr|J3QKR5|J3QKR5_HUMAN,sp|P21127-2|CD11B_HUMAN,sp|P21127-3|CD11B_HUMAN,sp|Q9UQ88-2|CD11A_HUMAN,sp|Q9UQ88-3|CD11A_HUMAN,tr|Q5QPR3|Q5QPR3_HUMAN,sp|P21127-8|CD11B_HUMAN,tr|J3QR29|J3QR29_HUMAN,sp|Q9UQ88-4|CD11A_HUMAN,sp|P21127-9|CD11B_HUMAN,tr|Q5QPR4|Q5QPR4_HUMAN,sp|P21127-6|CD11B_HUMAN,tr|J3KTL7|J3KTL7_HUMAN,sp|P21127-10|CD11B_HUMAN,…	1541.85	[unavailable]	2	Cyclin-dependent kinase 11B OS=Homo sapiens GN=CDK11B PE=1 SV=3	6.24	-2.6883	[unavailable]	[unavailable]
462	1	EQLDDEDGLPEK(1.000)LA	032717_25661_HG_L.12304.12304.2	12304	IVEPL.EQLDDEDGLPEKLA.QKNPM	L.EQLDDEDGLPEK[242.14]LA.Q	P23246	sp|P23246|SFPQ_HUMAN,sp|P23246-2|SFPQ_HUMAN	1684.78	[unavailable]	2	Splicing factor, proline- and glutamine-rich OS=Homo sapiens GN=SFPQ PE=1 SV=2	3.71	-0.5066	[unavailable]	[unavailable]
33	1	EVLERAK(1.000)RRAVDWHA	t05012_tc-256-2nd_SUMO4.37635.37635.3	37635	ARLAL.EVLERAKRRAVDWHA.LERPK	L.EVLERAK[242.14]RRAVDWHA.L	Q9NQ31	sp|Q9NQ31|AKIP1_HUMAN,tr|B4DGE2|B4DGE2_HUMAN,sp|Q9NQ31-2|AKIP1_HUMAN,sp|Q9NQ31-3|AKIP1_HUMAN,tr|E9PN38|E9PN38_HUMAN	1949.03	-1	3	A-kinase-interacting protein 1 OS=Homo sapiens GN=AKIP1 PE=1 SV=2	8.85	519.389	0	0
48	0.9993	FAGK(1.000)QLEDGRT	t04963_tc-256_SUMO4.10249.10249.3	10249	QQRLI.FAGKQLEDGRT.LSDYN	L.FAGK[242.14]QLEDGRT.L	P0CG48	sp|P0CG48|UBC_HUMAN,sp|P0CG48|UBC_HUMAN,sp|P0CG48|UBC_HUMAN,sp|P0CG48|UBC_HUMAN,sp|P0CG48|UBC_HUMAN,sp|P0CG48|UBC_HUMAN,sp|P0CG48|UBC_HUMAN,sp|P0CG48|UBC_HUMAN,sp|P0CG48|UBC_HUMAN,tr|F5H041|F5H041_HUMAN,tr|F5H041|F5H041_HUMAN,tr|F5H041|F5H041_HUMAN,tr|F5H041|F5H041_HUMAN,tr|F5H041|F5H041_HUMAN,tr|F5H041|F5H041_HUMAN,tr|F5H041|F5H041_HUMAN,tr|Q96C32|Q96C32_HUMAN,tr|Q96C32|Q96C32_HUMAN,tr|Q96C32|Q9…	1334.66	0.57	3	Polyubiquitin-C OS=Homo sapiens GN=UBC PE=1 SV=3	6.07	1.7795	2320000	4030000
48	0.9689	FAGK(1.000)QLEDGRTL	t04960_tc-255_SUMO3.19345.19345.3	19345	QQRLI.FAGKQLEDGRTL.SDYNI	L.FAGK[242.14]QLEDGRTL.S	P0CG48	sp|P0CG48|UBC_HUMAN,sp|P0CG48|UBC_HUMAN,sp|P0CG48|UBC_HUMAN,sp|P0CG48|UBC_HUMAN,sp|P0CG48|UBC_HUMAN,sp|P0CG48|UBC_HUMAN,sp|P0CG48|UBC_HUMAN,sp|P0CG48|UBC_HUMAN,tr|F5H041|F5H041_HUMAN,tr|F5H041|F5H041_HUMAN,tr|F5H041|F5H041_HUMAN,tr|F5H041|F5H041_HUMAN,tr|F5H041|F5H041_HUMAN,tr|F5H041|F5H041_HUMAN,tr|F5H041|F5H041_HUMAN,tr|Q96C32|Q96C32_HUMAN,tr|Q96C32|Q96C32_HUMAN,tr|Q96C32|Q96C32_HUMAN,sp|P0CG47…	1447.74	0.56	3	Polyubiquitin-C OS=Homo sapiens GN=UBC PE=1 SV=3	6.07	0.9466	2090000	3700000
48	0.9442	FAGK(1.000)QLEDGRTLS	092815_24002_HG_e.11600.11600.3	11600	QQRLI.FAGKQLEDGRTLS.DYNIQ	L.FAGK[242.14]QLEDGRTLS.D	P0CG48	sp|P0CG48|UBC_HUMAN,sp|P0CG48|UBC_HUMAN,sp|P0CG48|UBC_HUMAN,sp|P0CG48|UBC_HUMAN,sp|P0CG48|UBC_HUMAN,sp|P0CG48|UBC_HUMAN,sp|P0CG48|UBC_HUMAN,sp|P0CG48|UBC_HUMAN,sp|P0CG48|UBC_HUMAN,tr|F5H041|F5H041_HUMAN,tr|F5H041|F5H041_HUMAN,tr|F5H041|F5H041_HUMAN,tr|F5H041|F5H041_HUMAN,tr|F5H041|F5H041_HUMAN,tr|F5H041|F5H041_HUMAN,tr|F5H041|F5H041_HUMAN,tr|Q96C32|Q96C32_HUMAN,tr|Q96C32|Q96C32_HUMAN,tr|Q96C32|Q9…	1534.77	[unavailable]	3	Polyubiquitin-C OS=Homo sapiens GN=UBC PE=1 SV=3	6.07	-1.7861	[unavailable]	[unavailable]
48	0.9925	FAGK(1.000)QLEDGRT	t04812_tc-232_4.07548.07548.3	7548	QQRLI.FAGKQLEDGRT.LSDYN	L.FAGK[250.15]QLEDGRT.L	P0CG48	sp|P0CG48|UBC_HUMAN,sp|P0CG48|UBC_HUMAN,sp|P0CG48|UBC_HUMAN,sp|P0CG48|UBC_HUMAN,sp|P0CG48|UBC_HUMAN,sp|P0CG48|UBC_HUMAN,tr|F5H041|F5H041_HUMAN,tr|F5H041|F5H041_HUMAN,tr|F5H041|F5H041_HUMAN,tr|F5H041|F5H041_HUMAN,tr|F5H041|F5H041_HUMAN,tr|F5H041|F5H041_HUMAN,tr|F5H041|F5H041_HUMAN,tr|F5H041|F5H041_HUMAN,tr|Q96C32|Q96C32_HUMAN,tr|Q96C32|Q96C32_HUMAN,tr|Q96C32|Q96C32_HUMAN,sp|P0CG47|UBB_HUMAN,sp|P0C…	1342.67	[unavailable]	3	Polyubiquitin-C OS=Homo sapiens GN=UBC PE=1 SV=3	6.07	-0.2721	[unavailable]	[unavailable]
48	0.9034	FAGK(1.000)QLEDGRTL	t05009_tc-255-2nd_SUMO3.18440.18440.3	18440	QQRLI.FAGKQLEDGRTL.SDYNI	L.FAGK[250.15]QLEDGRTL.S	P0CG48	sp|P0CG48|UBC_HUMAN,sp|P0CG48|UBC_HUMAN,sp|P0CG48|UBC_HUMAN,sp|P0CG48|UBC_HUMAN,sp|P0CG48|UBC_HUMAN,sp|P0CG48|UBC_HUMAN,sp|P0CG48|UBC_HUMAN,sp|P0CG48|UBC_HUMAN,sp|P0CG48|UBC_HUMAN,tr|F5H041|F5H041_HUMAN,tr|F5H041|F5H041_HUMAN,tr|F5H041|F5H041_HUMAN,tr|F5H041|F5H041_HUMAN,tr|F5H041|F5H041_HUMAN,tr|F5H041|F5H041_HUMAN,tr|F5H041|F5H041_HUMAN,tr|F5H041|F5H041_HUMAN,tr|Q96C32|Q96C32_HUMAN,tr|Q96C32|Q9…	1455.76	[unavailable]	3	Polyubiquitin-C OS=Homo sapiens GN=UBC PE=1 SV=3	6.07	1.7573	[unavailable]	[unavailable]
48	0.9923	FAGK(1.000)QLEDGRTLS	t05009_tc-255-2nd_SUMO3.16357.16357.3	16357	QQRLI.FAGKQLEDGRTLS.DYNIQ	L.FAGK[250.15]QLEDGRTLS.D	P0CG48	sp|P0CG48|UBC_HUMAN,sp|P0CG48|UBC_HUMAN,sp|P0CG48|UBC_HUMAN,sp|P0CG48|UBC_HUMAN,sp|P0CG48|UBC_HUMAN,sp|P0CG48|UBC_HUMAN,sp|P0CG48|UBC_HUMAN,sp|P0CG48|UBC_HUMAN,sp|P0CG48|UBC_HUMAN,tr|F5H041|F5H041_HUMAN,tr|F5H041|F5H041_HUMAN,tr|F5H041|F5H041_HUMAN,tr|F5H041|F5H041_HUMAN,tr|F5H041|F5H041_HUMAN,tr|F5H041|F5H041_HUMAN,tr|F5H041|F5H041_HUMAN,tr|F5H041|F5H041_HUMAN,tr|Q96C32|Q96C32_HUMAN,tr|Q96C32|Q9…	1542.79	[unavailable]	3	Polyubiquitin-C OS=Homo sapiens GN=UBC PE=1 SV=3	6.07	3.3167	[unavailable]	[unavailable]
195	1	FCHLISPQAVGSGIPEMK(1.000)	t04803_tc-229_1.37399.37399.4	37399	LFSAL.FCHLISPQAVGSGIPEMK.TILRG	L.FC[228.06]HLISPQAVGSGIPEMK[250.15].T	P35523	sp|P35523|CLCN1_HUMAN	2160.06	[unavailable]	4	Chloride channel protein 1 OS=Homo sapiens GN=CLCN1 PE=1 SV=3	6.74	469.201	[unavailable]	[unavailable]
317	1	FENINDNFK(1.000)WEENEPT	032717_25660_HG_L.15409.15409.2	15409	KLLVI.FENINDNFKWEENEPT.QNQFG	L.FENINDNFK[242.14]WEENEPT.Q	Q9UH62	sp|Q9UH62|ARMX3_HUMAN	2138.92	[unavailable]	2	Armadillo repeat-containing X-linked protein 3 OS=Homo sapiens GN=ARMCX3 PE=1 SV=1	3.91	-0.7982	[unavailable]	[unavailable]
34	0.9999	FGEFSWPK(1.000)NV	032717_25660_HG_L.16387.16387.2	16387	GDEVI.FGEFSWPKNV.KTNYV	L.FGEFSWPK[242.14]NV.K	Q6P1J9	sp|Q6P1J9|CDC73_HUMAN	1323.62	[unavailable]	2	Parafibromin OS=Homo sapiens GN=CDC73 PE=1 SV=1	6	-0.2763	[unavailable]	[unavailable]
516	0.9944	FGFK(1.000)EDPFVFIPEDDPLFPPIEK(0.000)	082715_23928_HG_v.22890.22890.3	22890	KKMKL.FGFKEDPFVFIPEDDPLFPPIEK.FYALD	L.FGFK[242.14]EDPFVFIPEDDPLFPPIEK.F	Q08J23	sp|Q08J23|NSUN2_HUMAN,sp|Q08J23-2|NSUN2_HUMAN,sp|Q08J23-3|NSUN2_HUMAN	2836.4	[unavailable]	3	tRNA (cytosine(34)-C(5))-methyltransferase OS=Homo sapiens GN=NSUN2 PE=1 SV=2	4.02	351.137	[unavailable]	[unavailable]
22	0.9966	FGK(1.000)WSTDDVQIN	032717_25661_HG_L.11863.11863.2	11863	PDIKL.FGKWSTDDVQIN.DISLQ	L.FGK[242.14]WSTDDVQIN.D	M0R0R2	tr|M0R0R2|M0R0R2_HUMAN,sp|P46782|RS5_HUMAN,tr|M0QZN2|M0QZN2_HUMAN	1522.71	[unavailable]	2	40S ribosomal protein S5 OS=Homo sapiens GN=RPS5 PE=1 SV=1	4.21	-0.0801	[unavailable]	[unavailable]
70	1	FGRDLLDDLK(1.000)S	t05006_tc-254-2nd_SUMO2.29830.29830.3	29830	AFKTL.FGRDLLDDLKS.ELTGK	L.FGRDLLDDLK[242.14]S.E	P08758	sp|P08758|ANXA5_HUMAN,tr|E9PHT9|E9PHT9_HUMAN	1391.7	2	3	Annexin A5 OS=Homo sapiens GN=ANXA5 PE=1 SV=2	4.43	3.479	374000	187000
196	1	FIIDPNGVIK(1.000)H	t04812_tc-232_4.30141.30141.3	30141	ALRGL.FIIDPNGVIKH.LSVND	L.FIIDPNGVIK[242.14]H.L	P30048	sp|P30048|PRDX3_HUMAN,sp|P30048-2|PRDX3_HUMAN	1365.74	1.12	3	Thioredoxin-dependent peroxide reductase, mitochondrial OS=Homo sapiens GN=PRDX3 PE=1 SV=3	6.74	-1.9397	1540000	1370000
285	0.9555	FLQLPDTLPGQPPTQDIK(1.000)PI	082715_23928_HG_v.18900.18900.3	18900	EEELL.FLQLPDTLPGQPPTQDIKPI.KTEVQ	L.FLQLPDTLPGQPPTQDIK[242.14]PI.K	P05423	sp|P05423|RPC4_HUMAN	2331.25	[unavailable]	3	DNA-directed RNA polymerase III subunit RPC4 OS=Homo sapiens GN=POLR3D PE=1 SV=2	4.21	0.3922	[unavailable]	[unavailable]
c(285, 288)	0.9617	FLQLPDTLPGQPPTQDIK(1.000)PIK(1.000)T	082715_23928_HG_v.16376.16376.3	16376	EEELL.FLQLPDTLPGQPPTQDIKPIKT.EVQGE	L.FLQLPDTLPGQPPTQDIK[242.14]PIK[242.14]T.E	P05423	sp|P05423|RPC4_HUMAN	2674.43	[unavailable]	3	DNA-directed RNA polymerase III subunit RPC4 OS=Homo sapiens GN=POLR3D PE=1 SV=2	5.96	748.287	[unavailable]	[unavailable]
288	0.9937	FLQLPDTLPGQPPTQDIK(0.020)PIK(0.980)T	082715_23928_HG_v.16421.16421.3	16421	EEELL.FLQLPDTLPGQPPTQDIKPIKT.EVQGE	L.FLQLPDTLPGQPPTQDIKPIK[242.14]T.E	P05423	sp|P05423|RPC4_HUMAN	2560.39	[unavailable]	3	DNA-directed RNA polymerase III subunit RPC4 OS=Homo sapiens GN=POLR3D PE=1 SV=2	5.96	-0.0714	[unavailable]	[unavailable]
54	1	GAGAK(1.000)DELHIV	t04957_tc-254_SUMO2.19542.19542.3	19542	RTVSL.GAGAKDELHIV.EAEAM	L.GAGAK[242.14]DELHIV.E	P06748	sp|P06748|NPM_HUMAN,sp|P06748-2|NPM_HUMAN,sp|P06748-3|NPM_HUMAN	1222.63	0.95	3	Nucleophosmin OS=Homo sapiens GN=NPM1 PE=1 SV=2	5.32	0.9711	1030000	1090000
54	0.9788	GAGAK(1.000)DELHIV	t04957_tc-254_SUMO2.19561.19561.3	19561	RTVSL.GAGAKDELHIV.EAEAM	L.GAGAK[250.15]DELHIV.E	P06748	sp|P06748|NPM_HUMAN,sp|P06748-2|NPM_HUMAN,sp|P06748-3|NPM_HUMAN	1230.64	[unavailable]	3	Nucleophosmin OS=Homo sapiens GN=NPM1 PE=1 SV=2	5.32	-0.2226	[unavailable]	[unavailable]
37	1	GQDSSEIHFK(1.000)V	032717_25660_HG_L.09037.09037.2	9037	KLKVI.GQDSSEIHFKV.KMTTH	L.GQDSSEIHFK[242.14]V.K	B8ZZN6	tr|B8ZZN6|B8ZZN6_HUMAN,sp|P63165|SUMO1_HUMAN,tr|B9A032|B9A032_HUMAN,tr|B8ZZJ0|B8ZZJ0_HUMAN	1359.64	[unavailable]	2	Small ubiquitin-related modifier 1 OS=Homo sapiens GN=SUMO1 PE=1 SV=1	5.32	-0.7172	[unavailable]	[unavailable]
69	0.9942	GRDLIDDLK(1.000)S	t04812_tc-232_4.24646.24646.3	24646	YKSTI.GRDLIDDLKS.ELSGN	L.GRDLIDDLK[242.14]S.E	P09525	sp|P09525|ANXA4_HUMAN,sp|P08758|ANXA5_HUMAN,tr|Q6P452|Q6P452_HUMAN,tr|E9PHT9|E9PHT9_HUMAN	1244.64	0.99	3	Annexin A4 OS=Homo sapiens GN=ANXA4 PE=1 SV=4	4.43	2.3481	382000	385000
454	0.9989	GVEFFDEK(1.000)L	t04960_tc-255_SUMO3.38057.38057.2	38057	LAGQL.GVEFFDEKL.NSLCM	L.GVEFFDEK[242.14]L.N	P30154-2	sp|P30154-2|2AAB_HUMAN,sp|P30154-3|2AAB_HUMAN,sp|P30154|2AAB_HUMAN,sp|P30153|2AAA_HUMAN,sp|P30154-4|2AAB_HUMAN,sp|P30154-5|2AAB_HUMAN,tr|B3KQV6|B3KQV6_HUMAN	1196.57	1.11	2	Isoform 2 of Serine\threonine-protein phosphatase 2A 65 kDa regulatory subunit A beta isoform OS=Homo sapiens GN=PPP2R1B	4.14	0.3055	791000	710000
c(209, 212)	0.9996	IDYAK(1.000)LRK(1.000)DDPI	032717_25661_HG_L.07058.07058.4	7058	HRPDL.IDYAKLRKDDPI.GNLNT	L.IDYAK[242.14]LRK[242.14]DDPI.G	Q08043	sp|Q08043|ACTN3_HUMAN	1673.87	[unavailable]	4	Alpha-actinin-3 OS=Homo sapiens GN=ACTN3 PE=1 SV=2	6.04	594.464	[unavailable]	[unavailable]
48	0.964	IFAGK(1.000)QLEDGRTLS	t05003_tc-253-2nd_SUMO1.21749.21749.3	21749	DQQRL.IFAGKQLEDGRTLS.DYNIQ	L.IFAGK[242.14]QLEDGRTLS.D	P0CG48	sp|P0CG48|UBC_HUMAN,sp|P0CG48|UBC_HUMAN,sp|P0CG48|UBC_HUMAN,sp|P0CG48|UBC_HUMAN,sp|P0CG48|UBC_HUMAN,sp|P0CG48|UBC_HUMAN,tr|F5H041|F5H041_HUMAN,tr|F5H041|F5H041_HUMAN,tr|F5H041|F5H041_HUMAN,tr|F5H041|F5H041_HUMAN,tr|F5H041|F5H041_HUMAN,tr|Q96C32|Q96C32_HUMAN,tr|Q96C32|Q96C32_HUMAN,tr|Q96C32|Q96C32_HUMAN,tr|Q96C32|Q96C32_HUMAN,sp|P0CG47|UBB_HUMAN,sp|P0CG47|UBB_HUMAN,sp|P0CG47|UBB_HUMAN,sp|P62979|RS…	1647.86	0.73	3	Polyubiquitin-C OS=Homo sapiens GN=UBC PE=1 SV=3	6.07	6.1002	444000	611000
48	0.9998	IFAGK(1.000)QLEDGRTLS	t05006_tc-254-2nd_SUMO2.21165.21165.3	21165	DQQRL.IFAGKQLEDGRTLS.DYNIQ	L.IFAGK[250.15]QLEDGRTLS.D	P0CG48	sp|P0CG48|UBC_HUMAN,sp|P0CG48|UBC_HUMAN,sp|P0CG48|UBC_HUMAN,sp|P0CG48|UBC_HUMAN,sp|P0CG48|UBC_HUMAN,sp|P0CG48|UBC_HUMAN,sp|P0CG48|UBC_HUMAN,tr|F5H041|F5H041_HUMAN,tr|F5H041|F5H041_HUMAN,tr|F5H041|F5H041_HUMAN,tr|F5H041|F5H041_HUMAN,tr|F5H041|F5H041_HUMAN,tr|Q96C32|Q96C32_HUMAN,tr|Q96C32|Q96C32_HUMAN,tr|Q96C32|Q96C32_HUMAN,tr|Q96C32|Q96C32_HUMAN,sp|P0CG47|UBB_HUMAN,sp|P0CG47|UBB_HUMAN,sp|P0CG47|UB…	1655.87	[unavailable]	3	Polyubiquitin-C OS=Homo sapiens GN=UBC PE=1 SV=3	6.07	2.4283	[unavailable]	[unavailable]
214	0.9649	IHK(1.000)HRPDLIDFDK(0.000)LK(0.000)K(0.000)S	t05009_tc-255-2nd_SUMO3.18839.18839.5	18839	AFNAL.IHKHRPDLIDFDKLKKS.NAHYN	L.IHK[250.15]HRPDLIDFDK[136.11]LK[136.11]K[136.11]S.N	Q01082	sp|Q01082|SPTB2_HUMAN,sp|Q01082-2|SPTB2_HUMAN,sp|Q01082-3|SPTB2_HUMAN	2235.28	0.6	5	Spectrin beta chain, non-erythrocytic 1 OS=Homo sapiens GN=SPTBN1 PE=1 SV=2	9.53	3.0649	398000	662000
659	0.9014	IK(0.998)ADNTIEGDNNEQNYIK(0.002)DV	092815_23999_HG_e.16170.16170.3	16170	QDSVL.IKADNTIEGDNNEQNYIKDV.KLEDH	L.IK[242.14]ADNTIEGDNNEQNYIKDV.K	Q7Z333-4	sp|Q7Z333-4|SETX_HUMAN,sp|Q7Z333|SETX_HUMAN,sp|Q7Z333-3|SETX_HUMAN	2406.13	[unavailable]	3	Isoform 4 of Probable helicase senataxin OS=Homo sapiens GN=SETX	4.11	415.57	[unavailable]	[unavailable]
256	1	ILDDELIQWK(1.000)	032717_25661_HG_L.14712.14712.2	14712	KQQTI.ILDDELIQWK.RRQQL	L.ILDDELIQWK[242.14].R	P42229	sp|P42229|STA5A_HUMAN,sp|P51692|STA5B_HUMAN,sp|P42229-2|STA5A_HUMAN,tr|K7EK35|K7EK35_HUMAN	1385.72	[unavailable]	2	Signal transducer and activator of transcription 5A OS=Homo sapiens GN=STAT5A PE=1 SV=1	4.03	0.2639	[unavailable]	[unavailable]
131	0.9988	INLDVNNPDFK(1.000)A	032717_25661_HG_L.12073.12073.2	12073	NAEPL.INLDVNNPDFKA.GVMAL	L.INLDVNNPDFK[242.14]A.G	Q9Y224	sp|Q9Y224|CN166_HUMAN,tr|G3V4C6|G3V4C6_HUMAN	1472.73	[unavailable]	2	UPF0568 protein C14orf166 OS=Homo sapiens GN=C14orf166 PE=1 SV=1	4.21	-0.9933	[unavailable]	[unavailable]
151	0.921	K(1.000)AENPYLFLRGLPYLV	092815_24002_HG_e.33783.33783.2	33783	KTRPL.KAENPYLFLRGLPYLV.NEDDV	L.K[242.14]AENPYLFLRGLPYLV.N	Q8IXT5	sp|Q8IXT5|RB12B_HUMAN,tr|B9ZVT1|B9ZVT1_HUMAN	2006.1	[unavailable]	2	RNA-binding protein 12B OS=Homo sapiens GN=RBM12B PE=1 SV=2	8.5	998.791	[unavailable]	[unavailable]
1881	1	K(1.000)AHGEK(0.000)GLHIDQLV	t04954_tc-253_SUMO1.19837.19837.4	19837	LVRIL.KAHGEKGLHIDQLV.CLVLE	L.K[242.14]AHGEKGLHIDQLV.C	Q8IWT3	sp|Q8IWT3|CUL9_HUMAN,tr|E9PEZ1|E9PEZ1_HUMAN,sp|Q8IWT3-3|CUL9_HUMAN	1657.89	1.14	4	Cullin-9 OS=Homo sapiens GN=CUL9 PE=1 SV=2	6.92	-1.9097	440000	385000
1090	0.9981	K(1.000)EELDEDFEQL	032717_25661_HG_L.12596.12596.2	12596	AYAII.KEELDEDFEQL.CEEIQ	L.K[242.14]EELDEDFEQL.C	Q6PL18	sp|Q6PL18|ATAD2_HUMAN	1507.67	[unavailable]	2	ATPase family AAA domain-containing protein 2 OS=Homo sapiens GN=ATAD2 PE=1 SV=1	3.77	-0.8894	[unavailable]	[unavailable]
268	0.97	K(1.000)EWVDK(0.000)YDPGALVIP	t04954_tc-253_SUMO1.37170.37170.3	37170	WLIKI.KEWVDKYDPGALVIP.FSGAL	L.K[242.14]EWVDKYDPGALVIP.F	J3KQ32	tr|J3KQ32|J3KQ32_HUMAN,sp|Q9NTK5|OLA1_HUMAN,sp|Q9NTK5-2|OLA1_HUMAN	1842.95	2.26	3	Obg-like ATPase 1 OS=Homo sapiens GN=OLA1 PE=1 SV=1	4.56	-1.3887	229000	101000
9	1	K(1.000)GGGGGGGGGGGLGGGLGNVL	t04812_tc-232_4.30239.30239.2	30239	VNSFL.KGGGGGGGGGGGLGGGLGNVL.GGLIS	L.K[242.14]GGGGGGGGGGGLGGGLGNVL.G	K7ELJ7	tr|K7ELJ7|K7ELJ7_HUMAN,sp|P04632|CPNS1_HUMAN,tr|K7EKD8|K7EKD8_HUMAN	1667.83	1.22	2	Calpain small subunit 1 OS=Homo sapiens GN=CAPNS1 PE=1 SV=1	8.75	2.0469	1270000	1040000
527	0.9894	K(1.000)IEPEDLDIIQV	082715_23928_HG_v.16899.16899.2	16899	GLRPI.KIEPEDLDIIQV.TVPDP	L.K[242.14]IEPEDLDIIQV.T	Q9UHL9-3	sp|Q9UHL9-3|GT2D1_HUMAN,tr|E9PFE2|E9PFE2_HUMAN,sp|Q9UHL9|GT2D1_HUMAN,sp|Q9UHL9-2|GT2D1_HUMAN	1524.8	[unavailable]	2	Isoform 3 of General transcription factor II-I repeat domain-containing protein 1 OS=Homo sapiens GN=GTF2IRD1	3.92	2.8782	[unavailable]	[unavailable]
c(715, 716)	0.9579	K(1.000)K(1.000)VDK(0.000)IEELDQENEA	082715_23928_HG_v.10947.10947.3	10947	AKKKL.KKVDKIEELDQENEA.ALENG	L.K[242.14]K[242.14]VDKIEELDQENEA.A	P43243	sp|P43243|MATR3_HUMAN,tr|D6REM6|D6REM6_HUMAN,sp|P43243-2|MATR3_HUMAN,tr|B3KM87|B3KM87_HUMAN	2014.98	[unavailable]	3	Matrin-3 OS=Homo sapiens GN=MATR3 PE=1 SV=2	4.36	-4.6276	[unavailable]	[unavailable]
515	0.9216	K(1.000)LAEPYGK(0.000)IK(0.000)NYILM	092815_24002_HG_e.19087.19087.3	19087	DSAVL.KLAEPYGKIKNYILM.RMKSQ	L.K[242.14]LAEPYGKIKNYILM[147.04].R	A8MXP9	tr|A8MXP9|A8MXP9_HUMAN,sp|P43243|MATR3_HUMAN,tr|D6REM6|D6REM6_HUMAN,sp|P43243-2|MATR3_HUMAN,tr|B3KM87|B3KM87_HUMAN	1910.03	[unavailable]	3	Matrin-3 OS=Homo sapiens GN=MATR3 PE=1 SV=1	9.4	-0.7657	[unavailable]	[unavailable]
610	0.9974	K(1.000)LHAHIHS	t05012_tc-256-2nd_SUMO4.20399.20399.2	20399	REHYL.KLHAHIHS.GEKPY	L.K[242.14]LHAHIHS.G	Q9BYN7	sp|Q9BYN7|ZN341_HUMAN,sp|Q9BYN7-2|ZN341_HUMAN	1055.56	2.27	2	Zinc finger protein 341 OS=Homo sapiens GN=ZNF341 PE=2 SV=2	8.77	1.5005	448000	197000
360	0.9902	K(1.000)LQEELQQLEQQLEQ	t04960_tc-255_SUMO3.05080.05080.4	5080	RQLQL.KLQEELQQLEQQLEQ.QQQQL	L.K[242.14]LQEELQQLEQQLEQ.Q	P0CG23	sp|P0CG23|ZN853_HUMAN	1997.01	4.96	4	Zinc finger protein 853 OS=Homo sapiens GN=ZNF853 PE=2 SV=1	4.09	0.427	36400000	7330000
568	0.9901	K(1.000)TEQGGAHFSVS	092815_24000_HG_e.06590.06590.2	6590	TAKKL.KTEQGGAHFSVS.SLAEG	L.K[242.14]TEQGGAHFSVS.S	P13010	sp|P13010|XRCC5_HUMAN	1360.64	[unavailable]	2	X-ray repair cross-complementing protein 5 OS=Homo sapiens GN=XRCC5 PE=1 SV=3	6.75	1.1646	[unavailable]	[unavailable]
c(73, 75)	0.9505	K(1.000)YK(1.000)PSGNATD	082715_23928_HG_v.20882.20882.3	20882	LLGIL.KYKPSGNATD.MSTFR	L.K[242.14]YK[242.14]PSGNATD.M	Q8WYA0	sp|Q8WYA0|IFT81_HUMAN,sp|Q8WYA0-3|IFT81_HUMAN	1307.61	[unavailable]	3	Intraflagellar transport protein 81 homolog OS=Homo sapiens GN=IFT81 PE=1 SV=1	8.5	4.1912	[unavailable]	[unavailable]
482	1	K(1.000)YQGLEWK(0.000)S	032717_25661_HG_L.06291.06291.2	6291	REAII.KYQGLEWKS.SASLV	L.K[242.14]YQGLEWKS.S	Q9NP58	sp|Q9NP58|ABCB6_HUMAN,sp|Q9NP58-4|ABCB6_HUMAN	1251.62	[unavailable]	2	ATP-binding cassette sub-family B member 6, mitochondrial OS=Homo sapiens GN=ABCB6 PE=1 SV=1	8.5	-0.9737	[unavailable]	[unavailable]
9	1	K(1.000)GGGGGGGGGGGLGGGLGNVL	t04963_tc-256_SUMO4.31563.31563.2	31563	VNSFL.KGGGGGGGGGGGLGGGLGNVL.GGLIS	L.K[250.15]GGGGGGGGGGGLGGGLGNVL.G	K7ELJ7	tr|K7ELJ7|K7ELJ7_HUMAN,sp|P04632|CPNS1_HUMAN,tr|K7EKD8|K7EKD8_HUMAN	1675.85	[unavailable]	2	Calpain small subunit 1 OS=Homo sapiens GN=CAPNS1 PE=1 SV=1	8.75	1.5278	[unavailable]	[unavailable]
523	0.9493	K(0.500)K(0.500)LVPFQLPGSK(1.000)S	t04812_tc-232_4.00013.00013.5	13	LSNSL.KKLVPFQLPGSKS.EHKEP	L.K[250.15]K[136.11]LVPFQLPGSK[250.15]S.E	Q86X52	sp|Q86X52|CHSS1_HUMAN	1679.98	0.16	5	Chondroitin sulfate synthase 1 OS=Homo sapiens GN=CHSY1 PE=1 SV=3	10.3	-0.2717	1170000	7460000
c(1100, 1101)	0.9832	K(1.000)K(1.000)PNLDLEETCNRRA	t05003_tc-253-2nd_SUMO1.08936.08936.3	8936	RCRNI.KKPNLDLEETCNRRA.CPAHP	L.K[250.15]K[250.15]PNLDLEETC[228.06]NRRA.C	Q8TE60	sp|Q8TE60|ATS18_HUMAN	2155.08	[unavailable]	3	A disintegrin and metalloproteinase with thrombospondin motifs 18 OS=Homo sapiens GN=ADAMTS18 PE=1 SV=3	8.2	1.5272	[unavailable]	[unavailable]
c(187, 189)	0.9895	K(0.000)RCPK(0.995)CK(0.997)VYIERDEGCAQMMCK(0.007)NCK(0.001)HAFC	t05003_tc-253-2nd_SUMO1.54372.54372.4	54372	DDAPI.KRCPKCKVYIERDEGCAQMMCKNCKHAFC.WYCLE	L.K[250.15]RC[228.06]PK[136.11]C[228.06]K[250.15]VYIERDEGC[228.06]AQMMC[228.06]K[136.11]NC[228.06]K[136.11]HAFC[228.06].W	P50876	sp|P50876|R144A_HUMAN	4439.97	2.89	4	Probable E3 ubiquitin-protein ligase RNF144A OS=Homo sapiens GN=RNF144A PE=1 SV=2	8.89	5.1641	1640000	567000
334	0.9999	K(0.000)IIAPPK(0.929)RK(0.071)YSV	t05012_tc-256-2nd_SUMO4.22250.22250.4	22250	SIMKI.KIIAPPKRKYSV.WVGGS	L.KIIAPPK[242.14]RKYSV.W	Q9BYX7	sp|Q9BYX7|ACTBM_HUMAN	1512.91	2.89	4	Putative beta-actin-like protein 3 OS=Homo sapiens GN=POTEKP PE=5 SV=1	10.46	-6.1159	515000	178000
102	0.9969	K(0.000)ILYK(1.000)YEQNK(0.000)A	t05006_tc-254-2nd_SUMO2.08264.08264.3	8264	AMETL.KILYKYEQNKA.NALLI	L.KILYK[242.14]YEQNKA.N	P29992	sp|P29992|GNA11_HUMAN	1510.81	0.97	3	Guanine nucleotide-binding protein subunit alpha-11 OS=Homo sapiens GN=GNA11 PE=1 SV=2	9.4	1.8748	2090000	2160000
37	0.9865	K(0.000)LK(0.000)VIGQDSSEIHFK(1.000)V	092815_24001_HG_e.16201.16201.3	16201	EGEYI.KLKVIGQDSSEIHFKV.KMTTH	L.KLKVIGQDSSEIHFK[242.14]V.K	B8ZZN6	tr|B8ZZN6|B8ZZN6_HUMAN,sp|P63165|SUMO1_HUMAN,tr|B9A032|B9A032_HUMAN,tr|B8ZZJ0|B8ZZJ0_HUMAN	1941.07	[unavailable]	3	Small ubiquitin-related modifier 1 OS=Homo sapiens GN=SUMO1 PE=1 SV=1	8.51	0.6593	[unavailable]	[unavailable]
262	0.9883	K(0.000)PIDK(0.969)K(0.031)APDFV	t04957_tc-254_SUMO2.15718.15718.3	15718	KKFVI.KPIDKKAPDFV.FYAPR	L.KPIDK[242.14]KAPDFV.F	P35241-5	sp|P35241-5|RADI_HUMAN,sp|P15311|EZRI_HUMAN,sp|P35241|RADI_HUMAN,sp|P26038|MOES_HUMAN,tr|E7EQR4|E7EQR4_HUMAN,sp|P35241-4|RADI_HUMAN	1370.76	1.76	3	Isoform 5 of Radixin OS=Homo sapiens GN=RDX	8.5	0.8664	1090000	618000
25	0.9917	LDEIK(1.000)TEPDNA	t04957_tc-254_SUMO2.13699.13699.2	13699	SQLGL.LDEIKTEPDNA.QEYCH	L.LDEIK[242.14]TEPDNA.Q	Q5SVZ6	sp|Q5SVZ6|ZMYM1_HUMAN	1357.64	0.85	2	Zinc finger MYM-type protein 1 OS=Homo sapiens GN=ZMYM1 PE=2 SV=1	3.92	-0.4489	1820000	2140000
25	0.9782	LDEIK(1.000)TEPDNA	t05006_tc-254-2nd_SUMO2.13315.13315.2	13315	SQLGL.LDEIKTEPDNA.QEYCH	L.LDEIK[250.15]TEPDNA.Q	Q5SVZ6	sp|Q5SVZ6|ZMYM1_HUMAN	1365.65	[unavailable]	2	Zinc finger MYM-type protein 1 OS=Homo sapiens GN=ZMYM1 PE=2 SV=1	3.92	3.3917	[unavailable]	[unavailable]
400	0.9863	LDIK(1.000)EEIEDEEK(0.000)T	032717_25660_HG_L.13000.13000.3	13000	EPQLL.LDIKEEIEDEEKT.IEDYI	L.LDIK[242.14]EEIEDEEKT.L	Q9NWZ3	sp|Q9NWZ3|IRAK4_HUMAN,sp|Q9NWZ3-2|IRAK4_HUMAN	1703.81	[unavailable]	3	Interleukin-1 receptor-associated kinase 4 OS=Homo sapiens GN=IRAK4 PE=1 SV=1	4	-0.8582	[unavailable]	[unavailable]
190	0.9945	LFMK(1.000)SEDYPHET	082715_23928_HG_v.07040.07040.3	7040	GEELL.LFMKSEDYPHET.MAPDI	L.LFM[147.04]K[242.14]SEDYPHET.M	Q03112-3	sp|Q03112-3|EVI1_HUMAN,tr|E7EQ57|E7EQ57_HUMAN,sp|Q03112-4|EVI1_HUMAN	1625.7	[unavailable]	3	Isoform 2 of MDS1 and EVI1 complex locus protein EVI1 OS=Homo sapiens GN=MECOM	4.65	0.5621	[unavailable]	[unavailable]
140	0.9878	LIDPFHK(1.000)A	t05003_tc-253-2nd_SUMO1.23619.23619.3	23619	FFEVI.LIDPFHKA.IRRNP	L.LIDPFHK[242.14]A.L	P61313	sp|P61313|RL15_HUMAN	1053.56	2.45	3	60S ribosomal protein L15 OS=Homo sapiens GN=RPL15 PE=1 SV=2	6.74	3.0327	1350000	552000
524	0.9999	LK(1.000)SEDK(0.000)VK(0.000)A	t04957_tc-254_SUMO2.02904.02904.3	2904	VHMGL.LKSEDKVKA.IANLY	L.LK[242.14]SEDKVKA.L	P46060	sp|P46060|RAGP1_HUMAN	1130.63	-1	3	Ran GTPase-activating protein 1 OS=Homo sapiens GN=RANGAP1 PE=1 SV=1	8.5	0.2423	0	0
526	0.985	LLHGK(1.000)EQPL	t04957_tc-254_SUMO2.12609.12609.3	12609	RCSSI.LLHGKEQPL.DEELK	L.LLHGK[242.14]EQPL.D	P05023	sp|P05023|AT1A1_HUMAN,sp|P05023-4|AT1A1_HUMAN,sp|P05023-3|AT1A1_HUMAN,sp|P05023-2|AT1A1_HUMAN	1147.63	1.72	3	Sodium\potassium-transporting ATPase subunit alpha-1 OS=Homo sapiens GN=ATP1A1 PE=1 SV=1	6.75	0.6365	1200000	694000
1315	0.9979	LLPPLQTPK(1.000)LYGSPT	032717_25660_HG_L.16501.16501.2	16501	THQPL.LLPPLQTPKLYGSPT.QIGPS	L.LLPPLQTPK[242.14]LYGSPT.Q	Q76L83	sp|Q76L83|ASXL2_HUMAN,tr|E7EWD6|E7EWD6_HUMAN,sp|Q76L83-2|ASXL2_HUMAN	1737.97	[unavailable]	2	Putative Polycomb group protein ASXL2 OS=Homo sapiens GN=ASXL2 PE=1 SV=1	8.59	0.1403	[unavailable]	[unavailable]
80	1	LPEYGGTK(1.000)VV	t04809_tc-231_3.20877.20877.2	20877	GDKVL.LPEYGGTKVV.LDDKD	L.LPEYGGTK[242.14]VV.L	P61604	sp|P61604|CH10_HUMAN,tr|B8ZZL8|B8ZZL8_HUMAN,tr|B8ZZ54|B8ZZ54_HUMAN	1175.62	0.79	2	10 kDa heat shock protein, mitochondrial OS=Homo sapiens GN=HSPE1 PE=1 SV=2	6	-0.2073	3970000	5010000
172	0.9765	LPK(0.861)GHCTK(0.926)IQELQMTTVLK(0.213)Q	t04812_tc-232_4.11711.11711.4	11711	DIIVL.LPKGHCTKIQELQMTTVLKQ.NVHVF	L.LPK[242.14]GHC[228.06]TK[242.14]IQELQMTTVLKQ.N	Q86YJ6	sp|Q86YJ6|THNS2_HUMAN,sp|Q86YJ6-4|THNS2_HUMAN,sp|Q86YJ6-2|THNS2_HUMAN,sp|Q86YJ6-3|THNS2_HUMAN,tr|C9JU10|C9JU10_HUMAN,sp|Q86YJ6-5|THNS2_HUMAN	2648.38	8.39	4	Threonine synthase-like 2 OS=Homo sapiens GN=THNSL2 PE=2 SV=3	9.2	0.1841	3430000	409000
361	1	LQDFFNGK(0.000)ELNK(1.000)S	t04954_tc-253_SUMO1.25393.25393.3	25393	KIQKL.LQDFFNGKELNKS.INPDE	L.LQDFFNGK[136.11]ELNK[250.15]S.L	P11142	sp|P11142|HSP7C_HUMAN,sp|P17066|HSP76_HUMAN,sp|P54652|HSP72_HUMAN,tr|E9PKE3|E9PKE3_HUMAN,tr|E9PNE6|E9PNE6_HUMAN,sp|P11142-2|HSP7C_HUMAN,tr|A8K7Q2|A8K7Q2_HUMAN	1668.84	1.32	3	Heat shock cognate 71 kDa protein OS=Homo sapiens GN=HSPA8 PE=1 SV=1	6.07	2.1904	829000	629000
361	1	LQDFFNGK(0.018)ELNK(0.982)SINPDE	t04963_tc-256_SUMO4.32084.32084.3	32084	KIQKL.LQDFFNGKELNKSINPDE.AVAYG	L.LQDFFNGK[136.11]ELNK[250.15]SINPDE.A	P11142	sp|P11142|HSP7C_HUMAN,sp|P17066|HSP76_HUMAN,sp|P54652|HSP72_HUMAN,tr|E9PKE3|E9PKE3_HUMAN,tr|E9PNE6|E9PNE6_HUMAN,sp|P11142-2|HSP7C_HUMAN,tr|A8K7Q2|A8K7Q2_HUMAN	2237.09	2.25	3	Heat shock cognate 71 kDa protein OS=Homo sapiens GN=HSPA8 PE=1 SV=1	4.54	3.5965	2480000	1100000
357	1	LQDFFNGK(0.999)ELNK(0.001)S	t04803_tc-229_1.25429.25429.3	25429	KIQKL.LQDFFNGKELNKS.INPDE	L.LQDFFNGK[242.14]ELNKS.L	P11142	sp|P11142|HSP7C_HUMAN,sp|P17066|HSP76_HUMAN,sp|P54652|HSP72_HUMAN,tr|E9PKE3|E9PKE3_HUMAN,tr|E9PNE6|E9PNE6_HUMAN,sp|P11142-2|HSP7C_HUMAN,tr|A8K7Q2|A8K7Q2_HUMAN	1652.82	0.53	3	Heat shock cognate 71 kDa protein OS=Homo sapiens GN=HSPA8 PE=1 SV=1	6.07	0.3317	452000	846000
357	0.9219	LQDFFNGK(0.982)ELNK(0.018)SINPDE	t05003_tc-253-2nd_SUMO1.31539.31539.3	31539	KIQKL.LQDFFNGKELNKSINPDE.AVAYG	L.LQDFFNGK[242.14]ELNKSINPDE.A	P11142	sp|P11142|HSP7C_HUMAN,sp|P17066|HSP76_HUMAN,sp|P54652|HSP72_HUMAN,tr|E9PKE3|E9PKE3_HUMAN,tr|E9PNE6|E9PNE6_HUMAN,sp|P11142-2|HSP7C_HUMAN,tr|A8K7Q2|A8K7Q2_HUMAN	2221.06	1.95	3	Heat shock cognate 71 kDa protein OS=Homo sapiens GN=HSPA8 PE=1 SV=1	4.54	1.2349	752000	385000
361	0.9918	LQDFFNGK(0.079)ELNK(0.921)SINPDE	t04803_tc-229_1.31971.31971.3	31971	KIQKL.LQDFFNGKELNKSINPDE.AVAYG	L.LQDFFNGK[250.15]ELNK[136.11]SINPDE.A	P11142	sp|P11142|HSP7C_HUMAN,sp|P17066|HSP76_HUMAN,sp|P54652|HSP72_HUMAN,tr|E9PKE3|E9PKE3_HUMAN,tr|E9PNE6|E9PNE6_HUMAN,sp|P11142-2|HSP7C_HUMAN,tr|A8K7Q2|A8K7Q2_HUMAN	2237.09	1.1	3	Heat shock cognate 71 kDa protein OS=Homo sapiens GN=HSPA8 PE=1 SV=1	4.54	1.0626	1400000	1270000
361	1	LQDFFNGK(0.000)ELNK(1.000)S	t04954_tc-253_SUMO1.25389.25389.3	25389	KIQKL.LQDFFNGKELNKS.INPDE	L.LQDFFNGKELNK[242.14]S.L	P11142	sp|P11142|HSP7C_HUMAN,sp|P17066|HSP76_HUMAN,sp|P54652|HSP72_HUMAN,tr|E9PKE3|E9PKE3_HUMAN,tr|E9PNE6|E9PNE6_HUMAN,sp|P11142-2|HSP7C_HUMAN,tr|A8K7Q2|A8K7Q2_HUMAN	1652.82	1.08	3	Heat shock cognate 71 kDa protein OS=Homo sapiens GN=HSPA8 PE=1 SV=1	6.07	-1.5481	923000	855000
361	1	LQDFFNGK(0.011)ELNK(0.989)SINPDE	t04963_tc-256_SUMO4.32050.32050.3	32050	KIQKL.LQDFFNGKELNKSINPDE.AVAYG	L.LQDFFNGKELNK[242.14]SINPDE.A	P11142	sp|P11142|HSP7C_HUMAN,sp|P17066|HSP76_HUMAN,sp|P54652|HSP72_HUMAN,tr|E9PKE3|E9PKE3_HUMAN,tr|E9PNE6|E9PNE6_HUMAN,sp|P11142-2|HSP7C_HUMAN,tr|A8K7Q2|A8K7Q2_HUMAN	2221.06	2.25	3	Heat shock cognate 71 kDa protein OS=Homo sapiens GN=HSPA8 PE=1 SV=1	4.54	-0.5763	2570000	1140000
361	0.9917	LQDFFNGRDLNK(1.000)SINPDE	t05003_tc-253-2nd_SUMO1.31663.31663.3	31663	KVQKL.LQDFFNGRDLNKSINPDE.AVAYG	L.LQDFFNGRDLNK[242.14]SINPDE.A	P08107	sp|P08107|HSP71_HUMAN,sp|P08107-2|HSP71_HUMAN,tr|V9GZ37|V9GZ37_HUMAN	2235.06	1.36	3	Heat shock 70 kDa protein 1A\1B OS=Homo sapiens GN=HSPA1A PE=1 SV=5	4.46	3.8452	617000	454000
361	0.9861	LQDFFNGRDLNK(1.000)SINPDE	t04803_tc-229_1.32082.32082.3	32082	KVQKL.LQDFFNGRDLNKSINPDE.AVAYG	L.LQDFFNGRDLNK[250.15]SINPDE.A	P08107	sp|P08107|HSP71_HUMAN,sp|P08107-2|HSP71_HUMAN,tr|V9GZ37|V9GZ37_HUMAN	2243.07	[unavailable]	3	Heat shock 70 kDa protein 1A\1B OS=Homo sapiens GN=HSPA1A PE=1 SV=5	4.46	0.8967	[unavailable]	[unavailable]
486	0.9806	LSPWGAEVK(1.000)AEPV	032717_25661_HG_L.12323.12323.2	12323	FLAHI.LSPWGAEVKAEPV.EVVAP	L.LSPWGAEVK[242.14]AEPV.E	P09874	sp|P09874|PARP1_HUMAN	1495.77	[unavailable]	2	Poly [ADP-ribose] polymerase 1 OS=Homo sapiens GN=PARP1 PE=1 SV=4	4.53	-2.2005	[unavailable]	[unavailable]
223	1	MK(1.000)EEIQDEEDDDDYVEEGEEEEEEEEGGLRGEK(0.000)	032717_25660_HG_L.13248.13248.4	13248	GLSYL.MKEEIQDEEDDDDYVEEGEEEEEEEEGGLRGEK.RKRDA	L.MK[242.14]EEIQDEEDDDDYVEEGEEEEEEEEGGLRGEK.R	Q9BTT0	sp|Q9BTT0|AN32E_HUMAN,sp|Q9BTT0-2|AN32E_HUMAN,sp|Q9BTT0-3|AN32E_HUMAN,tr|Q5TB25|Q5TB25_HUMAN	4030.6	[unavailable]	4	Acidic leucine-rich nuclear phosphoprotein 32 family member E OS=Homo sapiens GN=ANP32E PE=1 SV=1	3.65	-0.8472	[unavailable]	[unavailable]
409	1	NFLLPDVFDDLK(1.000)SFES	082715_23928_HG_v.24067.24067.2	24067	LWSLL.NFLLPDVFDDLKSFES.WFDIT	L.NFLLPDVFDDLK[242.14]SFES.W	Q9NRZ9	sp|Q9NRZ9|HELLS_HUMAN,sp|Q9NRZ9-2|HELLS_HUMAN,sp|Q9NRZ9-3|HELLS_HUMAN,sp|Q9NRZ9-4|HELLS_HUMAN	1998.96	[unavailable]	2	Lymphoid-specific helicase OS=Homo sapiens GN=HELLS PE=1 SV=1	3.84	504.81	[unavailable]	[unavailable]
230	1	NIYEK(1.000)DDK(0.000)LT	t04954_tc-253_SUMO1.12447.12447.3	12447	DALGL.NIYEKDDKLT.PKIGF	L.NIYEK[242.14]DDKLT.P	P15311	sp|P15311|EZRI_HUMAN,tr|E7EQR4|E7EQR4_HUMAN	1351.66	1.92	3	Ezrin OS=Homo sapiens GN=EZR PE=1 SV=4	4.56	-0.8786	1330000	692000
233	1	NIYEK(0.000)DDK(1.000)LT	t04960_tc-255_SUMO3.12024.12024.3	12024	DALGL.NIYEKDDKLT.PKIGF	L.NIYEKDDK[242.14]LT.P	P15311	sp|P15311|EZRI_HUMAN,tr|E7EQR4|E7EQR4_HUMAN	1351.66	0.76	3	Ezrin OS=Homo sapiens GN=EZR PE=1 SV=4	4.56	1.3516	2050000	2680000
322	1	NK(1.000)GIGMGNIGPA	092815_23999_HG_e.13997.13997.2	13997	DANHL.NKGIGMGNIGPA.GMGME	L.NK[242.14]GIGMGNIGPA.G	P52272	sp|P52272|HNRPM_HUMAN,sp|P52272-2|HNRPM_HUMAN	1241.62	[unavailable]	2	Heterogeneous nuclear ribonucleoprotein M OS=Homo sapiens GN=HNRNPM PE=1 SV=3	8.75	0.8834	[unavailable]	[unavailable]
277	0.9972	NK(1.000)PGPDTFPDYGDVL	032717_25660_HG_L.16340.16340.2	16340	IERLI.NKPGPDTFPDYGDVL.RAVEK	L.NK[242.14]PGPDTFPDYGDVL.R	Q9UER7	sp|Q9UER7|DAXX_HUMAN,sp|Q9UER7-2|DAXX_HUMAN,sp|Q9UER7-3|DAXX_HUMAN	1747.81	[unavailable]	2	Death domain-associated protein 6 OS=Homo sapiens GN=DAXX PE=1 SV=2	3.93	0.1395	[unavailable]	[unavailable]
277	0.9991	NK(1.000)PGPDTFPDYGDVLRAV	082715_23928_HG_v.16757.16757.3	16757	IERLI.NKPGPDTFPDYGDVLRAV.EKAAA	L.NK[242.14]PGPDTFPDYGDVLRAV.E	Q9UER7	sp|Q9UER7|DAXX_HUMAN,sp|Q9UER7-2|DAXX_HUMAN,sp|Q9UER7-3|DAXX_HUMAN	2074.01	[unavailable]	3	Death domain-associated protein 6 OS=Homo sapiens GN=DAXX PE=1 SV=2	4.43	485.334	[unavailable]	[unavailable]
2549	0.9559	NSLYSPK(1.000)IEV	t04954_tc-253_SUMO1.28944.28944.2	28944	RLLAL.NSLYSPKIEV.HFLSL	L.NSLYSPK[242.14]IEV.H	P78527	sp|P78527|PRKDC_HUMAN,sp|P78527-2|PRKDC_HUMAN,tr|E7EUY0|E7EUY0_HUMAN	1262.65	1.49	2	DNA-dependent protein kinase catalytic subunit OS=Homo sapiens GN=PRKDC PE=1 SV=3	6	0.0965	557000	373000
583	0.9962	NWLDK(1.000)NQTA	032717_25661_HG_L.07944.07944.2	7944	CNEII.NWLDKNQTA.EKEEF	L.NWLDK[242.14]NQTA.E	P11142	sp|P11142|HSP7C_HUMAN,tr|E9PKE3|E9PKE3_HUMAN,tr|E9PNE6|E9PNE6_HUMAN,tr|A8K7Q2|A8K7Q2_HUMAN	1202.57	[unavailable]	2	Heat shock cognate 71 kDa protein OS=Homo sapiens GN=HSPA8 PE=1 SV=1	5.84	-0.912	[unavailable]	[unavailable]
120	0.9366	PK(0.031)K(0.906)TESHHK(0.062)A	092815_24002_HG_e.01148.01148.3	1148	QAVLL.PKKTESHHKA.KGK--	L.PK[242.14]KTESHHKA.K	P04908	sp|P04908|H2A1B_HUMAN,sp|Q93077|H2A1C_HUMAN,sp|P20671|H2A1D_HUMAN,sp|P0C0S8|H2A1_HUMAN,sp|Q6FI13|H2A2A_HUMAN,sp|Q7L7L0|H2A3_HUMAN,sp|Q96KK5|H2A1H_HUMAN	1275.67	[unavailable]	3	Histone H2A type 1-B\E OS=Homo sapiens GN=HIST1H2AB PE=1 SV=2	9.73	-0.2864	[unavailable]	[unavailable]
1106	0.9913	PYIK(1.000)QEEFSPRSQNSQPEGLLV	082715_23928_HG_v.13557.13557.3	13557	KSATL.PYIKQEEFSPRSQNSQPEGLLV.RAQHE	L.PYIK[242.14]QEEFSPRSQNSQPEGLLV.R	O75376	sp|O75376|NCOR1_HUMAN,sp|O75376-2|NCOR1_HUMAN	2659.32	[unavailable]	3	Nuclear receptor corepressor 1 OS=Homo sapiens GN=NCOR1 PE=1 SV=2	4.79	376.544	[unavailable]	[unavailable]
353	1	QAEIEGLK(1.000)GQRA	t04960_tc-255_SUMO3.12548.12548.3	12548	NISRL.QAEIEGLKGQRA.SLEAA	L.QAEIEGLK[242.14]GQRA.S	P05787-2	sp|P05787-2|K2C8_HUMAN,sp|P05787|K2C8_HUMAN	1412.74	0.66	3	Isoform 2 of Keratin, type II cytoskeletal 8 OS=Homo sapiens GN=KRT8	6.14	0.194	2040000	3110000
353	1	QAEIEGLK(1.000)GQRA	t04809_tc-231_3.09994.09994.3	9994	NISRL.QAEIEGLKGQRA.SLEAA	L.QAEIEGLK[250.15]GQRA.S	P05787-2	sp|P05787-2|K2C8_HUMAN,sp|P05787|K2C8_HUMAN	1420.75	[unavailable]	3	Isoform 2 of Keratin, type II cytoskeletal 8 OS=Homo sapiens GN=KRT8	6.14	-0.643	[unavailable]	[unavailable]
361	0.9278	QDFFNGK(0.001)ELNK(0.999)S	t05003_tc-253-2nd_SUMO1.19969.19969.3	19969	IQKLL.QDFFNGKELNKS.INPDE	L.QDFFNGKELNK[242.14]S.L	P11142	sp|P11142|HSP7C_HUMAN,sp|P17066|HSP76_HUMAN,sp|P54652|HSP72_HUMAN,tr|E9PKE3|E9PKE3_HUMAN,tr|E9PNE6|E9PNE6_HUMAN,sp|P11142-2|HSP7C_HUMAN,tr|A8K7Q2|A8K7Q2_HUMAN	1539.73	2.05	3	Heat shock cognate 71 kDa protein OS=Homo sapiens GN=HSPA8 PE=1 SV=1	6.07	0.7121	1690000	824000
453	1	QLHFFK(1.000)SEDNNTEDLK(0.000)VT	092815_24000_HG_e.20763.20763.3	20763	ALGVL.QLHFFKSEDNNTEDLKVT.ITKAG	L.QLHFFK[242.14]SEDNNTEDLKVT.L	O60294	sp|O60294|TYW4_HUMAN	2261.06	[unavailable]	3	tRNA wybutosine-synthesizing protein 4 OS=Homo sapiens GN=LCMT2 PE=1 SV=3	4.75	1.2131	[unavailable]	[unavailable]
413	0.9965	SDEELDAMFPEGYK(1.000)VLPPPAGYVPIRTPA	082715_23928_HG_v.17860.17860.3	17860	RNRPL.SDEELDAMFPEGYKVLPPPAGYVPIRTPA.RKLTA	L.SDEELDAM[147.04]FPEGYK[242.14]VLPPPAGYVPIRTPA.R	O75533	sp|O75533|SF3B1_HUMAN	3288.6	[unavailable]	3	Splicing factor 3B subunit 1 OS=Homo sapiens GN=SF3B1 PE=1 SV=3	4.18	307.86	[unavailable]	[unavailable]
413	0.9945	SDEELDAMFPEGYK(1.000)VLPPPA	032717_25660_HG_L.19285.19285.2	19285	RNRPL.SDEELDAMFPEGYKVLPPPA.GYVPI	L.SDEELDAMFPEGYK[242.14]VLPPPA.G	O75533	sp|O75533|SF3B1_HUMAN	2318.08	[unavailable]	2	Splicing factor 3B subunit 1 OS=Homo sapiens GN=SF3B1 PE=1 SV=3	3.83	-1.6837	[unavailable]	[unavailable]
63	0.9887	SDYNIQK(1.000)ES	t04954_tc-253_SUMO1.08134.08134.2	8134	DGRTL.SDYNIQKES.TLHLV	L.SDYNIQK[242.14]ES.T	P0CG48	sp|P0CG48|UBC_HUMAN,sp|P0CG48|UBC_HUMAN,sp|P0CG48|UBC_HUMAN,sp|P0CG48|UBC_HUMAN,sp|P0CG48|UBC_HUMAN,sp|P0CG48|UBC_HUMAN,sp|P0CG48|UBC_HUMAN,tr|F5H041|F5H041_HUMAN,tr|F5H041|F5H041_HUMAN,tr|F5H041|F5H041_HUMAN,tr|F5H041|F5H041_HUMAN,tr|F5H041|F5H041_HUMAN,tr|F5H041|F5H041_HUMAN,tr|F5H041|F5H041_HUMAN,tr|F5H041|F5H041_HUMAN,tr|Q96C32|Q96C32_HUMAN,tr|Q96C32|Q96C32_HUMAN,tr|Q96C32|Q96C32_HUMAN,sp|P0C…	1196.53	1.12	2	Polyubiquitin-C OS=Homo sapiens GN=UBC PE=1 SV=3	4.37	0.5092	2110000	1880000
63	0.9967	SDYNIQK(1.000)EST	032717_25661_HG_L.05082.05082.2	5082	DGRTL.SDYNIQKEST.LHLVL	L.SDYNIQK[242.14]EST.L	P0CG48	sp|P0CG48|UBC_HUMAN,sp|P0CG48|UBC_HUMAN,sp|P0CG48|UBC_HUMAN,sp|P0CG48|UBC_HUMAN,tr|F5H041|F5H041_HUMAN,tr|F5H041|F5H041_HUMAN,tr|F5H041|F5H041_HUMAN,tr|F5H041|F5H041_HUMAN,tr|F5H041|F5H041_HUMAN,tr|F5H041|F5H041_HUMAN,tr|F5H041|F5H041_HUMAN,tr|Q96C32|Q96C32_HUMAN,tr|Q96C32|Q96C32_HUMAN,tr|Q96C32|Q96C32_HUMAN,sp|P0CG47|UBB_HUMAN,sp|P0CG47|UBB_HUMAN,tr|J3QRK5|J3QRK5_HUMAN,tr|J3QLP7|J3QLP7_HUMAN,tr|…	1297.58	[unavailable]	2	Polyubiquitin-C OS=Homo sapiens GN=UBC PE=1 SV=3	4.37	0.2818	[unavailable]	[unavailable]
63	1	SDYNIQK(1.000)ES	t05003_tc-253-2nd_SUMO1.08501.08501.2	8501	DGRTL.SDYNIQKES.TLHLV	L.SDYNIQK[250.15]ES.T	P0CG48	sp|P0CG48|UBC_HUMAN,sp|P0CG48|UBC_HUMAN,sp|P0CG48|UBC_HUMAN,sp|P0CG48|UBC_HUMAN,sp|P0CG48|UBC_HUMAN,sp|P0CG48|UBC_HUMAN,sp|P0CG48|UBC_HUMAN,sp|P0CG48|UBC_HUMAN,tr|F5H041|F5H041_HUMAN,tr|F5H041|F5H041_HUMAN,tr|F5H041|F5H041_HUMAN,tr|F5H041|F5H041_HUMAN,tr|F5H041|F5H041_HUMAN,tr|F5H041|F5H041_HUMAN,tr|F5H041|F5H041_HUMAN,tr|Q96C32|Q96C32_HUMAN,tr|Q96C32|Q96C32_HUMAN,tr|Q96C32|Q96C32_HUMAN,sp|P0CG47…	1204.55	[unavailable]	2	Polyubiquitin-C OS=Homo sapiens GN=UBC PE=1 SV=3	4.37	3.0352	[unavailable]	[unavailable]
992	0.9954	SGDQGFLELENQFK(1.000)K(0.000)T	032717_25661_HG_L.12813.12813.3	12813	PFTIL.SGDQGFLELENQFKKT.QRPAH	L.SGDQGFLELENQFK[242.14]KT.Q	Q9Y4E5	sp|Q9Y4E5|ZN451_HUMAN,tr|E9PH99|E9PH99_HUMAN,sp|Q9Y4E5-2|ZN451_HUMAN	1953.94	[unavailable]	3	Zinc finger protein 451 OS=Homo sapiens GN=ZNF451 PE=1 SV=2	4.68	-0.655	[unavailable]	[unavailable]
484	1	SGGPRGGEPQGPPFIK(1.000)YST	032717_25660_HG_L.10855.10855.3	10855	AFLPL.SGGPRGGEPQGPPFIKYST.RQALS	L.SGGPRGGEPQGPPFIK[242.14]YST.R	P58107	sp|P58107|EPIPL_HUMAN,tr|A0A075B730|A0A075B730_HUMAN	2045	[unavailable]	3	Epiplakin OS=Homo sapiens GN=EPPK1 PE=1 SV=2	8.31	-0.1788	[unavailable]	[unavailable]
12	0.9955	SK(1.000)GGYLQGNV	032717_25661_HG_L.06083.06083.2	6083	VVSTI.SKGGYLQGNV.NGRLP	L.SK[242.14]GGYLQGNV.N	Q9UPY5	sp|Q9UPY5|XCT_HUMAN	1135.56	[unavailable]	2	Cystine\glutamate transporter OS=Homo sapiens GN=SLC7A11 PE=1 SV=1	8.31	0.1073	[unavailable]	[unavailable]
90	0.9805	SLGLPFGK(1.000)VT	092815_24001_HG_e.22751.22751.2	22751	EAEII.SLGLPFGKVT.NLLML	L.SLGLPFGK[242.14]VT.N	O95758-4	sp|O95758-4|PTBP3_HUMAN,sp|P26599-3|PTBP1_HUMAN,sp|O95758-5|PTBP3_HUMAN,sp|O95758|PTBP3_HUMAN,sp|P26599-2|PTBP1_HUMAN,sp|O95758-2|PTBP3_HUMAN,sp|P26599|PTBP1_HUMAN,sp|O95758-6|PTBP3_HUMAN,sp|O95758-1|PTBP3_HUMAN	1131.63	[unavailable]	2	Isoform 4 of Polypyrimidine tract-binding protein 3 OS=Homo sapiens GN=PTBP3	8.47	-0.2154	[unavailable]	[unavailable]
141	0.9943	SQNQGGK(1.000)TFIV	032717_25661_HG_L.08069.08069.2	8069	FETLL.SQNQGGKTFIV.GDQIS	L.SQNQGGK[242.14]TFIV.G	P09211	sp|P09211|GSTP1_HUMAN	1291.65	[unavailable]	2	Glutathione S-transferase P OS=Homo sapiens GN=GSTP1 PE=1 SV=2	8.47	-1.321	[unavailable]	[unavailable]
222	0.9973	TFTK(1.000)NNQFQA	032717_25660_HG_L.07100.07100.2	7100	VLKII.TFTKNNQFQA.LLQYA	L.TFTK[242.14]NNQFQA.L	O95758-4	sp|O95758-4|PTBP3_HUMAN,sp|P26599-3|PTBP1_HUMAN,sp|O95758-5|PTBP3_HUMAN,sp|O95758|PTBP3_HUMAN,sp|P26599-2|PTBP1_HUMAN,sp|O95758-2|PTBP3_HUMAN,sp|Q9UKA9-3|PTBP2_HUMAN,sp|Q9UKA9-4|PTBP2_HUMAN,sp|Q9UKA9-2|PTBP2_HUMAN,sp|P26599|PTBP1_HUMAN,sp|Q9UKA9|PTBP2_HUMAN,sp|O95758-6|PTBP3_HUMAN,sp|O95758-1|PTBP3_HUMAN,sp|O95758-7|PTBP3_HUMAN,sp|Q9UKA9-6|PTBP2_HUMAN,sp|Q9UKA9-5|PTBP2_HUMAN	1311.62	[unavailable]	2	Isoform 4 of Polypyrimidine tract-binding protein 3 OS=Homo sapiens GN=PTBP3	8.41	0.8363	[unavailable]	[unavailable]
460	0.9715	VETLEDQELK(1.000)ENVEII	082715_23928_HG_v.16005.16005.2	16005	DLQKL.VETLEDQELKENVEII.CNLQQ	L.VETLEDQELK[242.14]ENVEII.C	Q2VIQ3	sp|Q2VIQ3|KIF4B_HUMAN,sp|O95239|KIF4A_HUMAN,sp|O95239-2|KIF4A_HUMAN	2014.01	[unavailable]	2	Chromosome-associated kinesin KIF4B OS=Homo sapiens GN=KIF4B PE=2 SV=2	3.83	-5.4495	[unavailable]	[unavailable]
616	1	VFFDLK(1.000)IDNES	082715_23928_HG_v.16160.16160.2	16160	EDRPL.VFFDLKIDNES.GFSWG	L.VFFDLK[242.14]IDNES.G	P29590-5	sp|P29590-5|PML_HUMAN,sp|P29590-12|PML_HUMAN	1439.69	[unavailable]	2	Isoform PML-4 of Protein PML OS=Homo sapiens GN=PML	4.03	-8.1284	[unavailable]	[unavailable]
616	1	VFFDLK(1.000)IDNET	032717_25660_HG_L.16947.16947.2	16947	EDRPL.VFFDLKIDNET.QKISQ	L.VFFDLK[242.14]IDNET.Q	P29590	sp|P29590|PML_HUMAN,sp|P29590-11|PML_HUMAN	1453.71	[unavailable]	2	Protein PML OS=Homo sapiens GN=PML PE=1 SV=3	4.03	0	[unavailable]	[unavailable]
330	0.9603	VGNIHIK(1.000)QEMEDDYDYYGQQRVQ	092815_24002_HG_e.19959.19959.4	19959	RIQTL.VGNIHIKQEMEDDYDYYGQQRVQ.ILERN	L.VGNIHIK[242.14]QEMEDDYDYYGQQRVQ.L	Q9HC78	sp|Q9HC78|ZBT20_HUMAN,sp|Q9HC78-2|ZBT20_HUMAN	2941.33	[unavailable]	4	Zinc finger and BTB domain-containing protein 20 OS=Homo sapiens GN=ZBTB20 PE=1 SV=3	4.43	-0.3316	[unavailable]	[unavailable]
252	1	VK(0.000)NIAK(1.000)TESSPS	092815_24002_HG_e.04128.04128.2	4128	TSVPI.VKNIAKTESSPS.EASQH	L.VKNIAK[242.14]TESSPS.E	Q9UQR0	sp|Q9UQR0|SCML2_HUMAN	1373.72	[unavailable]	2	Sex comb on midleg-like protein 2 OS=Homo sapiens GN=SCML2 PE=1 SV=1	8.56	1.8634	[unavailable]	[unavailable]
541	0.9769	VLEEYWATLQESTFSK(0.988)LVQMFK(0.012)	t04963_tc-256_SUMO4.28058.28058.4	28058	DQSSL.VLEEYWATLQESTFSKLVQMFK.TAVIC	L.VLEEYWATLQESTFSKLVQM[147.04]FK[242.14].T	Q9UII4	sp|Q9UII4|HERC5_HUMAN,tr|E9PBL0|E9PBL0_HUMAN	2806.39	-1	4	E3 ISG15--protein ligase HERC5 OS=Homo sapiens GN=HERC5 PE=1 SV=2	4.79	0.6081	0	0
85	0.9869	VRELEK(1.000)K(0.000)F	t04806_tc-230_2.07349.07349.3	7349	IQVRL.VRELEKKF.SGKHV	L.VRELEK[242.14]KF.S	P62081	sp|P62081|RS7_HUMAN,tr|B5MCP9|B5MCP9_HUMAN	1161.65	1.42	3	40S ribosomal protein S7 OS=Homo sapiens GN=RPS7 PE=1 SV=1	8.56	0	1890000	1330000
85	1	VRELEK(0.993)K(0.007)FS	t05012_tc-256-2nd_SUMO4.08787.08787.3	8787	IQVRL.VRELEKKFS.GKHVV	L.VRELEK[242.14]KFS.G	P62081	sp|P62081|RS7_HUMAN,tr|B5MCP9|B5MCP9_HUMAN	1248.68	1.01	3	40S ribosomal protein S7 OS=Homo sapiens GN=RPS7 PE=1 SV=1	8.56	3.3645	1240000	1230000
332	1	WDIQK(0.043)DLK(0.957)DL	t04812_tc-232_4.34499.34499.3	34499	SADTL.WDIQKDLKDL.-----	L.WDIQKDLK[242.14]DL.-	P07195	sp|P07195|LDHB_HUMAN	1386.71	0.91	3	L-lactate dehydrogenase B chain OS=Homo sapiens GN=LDHB PE=1 SV=2	4.43	1.8446	1130000	1240000
286	0.9624	WK(0.883)FNPVSFTWK(0.045)K(0.103)IEPK(0.000)GK(0.969)GPCPR	t05006_tc-254-2nd_SUMO2.17073.17073.5	17073	HFHDL.WKFNPVSFTWKKIEPKGKGPCPR.RRQCC	L.WK[242.14]FNPVSFTWK[242.14]KIEPKGKGPC[228.06]PR.R	Q9BQ90	sp|Q9BQ90|KLDC3_HUMAN,tr|E7ERR0|E7ERR0_HUMAN,tr|F8W6A4|F8W6A4_HUMAN	3082.6	0.63	5	Kelch domain-containing protein 3 OS=Homo sapiens GN=KLHDC3 PE=2 SV=1	10.19	2.5698	144000	228000
1162	1	WVK(1.000)VEGEVDPEPV	082715_23928_HG_v.12004.12004.2	12004	RHYPL.WVKVEGEVDPEPV.YIPTP	L.WVK[242.14]VEGEVDPEPV.Y	Q8IWI9-4	sp|Q8IWI9-4|MGAP_HUMAN,sp|Q8IWI9|MGAP_HUMAN,sp|Q8IWI9-3|MGAP_HUMAN	1595.78	[unavailable]	2	Isoform 4 of MAX gene-associated protein OS=Homo sapiens GN=MGA	4	626.233	[unavailable]	[unavailable]
82	0.9958	YGEK(1.000)FEDENFI	t05006_tc-254-2nd_SUMO2.29814.29814.2	29814	GGKSI.YGEKFEDENFI.LKHTG	L.YGEK[242.14]FEDENFI.L	P62937	sp|P62937|PPIA_HUMAN,tr|C9J5S7|C9J5S7_HUMAN,tr|F8WE65|F8WE65_HUMAN,sp|P62937-2|PPIA_HUMAN	1503.65	1.75	2	Peptidyl-prolyl cis-trans isomerase A OS=Homo sapiens GN=PPIA PE=1 SV=2	4	2.8376	1580000	906000
439	1	YLQPDQK(1.000)FDEENAPVPN	032717_25660_HG_L.13186.13186.2	13186	MLEEL.YLQPDQKFDEENAPVPN.SLRCE	L.YLQPDQK[242.14]FDEENAPVPN.S	Q13129	sp|Q13129|RLF_HUMAN	2116.97	[unavailable]	2	Zinc finger protein Rlf OS=Homo sapiens GN=RLF PE=1 SV=2	3.92	0.5761	[unavailable]	[unavailable]
43	0.9988	YNLLK(1.000)EEQTPQ	032717_25660_HG_L.10451.10451.2	10451	KDQLI.YNLLKEEQTPQ.NKITV	L.YNLLK[242.14]EEQTPQ.N	P00338-3	sp|P00338-3|LDHA_HUMAN,sp|P00338|LDHA_HUMAN,sp|P00338-2|LDHA_HUMAN,sp|P00338-4|LDHA_HUMAN,sp|P00338-5|LDHA_HUMAN,tr|F5H6W8|F5H6W8_HUMAN,tr|F5H5J4|F5H5J4_HUMAN,tr|F5GXU1|F5GXU1_HUMAN,tr|F5GWW2|F5GWW2_HUMAN,tr|F5GXC7|F5GXC7_HUMAN,tr|F5H8H6|F5H8H6_HUMAN	1475.73	[unavailable]	2	Isoform 3 of L-lactate dehydrogenase A chain OS=Homo sapiens GN=LDHA	4.53	-0.3304	[unavailable]	[unavailable]
43	0.9829	YNLLK(1.000)EEQTPQNK(0.000)IT	092815_24001_HG_e.15088.15088.3	15088	KDQLI.YNLLKEEQTPQNKIT.VVGVG	L.YNLLK[242.14]EEQTPQNKIT.V	P00338-3	sp|P00338-3|LDHA_HUMAN,sp|P00338|LDHA_HUMAN,sp|P00338-2|LDHA_HUMAN,sp|P00338-4|LDHA_HUMAN,sp|P00338-5|LDHA_HUMAN,tr|F5H6W8|F5H6W8_HUMAN,tr|F5H5J4|F5H5J4_HUMAN,tr|F5GXU1|F5GXU1_HUMAN,tr|F5GWW2|F5GWW2_HUMAN,tr|F5GXC7|F5GXC7_HUMAN,tr|F5H8H6|F5H8H6_HUMAN	1932	[unavailable]	3	Isoform 3 of L-lactate dehydrogenase A chain OS=Homo sapiens GN=LDHA	6.14	0.4731	[unavailable]	[unavailable]
250	1	YNYYDDEK(0.984)EK(0.016)LQIV	t05006_tc-254-2nd_SUMO2.27442.27442.3	27442	HRTGL.YNYYDDEKEKLQIV.EMPLA	L.YNYYDDEK[242.14]EKLQIV.E	P50454	sp|P50454|SERPH_HUMAN,tr|E9PPV6|E9PPV6_HUMAN,tr|E9PKH2|E9PKH2_HUMAN	1932.91	2.49	3	Serpin H1 OS=Homo sapiens GN=SERPINH1 PE=1 SV=2	4.32	1.7025	485000	195000
48	0.9945	YSGK(1.000)QMNDEK(0.000)T	t04957_tc-254_SUMO2.01116.01116.2	1116	QQRLI.YSGKQMNDEKT.AADYK	L.YSGK[242.14]QM[147.04]NDEKT.A	S4R3E9	tr|S4R3E9|S4R3E9_HUMAN,sp|Q15843|NEDD8_HUMAN	1429.61	-1	2	Protein NEDD8-MDP1 OS=Homo sapiens GN=NEDD8-MDP1 PE=4 SV=1	6.07	2.1317	0	0
48	1	YSGK(1.000)QMNDEK(0.000)T	t05003_tc-253-2nd_SUMO1.03228.03228.2	3228	QQRLI.YSGKQMNDEKT.AADYK	L.YSGK[242.14]QMNDEKT.A	S4R3E9	tr|S4R3E9|S4R3E9_HUMAN,sp|Q15843|NEDD8_HUMAN	1413.62	1.12	2	Protein NEDD8-MDP1 OS=Homo sapiens GN=NEDD8-MDP1 PE=4 SV=1	6.07	1.8108	2060000	1840000
48	0.9962	YSGK(1.000)QMNDEK(0.000)T	t04957_tc-254_SUMO2.01113.01113.3	1113	QQRLI.YSGKQMNDEKT.AADYK	L.YSGK[250.15]QM[147.04]NDEK[136.11]T.A	S4R3E9	tr|S4R3E9|S4R3E9_HUMAN,sp|Q15843|NEDD8_HUMAN	1445.64	0.77	3	Protein NEDD8-MDP1 OS=Homo sapiens GN=NEDD8-MDP1 PE=4 SV=1	6.07	1.2008	281000	362000
48	1	YSGK(1.000)QMNDEK(0.000)T	t05003_tc-253-2nd_SUMO1.03215.03215.2	3215	QQRLI.YSGKQMNDEKT.AADYK	L.YSGK[250.15]QMNDEK[136.11]T.A	S4R3E9	tr|S4R3E9|S4R3E9_HUMAN,sp|Q15843|NEDD8_HUMAN	1429.65	1.21	2	Protein NEDD8-MDP1 OS=Homo sapiens GN=NEDD8-MDP1 PE=4 SV=1	6.07	2.0463	1780000	1470000
675	0.9856	YVFPDRPK(1.000)DEVY	092815_24001_HG_e.16828.16828.3	16828	LNYLI.YVFPDRPKDEVY.SKYYT	L.YVFPDRPK[242.14]DEVY.S	P51692	sp|P51692|STA5B_HUMAN	1640.78	[unavailable]	3	Signal transducer and activator of transcription 5B OS=Homo sapiens GN=STAT5B PE=1 SV=2	4.56	0	[unavailable]	[unavailable]
665	0.9498	AAENIPENPLK(1.000)YLYPN	032717_25660_HG_L.18469.18469.2	18469	NYKVM.AAENIPENPLKYLYPN.IDKDH	M.AAENIPENPLK[242.14]YLYPN.L	P42224	sp|P42224|STAT1_HUMAN,tr|J3KPM9|J3KPM9_HUMAN,sp|P42224-2|STAT1_HUMAN	1958.97	[unavailable]	2	Signal transducer and activator of transcription 1-alpha\beta OS=Homo sapiens GN=STAT1 PE=1 SV=2	4.53	-2.3032	[unavailable]	[unavailable]
57	0.9864	AGTPK(1.000)AESEQLA	082715_23928_HG_v.05102.05102.2	5102	FSCPM.AGTPKAESEQLA.SWTPY	M.AGTPK[242.14]AESEQLA.S	Q6ZRI6	sp|Q6ZRI6|CO039_HUMAN,sp|Q6ZRI6-2|CO039_HUMAN	1314.64	[unavailable]	2	Uncharacterized protein C15orf39 OS=Homo sapiens GN=C15orf39 PE=1 SV=3	4.53	-2.9668	[unavailable]	[unavailable]
223	0.9865	ARDWPDARGIWHNDNK(1.000)T	t04957_tc-254_SUMO2.21210.21210.4	21210	LASGM.ARDWPDARGIWHNDNKT.FLVWV	M.ARDWPDARGIWHNDNK[242.14]T.F	P12277	sp|P12277|KCRB_HUMAN	2165.02	1.25	4	Creatine kinase B-type OS=Homo sapiens GN=CKB PE=1 SV=1	6.79	0.1126	451000	360000
223	1	ARDWPDARGIWHNDNK(1.000)T	t04806_tc-230_2.20022.20022.4	20022	LASGM.ARDWPDARGIWHNDNKT.FLVWV	M.ARDWPDARGIWHNDNK[250.15]T.F	P12277	sp|P12277|KCRB_HUMAN	2173.03	[unavailable]	4	Creatine kinase B-type OS=Homo sapiens GN=CKB PE=1 SV=1	6.79	1.7943	[unavailable]	[unavailable]
239	0.9999	DQLDDEEGLPEK(1.000)	032717_25661_HG_L.09660.09660.2	9660	TVEPM.DQLDDEEGLPEK.LVIKN	M.DQLDDEEGLPEK[242.14].L	Q15233	sp|Q15233|NONO_HUMAN,sp|Q15233-2|NONO_HUMAN	1500.66	[unavailable]	2	Non-POU domain-containing octamer-binding protein OS=Homo sapiens GN=NONO PE=1 SV=4	3.71	-0.5686	[unavailable]	[unavailable]
239	0.9926	DQLDDEEGLPEK(1.000)L	092815_23999_HG_e.19989.19989.2	19989	TVEPM.DQLDDEEGLPEKL.VIKNQ	M.DQLDDEEGLPEK[242.14]L.V	Q15233	sp|Q15233|NONO_HUMAN,sp|Q15233-2|NONO_HUMAN	1613.74	[unavailable]	2	Non-POU domain-containing octamer-binding protein OS=Homo sapiens GN=NONO PE=1 SV=4	3.71	0.2266	[unavailable]	[unavailable]
239	0.9219	DQLDDEEGLPEK(1.000)LV	092815_23999_HG_e.22835.22835.2	22835	TVEPM.DQLDDEEGLPEKLV.IKNQQ	M.DQLDDEEGLPEK[242.14]LV.L	Q15233	sp|Q15233|NONO_HUMAN,sp|Q15233-2|NONO_HUMAN	1712.81	[unavailable]	2	Non-POU domain-containing octamer-binding protein OS=Homo sapiens GN=NONO PE=1 SV=4	3.71	-1.8508	[unavailable]	[unavailable]
153	0.9965	DWSEVK(1.000)EEK(0.000)D	032717_25661_HG_L.06003.06003.2	6003	KEEVM.DWSEVKEEKD.NLEIK	M.DWSEVK[242.14]EEKD.N	Q9NWK9	sp|Q9NWK9|BCD1_HUMAN,sp|Q9NWK9-2|BCD1_HUMAN	1377.6	[unavailable]	2	Box C\D snoRNA protein 1 OS=Homo sapiens GN=ZNHIT6 PE=1 SV=1	4.34	-1.8581	[unavailable]	[unavailable]
112	0.974	FFLWAPELAPLK(1.000)S	092815_24000_HG_e.33148.33148.2	33148	KEELM.FFLWAPELAPLKS.KMIYA	M.FFLWAPELAPLK[242.14]S.K	P60981	sp|P60981|DEST_HUMAN,sp|P60981-2|DEST_HUMAN,tr|F6RFD5|F6RFD5_HUMAN	1631.87	[unavailable]	2	Destrin OS=Homo sapiens GN=DSTN PE=1 SV=3	6	2.0172	[unavailable]	[unavailable]
524	0.9844	GLLK(1.000)SEDK(0.000)V	t04963_tc-256_SUMO4.12837.12837.3	12837	LLVHM.GLLKSEDKV.KAIAN	M.GLLK[242.14]SEDKV.K	P46060	sp|P46060|RAGP1_HUMAN	1101.6	3.17	3	Ran GTPase-activating protein 1 OS=Homo sapiens GN=RANGAP1 PE=1 SV=1	6.07	0.663	3360000	1060000
524	0.9878	GLLK(1.000)SEDK(0.000)VK(0.000)	092815_24002_HG_e.05622.05622.2	5622	LLVHM.GLLKSEDKVK.AIANL	M.GLLK[242.14]SEDKVK.A	P46060	sp|P46060|RAGP1_HUMAN	1229.7	[unavailable]	2	Ran GTPase-activating protein 1 OS=Homo sapiens GN=RANGAP1 PE=1 SV=1	8.5	0.2973	[unavailable]	[unavailable]
524	0.9743	GLLK(1.000)SEDK(0.000)VK(0.000)A	092815_24001_HG_e.07470.07470.3	7470	LLVHM.GLLKSEDKVKA.IANLY	M.GLLK[242.14]SEDKVKA.L	P46060	sp|P46060|RAGP1_HUMAN	1300.74	[unavailable]	3	Ran GTPase-activating protein 1 OS=Homo sapiens GN=RANGAP1 PE=1 SV=1	8.5	0.1404	[unavailable]	[unavailable]
524	0.9851	GLLK(1.000)SEDK(0.000)VK(0.000)AI	092815_24000_HG_e.10593.10593.3	10593	LLVHM.GLLKSEDKVKAI.ANLYG	M.GLLK[242.14]SEDKVKAI.A	P46060	sp|P46060|RAGP1_HUMAN	1413.82	[unavailable]	3	Ran GTPase-activating protein 1 OS=Homo sapiens GN=RANGAP1 PE=1 SV=1	8.5	0.1939	[unavailable]	[unavailable]
524	0.9838	GLLK(1.000)SEDK(0.000)VK(0.000)AIA	092815_24000_HG_e.10906.10906.3	10906	LLVHM.GLLKSEDKVKAIA.NLYGP	M.GLLK[242.14]SEDKVKAIA.N	P46060	sp|P46060|RAGP1_HUMAN	1484.86	[unavailable]	3	Ran GTPase-activating protein 1 OS=Homo sapiens GN=RANGAP1 PE=1 SV=1	8.5	0.4923	[unavailable]	[unavailable]
524	0.9987	GLLK(1.000)SEDK(0.000)V	t04809_tc-231_3.10444.10444.3	10444	LLVHM.GLLKSEDKV.KAIAN	M.GLLK[250.15]SEDK[136.11]V.K	P46060	sp|P46060|RAGP1_HUMAN	1117.63	1.06	3	Ran GTPase-activating protein 1 OS=Homo sapiens GN=RANGAP1 PE=1 SV=1	6.07	-1.3071	9170000	8640000
911	0.9825	HLK(1.000)QEVTPRAA	092815_24002_HG_e.04709.04709.3	4709	QKATM.HLKQEVTPRAA.SLRTG	M.HLK[242.14]QEVTPRAA.S	Q9H2Y7	sp|Q9H2Y7|ZN106_HUMAN,tr|E9PE29|E9PE29_HUMAN	1362.74	[unavailable]	3	Zinc finger protein 106 OS=Homo sapiens GN=ZNF106 PE=1 SV=1	8.75	0.6033	[unavailable]	[unavailable]
350	0.9999	K(0.000)GGNFGGRSSGPYGGGGQYFAK(1.000)PR	t05003_tc-253-2nd_SUMO1.13829.13829.4	13829	NFGPM.KGGNFGGRSSGPYGGGGQYFAKPR.NQGGY	M.K[136.11]GGNFGGRSSGPYGGGGQYFAK[250.15]PR.N	P09651	sp|P09651|ROA1_HUMAN,sp|P09651-2|ROA1_HUMAN,tr|F8W6I7|F8W6I7_HUMAN,sp|P09651-3|ROA1_HUMAN	2531.24	3.45	4	Heterogeneous nuclear ribonucleoprotein A1 OS=Homo sapiens GN=HNRNPA1 PE=1 SV=5	10.45	1.6371	27100000	7850000
350	0.9561	K(0.000)GGNFGGRSSGPYGGGGQYFAK(1.000)PRNQ	t04809_tc-231_3.13367.13367.4	13367	NFGPM.KGGNFGGRSSGPYGGGGQYFAKPRNQ.GGYGG	M.K[136.11]GGNFGGRSSGPYGGGGQYFAK[250.15]PRNQ.G	P09651	sp|P09651|ROA1_HUMAN,sp|P09651-2|ROA1_HUMAN,tr|F8W6I7|F8W6I7_HUMAN,sp|P09651-3|ROA1_HUMAN	2773.34	-1	4	Heterogeneous nuclear ribonucleoprotein A1 OS=Homo sapiens GN=HNRNPA1 PE=1 SV=5	10.45	1.3186	0	0
350	0.9302	K(0.001)GGNFGGRSSGPYGGGGQYFAK(0.999)PRNQGGY	t04806_tc-230_2.15510.15510.4	15510	NFGPM.KGGNFGGRSSGPYGGGGQYFAKPRNQGGY.GGSSS	M.K[136.11]GGNFGGRSSGPYGGGGQYFAK[250.15]PRNQGGY.G	P09651	sp|P09651|ROA1_HUMAN,sp|P09651-2|ROA1_HUMAN,tr|F8W6I7|F8W6I7_HUMAN,sp|P09651-3|ROA1_HUMAN	3050.45	-1	4	Heterogeneous nuclear ribonucleoprotein A1 OS=Homo sapiens GN=HNRNPA1 PE=1 SV=5	10.17	-0.2398	0	0
338	0.9991	K(0.000)IK(0.000)IIAPPERK(1.000)Y	t04954_tc-253_SUMO1.15713.15713.4	15713	APSTM.KIKIIAPPERKY.SVWIG	M.K[136.11]IK[136.11]IIAPPERK[250.15]Y.S	P62736	sp|P62736|ACTA_HUMAN,sp|P68032|ACTC_HUMAN,sp|P68133|ACTS_HUMAN,sp|Q562R1|ACTBL_HUMAN,sp|P63267|ACTH_HUMAN,sp|P60709|ACTB_HUMAN,sp|P63261|ACTG_HUMAN,tr|Q5T8M7|Q5T8M7_HUMAN,sp|P63267-2|ACTH_HUMAN,tr|A6NL76|A6NL76_HUMAN,tr|Q5T8M8|Q5T8M8_HUMAN	1592.98	1.46	4	Actin, aortic smooth muscle OS=Homo sapiens GN=ACTA2 PE=1 SV=1	10	0.6115	1750000	1200000
338	1	K(0.000)IK(0.000)IIAPPERK(1.000)YS	t04812_tc-232_4.14461.14461.4	14461	APSTM.KIKIIAPPERKYS.VWIGG	M.K[136.11]IK[136.11]IIAPPERK[250.15]YS.V	P62736	sp|P62736|ACTA_HUMAN,sp|P68032|ACTC_HUMAN,sp|P68133|ACTS_HUMAN,sp|Q562R1|ACTBL_HUMAN,sp|P63267|ACTH_HUMAN,sp|P60709|ACTB_HUMAN,sp|P63261|ACTG_HUMAN,tr|Q5T8M7|Q5T8M7_HUMAN,sp|P63267-2|ACTH_HUMAN,tr|A6NL76|A6NL76_HUMAN,tr|Q5T8M8|Q5T8M8_HUMAN	1680.01	0.69	4	Actin, aortic smooth muscle OS=Homo sapiens GN=ACTA2 PE=1 SV=1	10	0.0725	2150000	3120000
828	0.907	K(1.000)AINDGFRLPTPM	t05006_tc-254-2nd_SUMO2.32100.32100.3	32100	NHEVM.KAINDGFRLPTPM.DCPSA	M.K[242.14]AINDGFRLPTPM.D	P29317	sp|P29317|EPHA2_HUMAN	1572.81	0.51	3	Ephrin type-A receptor 2 OS=Homo sapiens GN=EPHA2 PE=1 SV=2	8.75	0.6972	774000	1510000
44	0.9993	K(1.000)AYCERQGLS	t05006_tc-254-2nd_SUMO2.09909.09909.3	9909	LSKLM.KAYCERQGLS.MRQIR	M.K[242.14]AYC[228.06]ERQGLS.M	A8MU27	tr|A8MU27|A8MU27_HUMAN,tr|A8MUA9|A8MUA9_HUMAN,sp|P55854|SUMO3_HUMAN,sp|P61956|SUMO2_HUMAN,tr|H7BZT4|H7BZT4_HUMAN,tr|J3KRH1|J3KRH1_HUMAN	1392.65	0.9	3	Small ubiquitin-related modifier 3 OS=Homo sapiens GN=SUMO3 PE=1 SV=1	8.2	1.4431	592000	659000
223	1	K(1.000)EEIQDEEDDDDYV	032717_25660_HG_L.10186.10186.2	10186	LSYLM.KEEIQDEEDDDDYV.EEGEE	M.K[242.14]EEIQDEEDDDDYV.E	Q9BTT0	sp|Q9BTT0|AN32E_HUMAN,sp|Q9BTT0-2|AN32E_HUMAN,sp|Q9BTT0-3|AN32E_HUMAN,tr|Q5TB25|Q5TB25_HUMAN	1854.73	[unavailable]	2	Acidic leucine-rich nuclear phosphoprotein 32 family member E OS=Homo sapiens GN=ANP32E PE=1 SV=1	3.51	-1.3149	[unavailable]	[unavailable]
223	1	K(1.000)EEIQDEEDDDDYVEEG	032717_25660_HG_L.10125.10125.2	10125	LSYLM.KEEIQDEEDDDDYVEEG.EEEEE	M.K[242.14]EEIQDEEDDDDYVEEG.E	Q9BTT0	sp|Q9BTT0|AN32E_HUMAN,sp|Q9BTT0-2|AN32E_HUMAN,sp|Q9BTT0-3|AN32E_HUMAN,tr|Q5TB25|Q5TB25_HUMAN	2169.83	[unavailable]	2	Acidic leucine-rich nuclear phosphoprotein 32 family member E OS=Homo sapiens GN=ANP32E PE=1 SV=1	3.45	0.4496	[unavailable]	[unavailable]
223	1	K(1.000)EEIQDEEDDDDYVEEGEEEEEEEEG	032717_25660_HG_L.13446.13446.3	13446	LSYLM.KEEIQDEEDDDDYVEEGEEEEEEEEG.GLRGE	M.K[242.14]EEIQDEEDDDDYVEEGEEEEEEEEG.G	Q9BTT0	sp|Q9BTT0|AN32E_HUMAN,sp|Q9BTT0-2|AN32E_HUMAN,sp|Q9BTT0-3|AN32E_HUMAN,tr|Q5TB25|Q5TB25_HUMAN	3259.2	[unavailable]	3	Acidic leucine-rich nuclear phosphoprotein 32 family member E OS=Homo sapiens GN=ANP32E PE=1 SV=1	3.29	-1.9084	[unavailable]	[unavailable]
223	1	K(1.000)EEIQDEEDDDDYVEEGEEEEEEEEGGLRGE	082715_23928_HG_v.12869.12869.3	12869	LSYLM.KEEIQDEEDDDDYVEEGEEEEEEEEGGLRGE.KRKRD	M.K[242.14]EEIQDEEDDDDYVEEGEEEEEEEEGGLRGE.K	Q9BTT0	sp|Q9BTT0|AN32E_HUMAN,sp|Q9BTT0-2|AN32E_HUMAN,sp|Q9BTT0-3|AN32E_HUMAN,tr|Q5TB25|Q5TB25_HUMAN	3771.47	[unavailable]	3	Acidic leucine-rich nuclear phosphoprotein 32 family member E OS=Homo sapiens GN=ANP32E PE=1 SV=1	3.56	266.256	[unavailable]	[unavailable]
223	1	K(1.000)EEIQDEEDDDDYVEEGEEEEEEEEGGLRGEK(0.000)	032717_25660_HG_L.12833.12833.3	12833	LSYLM.KEEIQDEEDDDDYVEEGEEEEEEEEGGLRGEK.RKRDA	M.K[242.14]EEIQDEEDDDDYVEEGEEEEEEEEGGLRGEK.R	Q9BTT0	sp|Q9BTT0|AN32E_HUMAN,sp|Q9BTT0-2|AN32E_HUMAN,sp|Q9BTT0-3|AN32E_HUMAN,tr|Q5TB25|Q5TB25_HUMAN	3899.56	[unavailable]	3	Acidic leucine-rich nuclear phosphoprotein 32 family member E OS=Homo sapiens GN=ANP32E PE=1 SV=1	3.65	-1.2199	[unavailable]	[unavailable]
390	0.993	K(1.000)FQWDLNA	032717_25660_HG_L.14149.14149.2	14149	PHGEM.KFQWDLNA.WTKSA	M.K[242.14]FQWDLNA.W	Q13263	sp|Q13263|TIF1B_HUMAN,sp|Q13263-2|TIF1B_HUMAN	1134.55	[unavailable]	2	Transcription intermediary factor 1-beta OS=Homo sapiens GN=TRIM28 PE=1 SV=5	5.84	-1.1814	[unavailable]	[unavailable]
c(2, 4)	0.9922	K(1.000)GK(1.000)RGREELGNTQSAFFSTFGDGGSCTC	092815_24000_HG_e.22140.22140.4	22140	#NAME?	M.K[242.14]GK[242.14]RGREELGNTQSAFFSTFGDGGSC[228.06]TC[228.06].A	H3BQX6	tr|H3BQX6|H3BQX6_HUMAN	3417.51	[unavailable]	4	Metallothionein OS=Homo sapiens GN=MT3 PE=3 SV=1	8.05	-1.9266	[unavailable]	[unavailable]
328	0.9522	K(0.918)IK(0.082)IIAPPERK(0.000)Y	t05003_tc-253-2nd_SUMO1.15073.15073.4	15073	APSTM.KIKIIAPPERKY.SVWIG	M.K[242.14]IKIIAPPERKY.S	P62736	sp|P62736|ACTA_HUMAN,sp|P68032|ACTC_HUMAN,sp|P68133|ACTS_HUMAN,sp|Q562R1|ACTBL_HUMAN,sp|P63267|ACTH_HUMAN,sp|P60709|ACTB_HUMAN,sp|P63261|ACTG_HUMAN,tr|Q5T8M7|Q5T8M7_HUMAN,sp|P63267-2|ACTH_HUMAN,tr|A6NL76|A6NL76_HUMAN,tr|Q5T8M8|Q5T8M8_HUMAN	1568.94	1.36	4	Actin, aortic smooth muscle OS=Homo sapiens GN=ACTA2 PE=1 SV=1	10	3.337	4050000	2970000
328	0.9268	K(1.000)IK(0.000)IIAPPERK(0.000)YS	t04954_tc-253_SUMO1.14649.14649.4	14649	APSTM.KIKIIAPPERKYS.VWIGG	M.K[242.14]IKIIAPPERKYS.V	P62736	sp|P62736|ACTA_HUMAN,sp|P68032|ACTC_HUMAN,sp|P68133|ACTS_HUMAN,sp|Q562R1|ACTBL_HUMAN,sp|P63267|ACTH_HUMAN,sp|P60709|ACTB_HUMAN,sp|P63261|ACTG_HUMAN,tr|Q5T8M7|Q5T8M7_HUMAN,sp|P63267-2|ACTH_HUMAN,tr|A6NL76|A6NL76_HUMAN,tr|Q5T8M8|Q5T8M8_HUMAN	1655.97	1.29	4	Actin, aortic smooth muscle OS=Homo sapiens GN=ACTA2 PE=1 SV=1	10	-2.2061	670000	519000
361	0.9973	K(1.000)LEPNLGEDDEDK(0.000)DLEPGPS	032717_25661_HG_L.09992.09992.3	9992	TLKKM.KLEPNLGEDDEDKDLEPGPS.GTSKA	M.K[242.14]LEPNLGEDDEDKDLEPGPS.G	Q92797	sp|Q92797|SYMPK_HUMAN,sp|Q92797-2|SYMPK_HUMAN,tr|M0R3C7|M0R3C7_HUMAN	2310.05	[unavailable]	3	Symplekin OS=Homo sapiens GN=SYMPK PE=1 SV=2	3.85	0.5541	[unavailable]	[unavailable]
317	1	K(1.000)SGNFGGSRNMGGPYGGGNYGPGGSGGSGGYGG	032717_25660_HG_L.09319.09319.3	9319	NYGPM.KSGNFGGSRNMGGPYGGGNYGPGGSGGSGGYGG.RSRY-	M.K[242.14]SGNFGGSRNMGGPYGGGNYGPGGSGGSGGYGG.R	P22626	sp|P22626|ROA2_HUMAN,sp|P22626-2|ROA2_HUMAN	3037.28	[unavailable]	3	Heterogeneous nuclear ribonucleoproteins A2\B1 OS=Homo sapiens GN=HNRNPA2B1 PE=1 SV=2	9.53	-0.0602	[unavailable]	[unavailable]
828	0.9656	K(1.000)AINDGFRLPTPM	t05003_tc-253-2nd_SUMO1.33401.33401.3	33401	NHEVM.KAINDGFRLPTPM.DCPSA	M.K[250.15]AINDGFRLPTPM.D	P29317	sp|P29317|EPHA2_HUMAN	1580.82	[unavailable]	3	Ephrin type-A receptor 2 OS=Homo sapiens GN=EPHA2 PE=1 SV=2	8.75	2.8902	[unavailable]	[unavailable]
338	0.9751	K(0.000)IK(0.000)IIAPPERK(1.000)Y	t04812_tc-232_4.14838.14838.4	14838	APSTM.KIKIIAPPERKY.SVWIG	M.K[250.15]IK[136.11]IIAPPERK[136.11]Y.S	P62736	sp|P62736|ACTA_HUMAN,sp|P68032|ACTC_HUMAN,sp|P68133|ACTS_HUMAN,sp|Q562R1|ACTBL_HUMAN,sp|P63267|ACTH_HUMAN,sp|P60709|ACTB_HUMAN,sp|P63261|ACTG_HUMAN,tr|Q5T8M7|Q5T8M7_HUMAN,sp|P63267-2|ACTH_HUMAN,tr|A6NL76|A6NL76_HUMAN,tr|Q5T8M8|Q5T8M8_HUMAN	1592.98	0.93	4	Actin, aortic smooth muscle OS=Homo sapiens GN=ACTA2 PE=1 SV=1	10	0.5351	1280000	1370000
350	0.9855	K(0.000)GGNFGGRSSGPYGGGGQYFAK(1.000)PR	t04803_tc-229_1.13505.13505.4	13505	NFGPM.KGGNFGGRSSGPYGGGGQYFAKPR.NQGGY	M.KGGNFGGRSSGPYGGGGQYFAK[242.14]PR.N	P09651	sp|P09651|ROA1_HUMAN,sp|P09651-2|ROA1_HUMAN,tr|F8W6I7|F8W6I7_HUMAN,sp|P09651-3|ROA1_HUMAN	2515.21	0.84	4	Heterogeneous nuclear ribonucleoprotein A1 OS=Homo sapiens GN=HNRNPA1 PE=1 SV=5	10.45	1.066	5950000	7060000
350	1	K(0.000)GGNFGGRSSGPYGGGGQYFAK(1.000)PRNQ	t05012_tc-256-2nd_SUMO4.13865.13865.4	13865	NFGPM.KGGNFGGRSSGPYGGGGQYFAKPRNQ.GGYGG	M.KGGNFGGRSSGPYGGGGQYFAK[242.14]PRNQ.G	P09651	sp|P09651|ROA1_HUMAN,sp|P09651-2|ROA1_HUMAN,tr|F8W6I7|F8W6I7_HUMAN,sp|P09651-3|ROA1_HUMAN	2757.31	0.49	4	Heterogeneous nuclear ribonucleoprotein A1 OS=Homo sapiens GN=HNRNPA1 PE=1 SV=5	10.45	-1.1494	779000	1600000
350	0.9906	K(0.013)GGNFGGRSSGPYGGGGQYFAK(0.987)PRNQGGY	t04803_tc-229_1.16547.16547.4	16547	NFGPM.KGGNFGGRSSGPYGGGGQYFAKPRNQGGY.GGSSS	M.KGGNFGGRSSGPYGGGGQYFAK[242.14]PRNQGGY.G	P09651	sp|P09651|ROA1_HUMAN,sp|P09651-2|ROA1_HUMAN,tr|F8W6I7|F8W6I7_HUMAN,sp|P09651-3|ROA1_HUMAN	3034.42	0.7	4	Heterogeneous nuclear ribonucleoprotein A1 OS=Homo sapiens GN=HNRNPA1 PE=1 SV=5	10.17	1.6874	4300000	6110000
350	1	K(0.000)GGNFGGRSSGPYGGGGQYFAK(1.000)PRNQGGYGG	t04803_tc-229_1.17560.17560.5	17560	NFGPM.KGGNFGGRSSGPYGGGGQYFAKPRNQGGYGG.SSSSS	M.KGGNFGGRSSGPYGGGGQYFAK[242.14]PRNQGGYGG.S	P09651	sp|P09651|ROA1_HUMAN,sp|P09651-2|ROA1_HUMAN,tr|F8W6I7|F8W6I7_HUMAN,sp|P09651-3|ROA1_HUMAN	3148.46	-1	5	Heterogeneous nuclear ribonucleoprotein A1 OS=Homo sapiens GN=HNRNPA1 PE=1 SV=5	10.17	312.288	0	0
350	1	K(0.002)GGNFGGRSSGPYGGGGQYFAK(0.998)PRNQGGYGGSSS	t04803_tc-229_1.16439.16439.5	16439	NFGPM.KGGNFGGRSSGPYGGGGQYFAKPRNQGGYGGSSS.SSSYG	M.KGGNFGGRSSGPYGGGGQYFAK[242.14]PRNQGGYGGSSS.S	P09651	sp|P09651|ROA1_HUMAN,sp|P09651-2|ROA1_HUMAN,tr|F8W6I7|F8W6I7_HUMAN,sp|P09651-3|ROA1_HUMAN	3409.56	-1	5	Heterogeneous nuclear ribonucleoprotein A1 OS=Homo sapiens GN=HNRNPA1 PE=1 SV=5	10.17	286.183	0	0
330	0.9838	K(0.099)IK(0.901)IIAPPERK(0.000)Y	t05012_tc-256-2nd_SUMO4.14933.14933.4	14933	APSTM.KIKIIAPPERKY.SVWIG	M.KIK[242.14]IIAPPERKY.S	P62736	sp|P62736|ACTA_HUMAN,sp|P68032|ACTC_HUMAN,sp|P68133|ACTS_HUMAN,sp|Q562R1|ACTBL_HUMAN,sp|P63267|ACTH_HUMAN,sp|P60709|ACTB_HUMAN,sp|P63261|ACTG_HUMAN,tr|Q5T8M7|Q5T8M7_HUMAN,sp|P63267-2|ACTH_HUMAN,tr|A6NL76|A6NL76_HUMAN,tr|Q5T8M8|Q5T8M8_HUMAN	1568.94	1.36	4	Actin, aortic smooth muscle OS=Homo sapiens GN=ACTA2 PE=1 SV=1	10	3.8026	758000	556000
338	0.9811	K(0.000)IK(0.000)IIAPPERK(1.000)	t04812_tc-232_4.10904.10904.4	10904	APSTM.KIKIIAPPERK.YSVWI	M.KIKIIAPPERK[242.14].Y	P62736	sp|P62736|ACTA_HUMAN,sp|P68032|ACTC_HUMAN,sp|P68133|ACTS_HUMAN,sp|Q562R1|ACTBL_HUMAN,sp|P63267|ACTH_HUMAN,sp|P60709|ACTB_HUMAN,sp|P63261|ACTG_HUMAN,tr|Q5T8M7|Q5T8M7_HUMAN,sp|P63267-2|ACTH_HUMAN,tr|A6NL76|A6NL76_HUMAN,tr|Q5T8M8|Q5T8M8_HUMAN	1405.88	0.67	4	Actin, aortic smooth muscle OS=Homo sapiens GN=ACTA2 PE=1 SV=1	10.29	-0.4329	581000	871000
338	0.9757	K(0.000)IK(0.000)IIAPPERK(1.000)Y	t04812_tc-232_4.15516.15516.4	15516	APSTM.KIKIIAPPERKY.SVWIG	M.KIKIIAPPERK[242.14]Y.S	P62736	sp|P62736|ACTA_HUMAN,sp|P68032|ACTC_HUMAN,sp|P68133|ACTS_HUMAN,sp|Q562R1|ACTBL_HUMAN,sp|P63267|ACTH_HUMAN,sp|P60709|ACTB_HUMAN,sp|P63261|ACTG_HUMAN,tr|Q5T8M7|Q5T8M7_HUMAN,sp|P63267-2|ACTH_HUMAN,tr|A6NL76|A6NL76_HUMAN,tr|Q5T8M8|Q5T8M8_HUMAN	1568.94	0.99	4	Actin, aortic smooth muscle OS=Homo sapiens GN=ACTA2 PE=1 SV=1	10	0.6208	6990000	7060000
338	1	K(0.000)IK(0.000)IIAPPERK(1.000)YSV	t04957_tc-254_SUMO2.19901.19901.3	19901	APSTM.KIKIIAPPERKYSV.WIGGS	M.KIKIIAPPERK[242.14]YSV.W	P62736	sp|P62736|ACTA_HUMAN,sp|P68032|ACTC_HUMAN,sp|P68133|ACTS_HUMAN,sp|Q562R1|ACTBL_HUMAN,sp|P63267|ACTH_HUMAN,sp|P60709|ACTB_HUMAN,sp|P63261|ACTG_HUMAN,tr|Q5T8M7|Q5T8M7_HUMAN,sp|P63267-2|ACTH_HUMAN,tr|A6NL76|A6NL76_HUMAN,tr|Q5T8M8|Q5T8M8_HUMAN	1755.04	-1	3	Actin, aortic smooth muscle OS=Homo sapiens GN=ACTA2 PE=1 SV=1	10	2.1872	0	0
1129	0.9949	LEQK(1.000)APVFPQQYAS	082715_23928_HG_v.10842.10842.2	10842	DSNIM.LEQKAPVFPQQYAS.QAQMA	M.LEQK[242.14]APVFPQQYAS.Q	Q15596	sp|Q15596|NCOA2_HUMAN	1718.86	[unavailable]	2	Nuclear receptor coactivator 2 OS=Homo sapiens GN=NCOA2 PE=1 SV=2	6	583.808	[unavailable]	[unavailable]
357	0.985	LRLQDYEEK(1.000)T	t05006_tc-254-2nd_SUMO2.17596.17596.3	17596	KEELM.LRLQDYEEKT.KKAER	M.LRLQDYEEK[250.15]T.K	P15311	sp|P15311|EZRI_HUMAN,tr|E7EQR4|E7EQR4_HUMAN	1415.71	[unavailable]	3	Ezrin OS=Homo sapiens GN=EZR PE=1 SV=4	4.68	4.7753	[unavailable]	[unavailable]
268	0.9949	MHGGTGFAGIDSSSPEVK(1.000)GYWA	092815_24000_HG_e.20486.20486.3	20486	SHFAM.MHGGTGFAGIDSSSPEVKGYWA.SLDAS	M.M[147.04]HGGTGFAGIDSSSPEVK[242.14]GYWA.S	Q15365	sp|Q15365|PCBP1_HUMAN	2383.05	[unavailable]	3	Poly(rC)-binding protein 1 OS=Homo sapiens GN=PCBP1 PE=1 SV=2	5.3	2.2254	[unavailable]	[unavailable]
268	0.9607	MHGGTGFAGIDSSSPEVK(1.000)GYWA	092815_23999_HG_e.21332.21332.3	21332	SHFAM.MHGGTGFAGIDSSSPEVKGYWA.SLDAS	M.MHGGTGFAGIDSSSPEVK[242.14]GYWA.S	Q15365	sp|Q15365|PCBP1_HUMAN	2367.06	[unavailable]	3	Poly(rC)-binding protein 1 OS=Homo sapiens GN=PCBP1 PE=1 SV=2	5.3	424.347	[unavailable]	[unavailable]
740	0.9989	NDK(0.000)YVK(1.000)K(0.000)ET	092815_24002_HG_e.00907.00907.2	907	RILEM.NDKYVKKET.CHQST	M.NDKYVK[242.14]KET.C	Q14149	sp|Q14149|MORC3_HUMAN	1237.63	[unavailable]	2	MORC family CW-type zinc finger protein 3 OS=Homo sapiens GN=MORC3 PE=1 SV=3	8.43	0.0985	[unavailable]	[unavailable]
804	0.9971	NEAFGDTK(1.000)FSA	092815_24001_HG_e.15939.15939.2	15939	FETRM.NEAFGDTKFSA.VLVEP	M.NEAFGDTK[242.14]FSA.V	Q13263	sp|Q13263|TIF1B_HUMAN,sp|Q13263-2|TIF1B_HUMAN	1299.57	[unavailable]	2	Transcription intermediary factor 1-beta OS=Homo sapiens GN=TRIM28 PE=1 SV=5	4.37	1.0316	[unavailable]	[unavailable]
308	1	NK(1.000)SEDDESGAGELT	082715_23928_HG_v.04360.04360.2	4360	RIVKM.NKSEDDESGAGELT.REELR	M.NK[242.14]SEDDESGAGELT.R	P33993	sp|P33993|MCM7_HUMAN,sp|P33993-3|MCM7_HUMAN,sp|P33993-2|MCM7_HUMAN	1564.65	[unavailable]	2	DNA replication licensing factor MCM7 OS=Homo sapiens GN=MCM7 PE=1 SV=4	3.83	-4.5192	[unavailable]	[unavailable]
303	1	NNNMSEEDEDFK(1.000)GQPG	032717_25660_HG_L.07901.07901.2	7901	QLHVM.NNNMSEEDEDFKGQPG.ICGLT	M.NNNMSEEDEDFK[242.14]GQPG.L	P51784	sp|P51784|UBP11_HUMAN,tr|G5E9A6|G5E9A6_HUMAN	1923.75	[unavailable]	2	Ubiquitin carboxyl-terminal hydrolase 11 OS=Homo sapiens GN=USP11 PE=1 SV=3	3.83	0.6973	[unavailable]	[unavailable]
73	0.9983	NYEGSPIK(1.000)VT	t04954_tc-253_SUMO1.18601.18601.2	18601	EAEAM.NYEGSPIKVT.LATLK	M.NYEGSPIK[242.14]VT.L	P06748	sp|P06748|NPM_HUMAN,sp|P06748-2|NPM_HUMAN,sp|P06748-3|NPM_HUMAN	1220.6	1.57	2	Nucleophosmin OS=Homo sapiens GN=NPM1 PE=1 SV=2	6	1.1981	4660000	2960000
3	0.9924	PK(1.000)LQGFEFWS	032717_25660_HG_L.17329.17329.2	17329	----M.PKLQGFEFWS.RTLRG	M.PK[242.14]LQGFEFWS.R	Q6P1R4	sp|Q6P1R4|DUS1L_HUMAN	1351.66	[unavailable]	2	tRNA-dihydrouridine(16\17) synthase [NAD(P)(+)]-like OS=Homo sapiens GN=DUS1L PE=1 SV=1	6.43	-0.3607	[unavailable]	[unavailable]
51	0.9924	PLYLEDDIRPDIK(1.000)D	t04954_tc-253_SUMO1.32286.32286.3	32286	KLETM.PLYLEDDIRPDIKD.DIYDP	M.PLYLEDDIRPDIK[250.15]D.D	O00767	sp|O00767|ACOD_HUMAN	1822.92	[unavailable]	3	Acyl-CoA desaturase OS=Homo sapiens GN=SCD PE=1 SV=2	4.2	1.6045	[unavailable]	[unavailable]
189	0.9998	QIK(1.000)QEGELQLQEQQA	032717_25661_HG_L.08615.08615.2	8615	PDLLM.QIKQEGELQLQEQQA.LGVEA	M.QIK[242.14]QEGELQLQEQQA.L	Q6NUN9-2	sp|Q6NUN9-2|ZN746_HUMAN,sp|Q6NUN9|ZN746_HUMAN,sp|Q6NUN9-3|ZN746_HUMAN	1882.94	[unavailable]	2	Isoform 2 of Zinc finger protein 746 OS=Homo sapiens GN=ZNF746	4.25	-1.2952	[unavailable]	[unavailable]
337	1	QIK(1.000)VEAFDNEFEAT	082715_23928_HG_v.14435.14435.2	14435	KAKAM.QIKVEAFDNEFEAT.QKLSS	M.QIK[242.14]VEAFDNEFEAT.Q	Q16649	sp|Q16649|NFIL3_HUMAN	1753.82	[unavailable]	2	Nuclear factor interleukin-3-regulated protein OS=Homo sapiens GN=NFIL3 PE=1 SV=2	4	3.6152	[unavailable]	[unavailable]
224	1	QLLEETPEEK(1.000)QTT	032717_25660_HG_L.08808.08808.2	8808	HELIM.QLLEETPEEKQTT.IA---	M.QLLEETPEEK[242.14]QTT.L	P68402	sp|P68402|PA1B2_HUMAN	1658.8	[unavailable]	2	Platelet-activating factor acetylhydrolase IB subunit beta OS=Homo sapiens GN=PAFAH1B2 PE=1 SV=1	4.09	-0.0735	[unavailable]	[unavailable]
c(84, 97)	0.9816	RK(0.057)EDLCRK(0.995)IIGRRNRNQEACK(0.948)A	t05009_tc-255-2nd_SUMO3.34851.34851.4	34851	IFSMM.RKEDLCRKIIGRRNRNQEACKA.VMRRK	M.RKEDLC[228.06]RK[242.14]IIGRRNRNQEAC[228.06]K[242.14]A.V	P59045	sp|P59045|NAL11_HUMAN,sp|P59045-2|NAL11_HUMAN,tr|K7EQV0|K7EQV0_HUMAN	3134.6	-1	4	NACHT, LRR and PYD domains-containing protein 11 OS=Homo sapiens GN=NLRP11 PE=2 SV=2	10.3	323.795	0	0
258	0.9986	SVDQK(1.000)DTTPYSS	092815_24002_HG_e.07676.07676.2	7676	LVCPM.SVDQKDTTPYSS.KLLKS	M.SVDQK[242.14]DTTPYSS.K	Q96GX5	sp|Q96GX5|GWL_HUMAN,sp|Q96GX5-3|GWL_HUMAN,sp|Q96GX5-2|GWL_HUMAN	1440.64	[unavailable]	2	Serine\threonine-protein kinase greatwall OS=Homo sapiens GN=MASTL PE=1 SV=1	4.21	1.0154	[unavailable]	[unavailable]
8	0.9979	TGSNEFK(1.000)LNQPPEDGIS	032717_25660_HG_L.12677.12677.2	12677	----M.TGSNEFKLNQPPEDGIS.SVKFS	M.TGSNEFK[242.14]LNQPPEDGIS.S	O43684	sp|O43684|BUB3_HUMAN,sp|O43684-2|BUB3_HUMAN,tr|J3QSX4|J3QSX4_HUMAN	1945.9	[unavailable]	2	Mitotic checkpoint protein BUB3 OS=Homo sapiens GN=BUB3 PE=1 SV=1	4.14	-0.376	[unavailable]	[unavailable]
5	0.9938	TK(0.000)IK(1.000)ADPDGPEAQA	032717_25661_HG_L.03725.03725.2	3725	----M.TKIKADPDGPEAQA.EACSG	M.TKIK[242.14]ADPDGPEAQA.E	Q9NX24	sp|Q9NX24|NHP2_HUMAN,tr|J3QSY4|J3QSY4_HUMAN	1553.77	[unavailable]	2	H\ACA ribonucleoprotein complex subunit 2 OS=Homo sapiens GN=NHP2 PE=1 SV=1	4.56	1.02	[unavailable]	[unavailable]
5	0.9596	TK(0.000)IK(1.000)ADPDGPEAQAEA	092815_24002_HG_e.08108.08108.3	8108	----M.TKIKADPDGPEAQAEA.CSGER	M.TKIK[242.14]ADPDGPEAQAEA.C	Q9NX24	sp|Q9NX24|NHP2_HUMAN,tr|J3QSY4|J3QSY4_HUMAN	1753.85	[unavailable]	3	H\ACA ribonucleoprotein complex subunit 2 OS=Homo sapiens GN=NHP2 PE=1 SV=1	4.32	0.5211	[unavailable]	[unavailable]
726	0.9916	WFNEDEEEEGK(1.000)AV	032717_25661_HG_L.10665.10665.2	10665	EDEEM.WFNEDEEEEGKAV.VAPVE	M.WFNEDEEEEGK[242.14]AV.V	Q5MIZ7	sp|Q5MIZ7|P4R3B_HUMAN,sp|Q5MIZ7-2|P4R3B_HUMAN,sp|Q5MIZ7-3|P4R3B_HUMAN,sp|Q5MIZ7-5|P4R3B_HUMAN	1694.71	[unavailable]	2	Serine\threonine-protein phosphatase 4 regulatory subunit 3B OS=Homo sapiens GN=SMEK2 PE=1 SV=2	3.83	-1.9425	[unavailable]	[unavailable]
313	0.9956	YQIK(1.000)YEELQS	092815_24001_HG_e.16516.16516.2	16516	EAESM.YQIKYEELQS.LAGKH	M.YQIK[242.14]YEELQS.L	P05787-2	sp|P05787-2|K2C8_HUMAN,sp|P05787|K2C8_HUMAN	1413.68	[unavailable]	2	Isoform 2 of Keratin, type II cytoskeletal 8 OS=Homo sapiens GN=KRT8	4.53	2.5006	[unavailable]	[unavailable]
313	0.9892	YQIK(1.000)YEELQSLA	092815_24001_HG_e.23656.23656.2	23656	EAESM.YQIKYEELQSLA.GKHGD	M.YQIK[242.14]YEELQSLA.G	P05787-2	sp|P05787-2|K2C8_HUMAN,sp|P05787|K2C8_HUMAN	1597.8	[unavailable]	2	Isoform 2 of Keratin, type II cytoskeletal 8 OS=Homo sapiens GN=KRT8	4.53	-0.2289	[unavailable]	[unavailable]
562	0.9674	AK(1.000)LGGINNVLVP	092815_23999_HG_e.01203.01203.4	1203	CLKIN.AKLGGINNVLVP.HQRPS	N.AK[242.14]LGGINNVLVP.H	Q9HCK5	sp|Q9HCK5|AGO4_HUMAN	1307.76	[unavailable]	4	Protein argonaute-4 OS=Homo sapiens GN=AGO4 PE=1 SV=2	8.8	1.3028	[unavailable]	[unavailable]
141	0.9961	ALDEK(1.000)QLIEK(0.000)M	t04954_tc-253_SUMO1.27188.27188.3	27188	RDLPN.ALDEKQLIEKM.NLSAI	N.ALDEK[242.14]QLIEKM.N	Q9NVJ2	sp|Q9NVJ2|ARL8B_HUMAN	1430.74	1.02	3	ADP-ribosylation factor-like protein 8B OS=Homo sapiens GN=ARL8B PE=1 SV=1	4.68	0.0639	527000	514000
141	0.9009	ALDEK(1.000)QLIEK(0.000)M	t04954_tc-253_SUMO1.27190.27190.3	27190	RDLPN.ALDEKQLIEKM.NLSAI	N.ALDEK[250.15]QLIEK[136.11]M.N	Q9NVJ2	sp|Q9NVJ2|ARL8B_HUMAN	1446.77	1.26	3	ADP-ribosylation factor-like protein 8B OS=Homo sapiens GN=ARL8B PE=1 SV=1	4.68	1.1998	506000	402000
159	0.959	DLTFDGSFVK(1.000)EENAEQA	092815_24002_HG_e.22996.22996.2	22996	EQTIN.DLTFDGSFVKEENAEQA.ESTEV	N.DLTFDGSFVK[242.14]EENAEQA.E	Q9UKY1	sp|Q9UKY1|ZHX1_HUMAN	2012.9	[unavailable]	2	Zinc fingers and homeoboxes protein 1 OS=Homo sapiens GN=ZHX1 PE=1 SV=1	3.83	4.4832	[unavailable]	[unavailable]
203	1	EERTFWHK(1.000)ISYCPCLVLFYPVLIMAM	t04957_tc-254_SUMO2.05826.05826.5	5826	FLVYN.EERTFWHKISYCPCLVLFYPVLIMAM.ASSLG	N.EERTFWHK[250.15]ISYC[228.06]PC[228.06]LVLFYPVLIM[147.04]AM.A	Q96HH4	sp|Q96HH4|TM169_HUMAN	3576.72	[unavailable]	5	Transmembrane protein 169 OS=Homo sapiens GN=TMEM169 PE=2 SV=1	6.83	283.134	[unavailable]	[unavailable]
436	1	EEYGEFYK(1.000)S	t04812_tc-232_4.15687.15687.2	15687	DDITN.EEYGEFYKS.LTNDW	N.EEYGEFYK[242.14]S.L	P07900-2	sp|P07900-2|HS90A_HUMAN,sp|P07900|HS90A_HUMAN,sp|P08238|HS90B_HUMAN,sp|Q58FF8|H90B2_HUMAN	1264.52	1.03	2	Isoform 2 of Heat shock protein HSP 90-alpha OS=Homo sapiens GN=HSP90AA1	4.25	-0.0964	42400000	41200000
436	1	EEYGEFYK(1.000)S	t04803_tc-229_1.15604.15604.2	15604	DDITN.EEYGEFYKS.LTNDW	N.EEYGEFYK[250.15]S.L	P07900-2	sp|P07900-2|HS90A_HUMAN,sp|P07900|HS90A_HUMAN,sp|P08238|HS90B_HUMAN,sp|Q58FF8|H90B2_HUMAN	1272.54	[unavailable]	2	Isoform 2 of Heat shock protein HSP 90-alpha OS=Homo sapiens GN=HSP90AA1	4.25	0.9577	[unavailable]	[unavailable]
343	1	ELPYNDYFEYFGPDFK(1.000)L	032717_25660_HG_L.21495.21495.2	21495	CEIPN.ELPYNDYFEYFGPDFKL.HISPS	N.ELPYNDYFEYFGPDFK[242.14]L.H	Q92769	sp|Q92769|HDAC2_HUMAN,sp|Q13547|HDAC1_HUMAN,sp|Q92769-3|HDAC2_HUMAN	2270.02	[unavailable]	2	Histone deacetylase 2 OS=Homo sapiens GN=HDAC2 PE=1 SV=2	3.92	0.8596	[unavailable]	[unavailable]
343	0.9316	ELPYNDYFEYFGPDFK(1.000)LHIS	082715_23928_HG_v.21195.21195.3	21195	CEIPN.ELPYNDYFEYFGPDFKLHIS.PSNMT	N.ELPYNDYFEYFGPDFK[242.14]LHIS.P	Q92769	sp|Q92769|HDAC2_HUMAN,sp|Q13547|HDAC1_HUMAN,sp|Q92769-3|HDAC2_HUMAN	2607.2	[unavailable]	3	Histone deacetylase 2 OS=Homo sapiens GN=HDAC2 PE=1 SV=2	4.31	765.446	[unavailable]	[unavailable]
350	0.9431	FGGRSSGPYGGGGQYFAK(1.000)PR	t04957_tc-254_SUMO2.16807.16807.4	16807	MKGGN.FGGRSSGPYGGGGQYFAKPR.NQGGY	N.FGGRSSGPYGGGGQYFAK[242.14]PR.N	P09651	sp|P09651|ROA1_HUMAN,sp|P09651-2|ROA1_HUMAN,tr|F8W6I7|F8W6I7_HUMAN,sp|P09651-3|ROA1_HUMAN	2159.03	1.07	4	Heterogeneous nuclear ribonucleoprotein A1 OS=Homo sapiens GN=HNRNPA1 PE=1 SV=5	10.28	3.0474	592000	552000
1157	1	FLNEYDETK(1.000)PELPS	032717_25660_HG_L.14635.14635.2	14635	EEGLN.FLNEYDETKPELPS.GKKNQ	N.FLNEYDETK[242.14]PELPS.G	Q9H582	sp|Q9H582|ZN644_HUMAN,sp|Q9H582-2|ZN644_HUMAN	1794.83	[unavailable]	2	Zinc finger protein 644 OS=Homo sapiens GN=ZNF644 PE=1 SV=2	4	-1.9022	[unavailable]	[unavailable]
414	0.9562	FVEIK(1.000)GDDQLS	092815_24001_HG_e.15540.15540.2	15540	REEIN.FVEIKGDDQLS.GAQQW	N.FVEIK[242.14]GDDQLS.G	Q92733	sp|Q92733|PRCC_HUMAN	1363.66	[unavailable]	2	Proline-rich protein PRCC OS=Homo sapiens GN=PRCC PE=1 SV=1	4.03	2.9497	[unavailable]	[unavailable]
85	1	GEK(1.000)RSRNRGPPPSWGRRPRD	t05003_tc-253-2nd_SUMO1.05092.05092.5	5092	VELSN.GEKRSRNRGPPPSWGRRPRD.DYRRR	N.GEK[242.14]RSRNRGPPPSWGRRPRD.D	P84103	sp|P84103|SRSF3_HUMAN,sp|P84103-2|SRSF3_HUMAN	2474.29	1.54	5	Serine\arginine-rich splicing factor 3 OS=Homo sapiens GN=SRSF3 PE=1 SV=1	12	1.6617	39800000	25900000
150	0.9984	GITLPVDPEGK(1.000)IT	032717_25661_HG_L.13462.13462.2	13462	EIVPN.GITLPVDPEGKIT.GEAFV	N.GITLPVDPEGK[242.14]IT.G	P52597	sp|P52597|HNRPF_HUMAN	1452.78	[unavailable]	2	Heterogeneous nuclear ribonucleoprotein F OS=Homo sapiens GN=HNRNPF PE=1 SV=3	4.37	-0.5874	[unavailable]	[unavailable]
330	1	IHIK(1.000)QEMEDDYDYYG	t04960_tc-255_SUMO3.26697.26697.2	26697	TLVGN.IHIKQEMEDDYDYYG.QQRVQ	N.IHIK[242.14]QEMEDDYDYYG.Q	Q9HC78	sp|Q9HC78|ZBT20_HUMAN,sp|Q9HC78-2|ZBT20_HUMAN	2031.85	-1	2	Zinc finger and BTB domain-containing protein 20 OS=Homo sapiens GN=ZBTB20 PE=1 SV=3	4.1	0.12	0	0
330	0.9693	IHIK(1.000)QEMEDDYDYYGQQRVQ	t04957_tc-254_SUMO2.24946.24946.3	24946	TLVGN.IHIKQEMEDDYDYYGQQRVQ.ILERN	N.IHIK[242.14]QEMEDDYDYYGQQRVQ.L	Q9HC78	sp|Q9HC78|ZBT20_HUMAN,sp|Q9HC78-2|ZBT20_HUMAN	2671.2	1.88	3	Zinc finger and BTB domain-containing protein 20 OS=Homo sapiens GN=ZBTB20 PE=1 SV=3	4.43	-0.8901	896000	478000
330	1	IHIK(1.000)QEMEDDYDYYG	t04963_tc-256_SUMO4.26010.26010.2	26010	TLVGN.IHIKQEMEDDYDYYG.QQRVQ	N.IHIK[250.15]QEMEDDYDYYG.Q	Q9HC78	sp|Q9HC78|ZBT20_HUMAN,sp|Q9HC78-2|ZBT20_HUMAN	2039.87	[unavailable]	2	Zinc finger and BTB domain-containing protein 20 OS=Homo sapiens GN=ZBTB20 PE=1 SV=3	4.1	1.7935	[unavailable]	[unavailable]
91	0.9326	IILEEGK(1.000)EILVGDVGQTVDDPYATFVK(0.000)	092815_24002_HG_e.33052.33052.3	33052	EDKKN.IILEEGKEILVGDVGQTVDDPYATFVK.MLPDK	N.IILEEGK[242.14]EILVGDVGQTVDDPYATFVK.M	E9PK25	tr|E9PK25|E9PK25_HUMAN,sp|P23528|COF1_HUMAN,tr|G3V1A4|G3V1A4_HUMAN	3061.59	[unavailable]	3	Cofilin-1 OS=Homo sapiens GN=CFL1 PE=1 SV=1	4.02	655.071	[unavailable]	[unavailable]
4845	1	IK(0.987)APK(0.013)ISIPDVDLDLK(0.000)GPK(0.000)VK(0.000)	t04809_tc-231_3.35537.35537.5	35537	MPEIN.IKAPKISIPDVDLDLKGPKVK.GDFDV	N.IK[242.14]APKISIPDVDLDLKGPKVK.G	Q09666	sp|Q09666|AHNK_HUMAN	2387.41	0.77	5	Neuroblast differentiation-associated protein AHNAK OS=Homo sapiens GN=AHNAK PE=1 SV=2	9.4	0.2551	209000	271000
322	1	IK(1.000)PQVDRYRLK(0.000)NGRRI	t04954_tc-253_SUMO1.11243.11243.4	11243	VEKVN.IKPQVDRYRLKNGRRI.ILLAE	N.IK[242.14]PQVDRYRLKNGRRI.L	P23526	sp|P23526|SAHH_HUMAN,sp|P23526-2|SAHH_HUMAN	2125.23	0.98	4	Adenosylhomocysteinase OS=Homo sapiens GN=AHCY PE=1 SV=4	11.57	-0.8026	3070000	3140000
322	0.9391	IK(1.000)PQVDRYRLK(0.000)NGRRIILLA	t04806_tc-230_2.25382.25382.5	25382	VEKVN.IKPQVDRYRLKNGRRIILLA.EGRLV	N.IK[242.14]PQVDRYRLKNGRRIILLA.E	P23526	sp|P23526|SAHH_HUMAN,sp|P23526-2|SAHH_HUMAN	2535.52	-1	5	Adenosylhomocysteinase OS=Homo sapiens GN=AHCY PE=1 SV=4	11.57	-0.6006	0	0
85	0.9967	IK(1.000)RNDFQLIGIQDGYLS	092815_24000_HG_e.23689.23689.3	23689	MDVPN.IKRNDFQLIGIQDGYLS.LLQDS	N.IK[242.14]RNDFQLIGIQDGYLS.L	I3L504	tr|I3L504|I3L504_HUMAN,sp|P63241-2|IF5A1_HUMAN,sp|P63241|IF5A1_HUMAN,sp|Q6IS14|IF5AL_HUMAN	2093.09	[unavailable]	3	Eukaryotic translation initiation factor 5A-1 OS=Homo sapiens GN=EIF5A PE=1 SV=1	5.96	1.5724	[unavailable]	[unavailable]
322	0.9941	IK(1.000)PQVDRYRLK(0.000)NGR	t04809_tc-231_3.08049.08049.4	8049	VEKVN.IKPQVDRYRLKNGR.RIILL	N.IK[250.15]PQVDRYRLK[136.11]NGR.R	P23526	sp|P23526|SAHH_HUMAN,sp|P23526-2|SAHH_HUMAN	1872.08	0.76	4	Adenosylhomocysteinase OS=Homo sapiens GN=AHCY PE=1 SV=4	11	-2.0821	763000	999000
322	0.9973	IK(1.000)PQVDRYRLK(0.000)NGRRI	t05003_tc-253-2nd_SUMO1.10471.10471.4	10471	VEKVN.IKPQVDRYRLKNGRRI.ILLAE	N.IK[250.15]PQVDRYRLK[136.11]NGRRI.L	P23526	sp|P23526|SAHH_HUMAN,sp|P23526-2|SAHH_HUMAN	2141.26	1.7	4	Adenosylhomocysteinase OS=Homo sapiens GN=AHCY PE=1 SV=4	11.57	2.3899	5170000	3030000
322	1	IK(1.000)PQVDRYRLK(0.000)NGRRIILLA	t04803_tc-229_1.27432.27432.5	27432	VEKVN.IKPQVDRYRLKNGRRIILLA.EGRLV	N.IK[250.15]PQVDRYRLK[136.11]NGRRIILLA.E	P23526	sp|P23526|SAHH_HUMAN,sp|P23526-2|SAHH_HUMAN	2551.55	0.78	5	Adenosylhomocysteinase OS=Homo sapiens GN=AHCY PE=1 SV=4	11.57	-0.0597	263000	337000
55	0.966	IK(1.000)RGGNRFEPYANPT	t05003_tc-253-2nd_SUMO1.12106.12106.3	12106	RKEKN.IKRGGNRFEPYANPT.KRYRA	N.IK[250.15]RGGNRFEPYANPT.K	P52272	sp|P52272|HNRPM_HUMAN,sp|P52272-2|HNRPM_HUMAN,tr|M0R0Y6|M0R0Y6_HUMAN	1840.94	[unavailable]	3	Heterogeneous nuclear ribonucleoprotein M OS=Homo sapiens GN=HNRNPM PE=1 SV=3	9.99	2.2839	[unavailable]	[unavailable]
221	0.9691	ILENK(1.000)EGLELL	092815_23999_HG_e.22915.22915.2	22915	GFAPN.ILENKEGLELL.KTAIG	N.ILENK[242.14]EGLELL.K	P06733	sp|P06733|ENOA_HUMAN,sp|P06733-2|ENOA_HUMAN	1383.76	[unavailable]	2	Alpha-enolase OS=Homo sapiens GN=ENO1 PE=1 SV=2	4.25	0.7047	[unavailable]	[unavailable]
241	0.9049	ILK(0.999)FQDTDGK(0.001)HLLPK(0.000)IRD	t04954_tc-253_SUMO1.28196.28196.4	28196	EITAN.ILKFQDTDGKHLLPKIRD.SAGQK	N.ILK[242.14]FQDTDGKHLLPKIRD.S	P52209	sp|P52209|6PGD_HUMAN,sp|P52209-2|6PGD_HUMAN	2250.25	0.83	4	6-phosphogluconate dehydrogenase, decarboxylating OS=Homo sapiens GN=PGD PE=1 SV=3	8.5	1.1913	382000	461000
57	0.9997	INLK(0.977)NK(0.023)PEWFFK(0.000)K(0.000)NPFGLVPV	t05006_tc-254-2nd_SUMO2.43221.43221.4	43221	HEVIN.INLKNKPEWFFKKNPFGLVPV.LENSQ	N.INLK[242.14]NKPEWFFKKNPFGLVPV.L	P78417	sp|P78417|GSTO1_HUMAN,sp|P78417-3|GSTO1_HUMAN,sp|P78417-2|GSTO1_HUMAN	2628.46	1.26	4	Glutathione S-transferase omega-1 OS=Homo sapiens GN=GSTO1 PE=1 SV=2	10	6.1209	679000	539000
57	0.9564	INLK(0.978)NK(0.022)PEWFFK(0.000)K(0.000)N	t04963_tc-256_SUMO4.26128.26128.4	26128	HEVIN.INLKNKPEWFFKKN.PFGLV	N.INLK[250.15]NK[136.11]PEWFFK[136.11]K[136.11]N.P	P78417	sp|P78417|GSTO1_HUMAN,sp|P78417-3|GSTO1_HUMAN,sp|P78417-2|GSTO1_HUMAN	1951.1	2.05	4	Glutathione S-transferase omega-1 OS=Homo sapiens GN=GSTO1 PE=1 SV=2	10	2.2477	1350000	659000
157	0.9974	K(0.000)K(0.000)LK(0.000)QK(0.000)NQQLK(1.000)QIMD	t05012_tc-256-2nd_SUMO4.05795.05795.3	5795	IAEVN.KKLKQKNQQLKQIMD.QLRNL	N.K[136.11]K[136.11]LK[250.15]QK[136.11]NQQLK[136.11]QIM[147.04]D.Q	Q96HR3	sp|Q96HR3|MED30_HUMAN	2040.19	-1	3	Mediator of RNA polymerase II transcription subunit 30 OS=Homo sapiens GN=MED30 PE=1 SV=1	10.18	3.9431	0	0
98	1	K(0.974)DVFRDPALK(0.026)R	t04809_tc-231_3.09357.09357.4	9357	KTVVN.KDVFRDPALKR.KARRE	N.K[242.14]DVFRDPALKR.K	P61353	sp|P61353|RL27_HUMAN,tr|K7EQQ9|K7EQQ9_HUMAN	1457.81	1.23	4	60S ribosomal protein L27 OS=Homo sapiens GN=RPL27 PE=1 SV=2	9.99	-0.668	2020000	1650000
98	1	K(0.995)DVFRDPALK(0.005)RK(0.000)AR	t04803_tc-229_1.04891.04891.5	4891	KTVVN.KDVFRDPALKRKAR.REAKV	N.K[242.14]DVFRDPALKRKAR.R	P61353	sp|P61353|RL27_HUMAN,tr|K7EQQ9|K7EQQ9_HUMAN	1813.04	0.61	5	60S ribosomal protein L27 OS=Homo sapiens GN=RPL27 PE=1 SV=2	11	0	3930000	6450000
284	0.9718	K(1.000)PLYFADRLYD	t04960_tc-255_SUMO3.30342.30342.3	30342	QCIQN.KPLYFADRLYD.SMKGK	N.K[242.14]PLYFADRLYD.S	P07355-2	sp|P07355-2|ANXA2_HUMAN,sp|P07355|ANXA2_HUMAN	1513.76	0.79	3	Isoform 2 of Annexin A2 OS=Homo sapiens GN=ANXA2	6.13	0.664	1790000	2260000
284	0.9953	K(1.000)PLYFADRLYDS	t04960_tc-255_SUMO3.30271.30271.3	30271	QCIQN.KPLYFADRLYDS.MKGKG	N.K[242.14]PLYFADRLYDS.M	P07355-2	sp|P07355-2|ANXA2_HUMAN,sp|P07355|ANXA2_HUMAN	1600.79	0.57	3	Isoform 2 of Annexin A2 OS=Homo sapiens GN=ANXA2	5.96	-0.5708	826000	1460000
284	1	K(1.000)PLYFADRLYDSMK(0.000)GK(0.000)GTRDK(0.000)V	t04803_tc-229_1.21739.21739.5	21739	QCIQN.KPLYFADRLYDSMKGKGTRDKV.LIRIM	N.K[242.14]PLYFADRLYDSM[147.04]KGKGTRDKV.L	P07355-2	sp|P07355-2|ANXA2_HUMAN,sp|P07355|ANXA2_HUMAN	2717.4	1.56	5	Isoform 2 of Annexin A2 OS=Homo sapiens GN=ANXA2	9.7	-3.2508	1510000	966000
284	1	K(1.000)PLYFADRLYDSMK(0.000)GK(0.000)GTRDK(0.000)V	t05009_tc-255-2nd_SUMO3.27321.27321.5	27321	QCIQN.KPLYFADRLYDSMKGKGTRDKV.LIRIM	N.K[242.14]PLYFADRLYDSMKGKGTRDKV.L	P07355-2	sp|P07355-2|ANXA2_HUMAN,sp|P07355|ANXA2_HUMAN	2701.4	-1	5	Isoform 2 of Annexin A2 OS=Homo sapiens GN=ANXA2	9.7	374.108	0	0
5	1	K(0.995)TFNLEK(0.005)QNHTPRK(0.000)HHQHHHQQQHHQQQQQQPPPPP	t04957_tc-254_SUMO2.05304.05304.6	5304	-MQSN.KTFNLEKQNHTPRKHHQHHHQQQHHQQQQQQPPPPP.IPANG	N.K[242.14]TFNLEKQNHTPRKHHQHHHQQQHHQQQQQQPPPPP.L	Q15233	sp|Q15233|NONO_HUMAN	4579.25	1.3	6	Non-POU domain-containing octamer-binding protein OS=Homo sapiens GN=NONO PE=1 SV=4	10.29	221.421	1720000	1330000
100	1	K(1.000)YFK(1.000)ELEDLEVDGQK(0.000)V	032717_25660_HG_L.14764.14764.3	14764	HCLKN.KYFKELEDLEVDGQKV.EVPQP	N.K[242.14]YFK[242.14]ELEDLEVDGQKV.E	Q08J23	sp|Q08J23|NSUN2_HUMAN	2167.08	[unavailable]	3	tRNA (cytosine(34)-C(5))-methyltransferase OS=Homo sapiens GN=NSUN2 PE=1 SV=2	4.51	1.0125	[unavailable]	[unavailable]
111	0.9595	K(1.000)YFK(0.000)ELEDLEVDGQK(1.000)V	082715_23928_HG_v.14726.14726.3	14726	HCLKN.KYFKELEDLEVDGQKV.EVPQP	N.K[242.14]YFKELEDLEVDGQK[242.14]V.E	Q08J23	sp|Q08J23|NSUN2_HUMAN	2167.08	[unavailable]	3	tRNA (cytosine(34)-C(5))-methyltransferase OS=Homo sapiens GN=NSUN2 PE=1 SV=2	4.51	5.4844	[unavailable]	[unavailable]
284	1	K(1.000)PLYFADRLYD	t04960_tc-255_SUMO3.30341.30341.3	30341	QCIQN.KPLYFADRLYD.SMKGK	N.K[250.15]PLYFADRLYD.S	P07355-2	sp|P07355-2|ANXA2_HUMAN,sp|P07355|ANXA2_HUMAN	1521.77	[unavailable]	3	Isoform 2 of Annexin A2 OS=Homo sapiens GN=ANXA2	6.13	-2.3417	[unavailable]	[unavailable]
284	1	K(1.000)PLYFADRLYDSMK(0.000)GK(0.000)GTRDK(0.000)V	t05006_tc-254-2nd_SUMO2.25737.25737.5	25737	QCIQN.KPLYFADRLYDSMKGKGTRDKV.LIRIM	N.K[250.15]PLYFADRLYDSMK[136.11]GK[136.11]GTRDK[136.11]V.L	P07355-2	sp|P07355-2|ANXA2_HUMAN,sp|P07355|ANXA2_HUMAN	2733.46	2.2	5	Isoform 2 of Annexin A2 OS=Homo sapiens GN=ANXA2	9.7	2.0059	1340000	607000
5	1	K(1.000)TFNLEK(0.000)QNHTPRK(0.000)H	t04809_tc-231_3.02947.02947.3	2947	-MQSN.KTFNLEKQNHTPRKH.HQHHH	N.K[250.15]TFNLEK[136.11]QNHTPRK[136.11]H.H	Q15233	sp|Q15233|NONO_HUMAN	2015.09	0.92	3	Non-POU domain-containing octamer-binding protein OS=Homo sapiens GN=NONO PE=1 SV=4	10.29	0	7760000	8450000
193	0.9843	LDIQRPK(1.000)RK(0.000)RK(0.000)NSRVT	t04806_tc-230_2.02788.02788.4	2788	IEEGN.LDIQRPKRKRKNSRVT.FSEDD	N.LDIQRPK[242.14]RKRKNSRVT.F	Q12972	sp|Q12972|PP1R8_HUMAN,sp|Q12972-2|PP1R8_HUMAN	2108.24	0.69	4	Nuclear inhibitor of protein phosphatase 1 OS=Homo sapiens GN=PPP1R8 PE=1 SV=2	12.01	0.3467	7310000	10600000
193	0.9463	LDIQRPK(1.000)RK(0.000)RK(0.000)NSRVT	t04957_tc-254_SUMO2.04436.04436.4	4436	IEEGN.LDIQRPKRKRKNSRVT.FSEDD	N.LDIQRPK[250.15]RK[136.11]RK[136.11]NSRVT.F	Q12972	sp|Q12972|PP1R8_HUMAN,sp|Q12972-2|PP1R8_HUMAN	2132.28	1.44	4	Nuclear inhibitor of protein phosphatase 1 OS=Homo sapiens GN=PPP1R8 PE=1 SV=2	12.01	0.8	14300000	9910000
11	0.982	LEK(1.000)QNHTPRK(0.000)HHQHHHQQQHHQQQQQQPPPPP	t04954_tc-253_SUMO1.03591.03591.5	3591	NKTFN.LEKQNHTPRKHHQHHHQQQHHQQQQQQPPPPP.IPANG	N.LEK[242.14]QNHTPRKHHQHHHQQQHHQQQQQQPPPPP.L	Q15233	sp|Q15233|NONO_HUMAN	4088.99	1.95	5	Non-POU domain-containing octamer-binding protein OS=Homo sapiens GN=NONO PE=1 SV=4	9.99	-0.2236	4920000	2530000
544	0.9913	LGLPFGK(1.000)VT	092815_24000_HG_e.20737.20737.2	20737	NDVIN.LGLPFGKVT.NYILM	N.LGLPFGK[242.14]VT.N	Q5T481	sp|Q5T481|RBM20_HUMAN,sp|O95758-4|PTBP3_HUMAN,sp|P26599-3|PTBP1_HUMAN,sp|O95758-5|PTBP3_HUMAN,sp|O95758|PTBP3_HUMAN,sp|P26599-2|PTBP1_HUMAN,sp|O95758-2|PTBP3_HUMAN,sp|Q9UKA9-3|PTBP2_HUMAN,sp|Q9UKA9-4|PTBP2_HUMAN,sp|Q9UKA9-2|PTBP2_HUMAN,sp|P26599|PTBP1_HUMAN,sp|Q9UKA9|PTBP2_HUMAN,sp|O95758-6|PTBP3_HUMAN,sp|O95758-1|PTBP3_HUMAN,sp|Q9UKA9-6|PTBP2_HUMAN,sp|Q9UKA9-5|PTBP2_HUMAN	1044.6	[unavailable]	2	RNA-binding protein 20 OS=Homo sapiens GN=RBM20 PE=1 SV=3	8.75	0.6998	[unavailable]	[unavailable]
58	0.9836	LK(1.000)APLDIPVPDPV	t04963_tc-256_SUMO4.46640.46640.2	46640	ANLSN.LKAPLDIPVPDPV.KEKEK	N.LK[242.14]APLDIPVPDPV.K	Q06323-2	sp|Q06323-2|PSME1_HUMAN,sp|Q06323|PSME1_HUMAN,sp|Q06323-3|PSME1_HUMAN	1486.84	1.76	2	Isoform 2 of Proteasome activator complex subunit 1 OS=Homo sapiens GN=PSME1	4.21	4.0995	577000	327000
476	0.9956	LK(1.000)EK(0.000)IK(0.000)ELHQQYK(0.000)EA	t05003_tc-253-2nd_SUMO1.15232.15232.4	15232	NKMVN.LKEKIKELHQQYKEA.SEVKP	N.LK[242.14]EKIKELHQQYKEA.S	O60341-2	sp|O60341-2|KDM1A_HUMAN,sp|O60341|KDM1A_HUMAN	1998.09	1.35	4	Isoform 2 of Lysine-specific histone demethylase 1A OS=Homo sapiens GN=KDM1A	8.39	3.8411	1040000	772000
58	1	LK(1.000)APLDIPVPDPV	t05009_tc-255-2nd_SUMO3.46909.46909.2	46909	ANLSN.LKAPLDIPVPDPV.KEKEK	N.LK[250.15]APLDIPVPDPV.K	Q06323-2	sp|Q06323-2|PSME1_HUMAN,sp|Q06323|PSME1_HUMAN,sp|Q06323-3|PSME1_HUMAN	1494.85	[unavailable]	2	Isoform 2 of Proteasome activator complex subunit 1 OS=Homo sapiens GN=PSME1	4.21	2.9358	[unavailable]	[unavailable]
468	0.9997	LPFLK(1.000)PDDIQYFD	t04960_tc-255_SUMO3.48408.48408.2	48408	QPSGN.LPFLKPDDIQYFD.KLLVD	N.LPFLK[242.14]PDDIQYFD.K	O75533	sp|O75533|SF3B1_HUMAN	1723.85	1.96	2	Splicing factor 3B subunit 1 OS=Homo sapiens GN=SF3B1 PE=1 SV=3	4.17	0.9195	528000	269000
468	1	LPFLK(1.000)PDDIQYFD	t04960_tc-255_SUMO3.48401.48401.2	48401	QPSGN.LPFLKPDDIQYFD.KLLVD	N.LPFLK[250.15]PDDIQYFD.K	O75533	sp|O75533|SF3B1_HUMAN	1731.86	[unavailable]	2	Splicing factor 3B subunit 1 OS=Homo sapiens GN=SF3B1 PE=1 SV=3	4.17	2.4641	[unavailable]	[unavailable]
129	0.987	NEYLNPELRENPPMK(1.000)PDFS	082715_23928_HG_v.11771.11771.3	11771	GYYVN.NEYLNPELRENPPMKPDFS.QLQRN	N.NEYLNPELRENPPM[147.04]K[242.14]PDFS.Q	Q9NVP2	sp|Q9NVP2|ASF1B_HUMAN,tr|K7ELW9|K7ELW9_HUMAN	2419.11	[unavailable]	3	Histone chaperone ASF1B OS=Homo sapiens GN=ASF1B PE=1 SV=1	4.41	416.44	[unavailable]	[unavailable]
129	0.9767	NEYLNPELRENPPMK(1.000)PDFS	032717_25661_HG_L.12417.12417.3	12417	GYYVN.NEYLNPELRENPPMKPDFS.QLQRN	N.NEYLNPELRENPPMK[242.14]PDFS.Q	Q9NVP2	sp|Q9NVP2|ASF1B_HUMAN,tr|K7ELW9|K7ELW9_HUMAN	2403.12	[unavailable]	3	Histone chaperone ASF1B OS=Homo sapiens GN=ASF1B PE=1 SV=1	4.41	-2.2069	[unavailable]	[unavailable]
209	0.9966	NIFIK(1.000)QELPT	032717_25661_HG_L.12397.12397.2	12397	APEVN.NIFIKQELPT.PDLHL	N.NIFIK[242.14]QELPT.P	Q13887	sp|Q13887|KLF5_HUMAN,tr|A2TJX0|A2TJX0_HUMAN	1315.71	[unavailable]	2	Krueppel-like factor 5 OS=Homo sapiens GN=KLF5 PE=1 SV=2	6	-1.5748	[unavailable]	[unavailable]
209	0.9869	NIFIK(1.000)QELPTPDLHL	082715_23928_HG_v.17791.17791.3	17791	APEVN.NIFIKQELPTPDLHL.SVPTQ	N.NIFIK[242.14]QELPTPDLHL.S	Q13887	sp|Q13887|KLF5_HUMAN,tr|A2TJX0|A2TJX0_HUMAN	1891.02	[unavailable]	3	Krueppel-like factor 5 OS=Homo sapiens GN=KLF5 PE=1 SV=2	5.32	3.2869	[unavailable]	[unavailable]
209	0.9755	NIFIK(1.000)QELPTPDLHLSVPT	092815_24002_HG_e.28567.28567.3	28567	APEVN.NIFIKQELPTPDLHLSVPT.QQGHL	N.NIFIK[242.14]QELPTPDLHLSVPT.Q	Q13887	sp|Q13887|KLF5_HUMAN,tr|A2TJX0|A2TJX0_HUMAN	2275.22	[unavailable]	3	Krueppel-like factor 5 OS=Homo sapiens GN=KLF5 PE=1 SV=2	5.32	1.5271	[unavailable]	[unavailable]
80	0.9896	NPK(1.000)FNFLNPNDPYHAYYRHK(0.000)	t05009_tc-255-2nd_SUMO3.26132.26132.4	26132	QNEIN.NPKFNFLNPNDPYHAYYRHK.VSEFK	N.NPK[242.14]FNFLNPNDPYHAYYRHK.V	Q15459	sp|Q15459|SF3A1_HUMAN,sp|Q15459-2|SF3A1_HUMAN	2648.27	1	4	Splicing factor 3A subunit 1 OS=Homo sapiens GN=SF3A1 PE=1 SV=1	9.4	1.6569	1450000	1460000
1059	0.9875	NYISCFAPGDPK(1.000)TLFEYK(0.000)	t05003_tc-253-2nd_SUMO1.04363.04363.4	4363	FKQIN.NYISCFAPGDPKTLFEYK.FEFLR	N.NYISC[228.06]FAPGDPKTLFEYK[242.14].F	Q9BZ29-4	sp|Q9BZ29-4|DOCK9_HUMAN,sp|Q9BZ29|DOCK9_HUMAN,sp|Q9BZ29-5|DOCK9_HUMAN,sp|Q9BZ29-3|DOCK9_HUMAN,tr|Q6ZSL5|Q6ZSL5_HUMAN,sp|Q9BZ29-6|DOCK9_HUMAN	2331.09	999	4	Isoform 4 of Dedicator of cytokinesis protein 9 OS=Homo sapiens GN=DOCK9	6.06	4.6003	10800000	0
661	0.9849	PK(0.916)LK(0.084)DLYIRPNIA	t04954_tc-253_SUMO1.26778.26778.3	26778	LNRSN.PKLKDLYIRPNIA.QKRMQ	N.PK[242.14]LKDLYIRPNIA.Q	Q9Y5B9	sp|Q9Y5B9|SP16H_HUMAN	1653.96	1.62	3	FACT complex subunit SPT16 OS=Homo sapiens GN=SUPT16H PE=1 SV=1	9.72	-0.1105	537000	332000
1029	1	PK(1.000)PK(0.000)IYWFK(0.000)DGK(0.000)QI	t04803_tc-229_1.24555.24555.4	24555	RVAGN.PKPKIYWFKDGKQI.SPKSD	N.PK[242.14]PKIYWFKDGKQI.S	Q8WX93	sp|Q8WX93|PALLD_HUMAN,sp|Q8WX93-5|PALLD_HUMAN,sp|Q8WX93-9|PALLD_HUMAN,sp|Q8WX93-2|PALLD_HUMAN,sp|Q8WX93-3|PALLD_HUMAN,sp|Q8WX93-8|PALLD_HUMAN,sp|Q8WX93-4|PALLD_HUMAN,sp|Q8WX93-7|PALLD_HUMAN	1861.03	0.52	4	Palladin OS=Homo sapiens GN=PALLD PE=1 SV=3	9.84	0.0655	682000	1310000
269	0.9984	REELDK(1.000)YWSQQIEES	t04960_tc-255_SUMO3.28267.28267.3	28267	LARKN.REELDKYWSQQIEES.TTVVT	N.REELDK[242.14]YWSQQIEES.T	P05783	sp|P05783|K1C18_HUMAN,tr|F8VZY9|F8VZY9_HUMAN	2052.94	2.56	3	Keratin, type I cytoskeletal 18 OS=Homo sapiens GN=KRT18 PE=1 SV=2	4.25	0	1600000	627000
592	0.9403	RIK(1.000)K(0.000)DPK(0.000)K(0.000)LFVPRTV	t04803_tc-229_1.13706.13706.4	13706	ITMYN.RIKKDPKKLFVPRTV.IIGGK	N.RIK[250.15]K[136.11]DPK[136.11]K[136.11]LFVPRTV.L	P06737	sp|P06737|PYGL_HUMAN,tr|E9PK47|E9PK47_HUMAN,sp|P06737-2|PYGL_HUMAN	1970.25	0.76	4	Glycogen phosphorylase, liver form OS=Homo sapiens GN=PYGL PE=1 SV=4	11.17	-0.6183	1260000	1650000
c(1133, 1157)	1	RK(1.000)FGNNSGLFLEDELDIIGRNTDCGK(1.000)	092815_24002_HG_e.36522.36522.3	36522	SAVMN.RKFGNNSGLFLEDELDIIGRNTDCGK.EAEKR	N.RK[242.14]FGNNSGLFLEDELDIIGRNTDC[228.06]GK[242.14].E	Q9UHV7	sp|Q9UHV7|MED13_HUMAN	3263.56	[unavailable]	3	Mediator of RNA polymerase II transcription subunit 13 OS=Homo sapiens GN=MED13 PE=1 SV=3	4.86	306.634	[unavailable]	[unavailable]
474	1	SLK(1.000)PEEGLEVWK(0.000)	032717_25660_HG_L.12201.12201.3	12201	LLLPN.SLKPEEGLEVWK.NWAQT	N.SLK[242.14]PEEGLEVWK.N	Q2TAL8	sp|Q2TAL8|QRIC1_HUMAN	1527.79	[unavailable]	3	Glutamine-rich protein 1 OS=Homo sapiens GN=QRICH1 PE=1 SV=1	4.78	-0.4785	[unavailable]	[unavailable]
474	0.9807	SLK(1.000)PEEGLEVWK(0.000)NWAQT	092815_24000_HG_e.25590.25590.3	25590	LLLPN.SLKPEEGLEVWKNWAQT.KNAEL	N.SLK[242.14]PEEGLEVWKNWAQT.K	Q2TAL8	sp|Q2TAL8|QRIC1_HUMAN	2128.06	[unavailable]	3	Glutamine-rich protein 1 OS=Homo sapiens GN=QRICH1 PE=1 SV=1	4.78	0.4296	[unavailable]	[unavailable]
2549	0.9961	SLYSPK(1.000)IEV	032717_25660_HG_L.13031.13031.2	13031	LLALN.SLYSPKIEV.HFLSL	N.SLYSPK[242.14]IEV.H	P78527	sp|P78527|PRKDC_HUMAN,sp|P78527-2|PRKDC_HUMAN,tr|E7EUY0|E7EUY0_HUMAN	1148.61	[unavailable]	2	DNA-dependent protein kinase catalytic subunit OS=Homo sapiens GN=PRKDC PE=1 SV=3	5.72	-1.0609	[unavailable]	[unavailable]
358	0.9473	SSRSK(1.000)TK(0.000)CLFIQMEFCDK(0.000)GTLEQWIEK(0.000)RR	082715_23928_HG_v.25158.25158.3	25158	ENSKN.SSRSKTKCLFIQMEFCDKGTLEQWIEKRR.GEKLD	N.SSRSK[242.14]TKC[228.06]LFIQM[147.04]EFC[228.06]DKGTLEQWIEKRR.G	P19525	sp|P19525|E2AK2_HUMAN,sp|P19525-2|E2AK2_HUMAN	3926.92	[unavailable]	3	Interferon-induced, double-stranded RNA-activated protein kinase OS=Homo sapiens GN=EIF2AK2 PE=1 SV=2	9.3	4.1001	[unavailable]	[unavailable]
277	1	VFK(1.000)NDQDTWDYTNPNLS	t04960_tc-255_SUMO3.33459.33459.2	33459	PTRLN.VFKNDQDTWDYTNPNLS.GQGDP	N.VFK[242.14]NDQDTWDYTNPNLS.G	P14866	sp|P14866|HNRPL_HUMAN,sp|P14866-2|HNRPL_HUMAN,tr|B4DVF8|B4DVF8_HUMAN	2169.96	-1	2	Heterogeneous nuclear ribonucleoprotein L OS=Homo sapiens GN=HNRNPL PE=1 SV=2	3.93	4.159	0	0
277	0.9974	VFK(1.000)NDQDTWDYTNPNLS	t04960_tc-255_SUMO3.33467.33467.2	33467	PTRLN.VFKNDQDTWDYTNPNLS.GQGDP	N.VFK[250.15]NDQDTWDYTNPNLS.G	P14866	sp|P14866|HNRPL_HUMAN,sp|P14866-2|HNRPL_HUMAN,tr|B4DVF8|B4DVF8_HUMAN	2177.97	[unavailable]	2	Heterogeneous nuclear ribonucleoprotein L OS=Homo sapiens GN=HNRNPL PE=1 SV=2	3.93	0.7839	[unavailable]	[unavailable]
617	0.9996	VK(1.000)IPENIYRGIRN	t05012_tc-256-2nd_SUMO4.23549.23549.4	23549	LEKMN.VKIPENIYRGIRN.LLESY	N.VK[242.14]IPENIYRGIRN.L	P42704	sp|P42704|LPPRC_HUMAN	1684.94	0.77	4	Leucine-rich PPR motif-containing protein, mitochondrial OS=Homo sapiens GN=LRPPRC PE=1 SV=3	9.99	1.0119	254000	330000
617	1	VK(1.000)IPENIYRGIRNL	t04809_tc-231_3.32798.32798.4	32798	LEKMN.VKIPENIYRGIRNL.LESYH	N.VK[242.14]IPENIYRGIRNL.L	P42704	sp|P42704|LPPRC_HUMAN	1798.02	0.83	4	Leucine-rich PPR motif-containing protein, mitochondrial OS=Homo sapiens GN=LRPPRC PE=1 SV=3	9.99	-0.2032	731000	883000
617	0.9963	VK(1.000)IPENIYRGIRN	t04960_tc-255_SUMO3.25314.25314.4	25314	LEKMN.VKIPENIYRGIRN.LLESY	N.VK[250.15]IPENIYRGIRN.L	P42704	sp|P42704|LPPRC_HUMAN	1692.95	[unavailable]	4	Leucine-rich PPR motif-containing protein, mitochondrial OS=Homo sapiens GN=LRPPRC PE=1 SV=3	9.99	3.0212	[unavailable]	[unavailable]
617	0.9872	VK(1.000)IPENIYRGIRNL	t04809_tc-231_3.32778.32778.3	32778	LEKMN.VKIPENIYRGIRNL.LESYH	N.VK[250.15]IPENIYRGIRNL.L	P42704	sp|P42704|LPPRC_HUMAN	1806.04	[unavailable]	3	Leucine-rich PPR motif-containing protein, mitochondrial OS=Homo sapiens GN=LRPPRC PE=1 SV=3	9.99	1.3158	[unavailable]	[unavailable]
784	0.9985	WDDMEK(1.000)IWHHT	032717_25660_HG_L.09431.09431.2	9431	GIITN.WDDMEKIWHHT.FYNEL	N.WDDM[147.04]EK[242.14]IWHHT.F	A5A3E0	sp|A5A3E0|POTEF_HUMAN,sp|Q6S8J3|POTEE_HUMAN,sp|P0CG38|POTEI_HUMAN,sp|P0CG39|POTEJ_HUMAN,sp|P68032|ACTC_HUMAN,sp|P68133|ACTS_HUMAN,sp|Q9BYX7|ACTBM_HUMAN,sp|P60709|ACTB_HUMAN,sp|P63261|ACTG_HUMAN,tr|A6NL76|A6NL76_HUMAN,tr|Q5T8M8|Q5T8M8_HUMAN,tr|J3KT65|J3KT65_HUMAN,tr|G5E9R0|G5E9R0_HUMAN	1626.69	[unavailable]	2	POTE ankyrin domain family member F OS=Homo sapiens GN=POTEF PE=1 SV=2	5.21	0.6745	[unavailable]	[unavailable]
583	0.9963	WLDK(1.000)NQTA	082715_23928_HG_v.06061.06061.2	6061	NEIIN.WLDKNQTA.EKEEF	N.WLDK[242.14]NQTA.E	P11142	sp|P11142|HSP7C_HUMAN,tr|E9PKE3|E9PKE3_HUMAN,tr|E9PNE6|E9PNE6_HUMAN,tr|A8K7Q2|A8K7Q2_HUMAN	1088.53	[unavailable]	2	Heat shock cognate 71 kDa protein OS=Homo sapiens GN=HSPA8 PE=1 SV=1	5.84	-0.6716	[unavailable]	[unavailable]
55	0.985	WRK(1.000)PRGIDNRVRR	t05009_tc-255-2nd_SUMO3.06571.06571.4	6571	FLQRN.WRKPRGIDNRVRR.RFKGQ	N.WRK[242.14]PRGIDNRVRR.R	F8W727	tr|F8W727|F8W727_HUMAN,sp|P62910|RL32_HUMAN	1822.03	1.64	4	60S ribosomal protein L32 OS=Homo sapiens GN=RPL32 PE=1 SV=1	12.18	2.0055	106000000	64200000
73	0.9924	YEGSPIK(1.000)VT	t05006_tc-254-2nd_SUMO2.16930.16930.2	16930	AEAMN.YEGSPIKVT.LATLK	N.YEGSPIK[250.15]VT.L	P06748	sp|P06748|NPM_HUMAN,sp|P06748-2|NPM_HUMAN,sp|P06748-3|NPM_HUMAN	1114.58	[unavailable]	2	Nucleophosmin OS=Homo sapiens GN=NPM1 PE=1 SV=2	6	3.389	[unavailable]	[unavailable]
347	0.9679	YGPMK(1.000)GGSFGGRSSGSPYGGGYGSGGGSGGYGSR	t04803_tc-229_1.19689.19689.4	19689	QQQSN.YGPMKGGSFGGRSSGSPYGGGYGSGGGSGGYGSR.RF---	N.YGPMK[242.14]GGSFGGRSSGSPYGGGYGSGGGSGGYGSR.R	P51991	sp|P51991|ROA3_HUMAN,sp|P51991-2|ROA3_HUMAN	3218.39	-1	4	Heterogeneous nuclear ribonucleoprotein A3 OS=Homo sapiens GN=HNRNPA3 PE=1 SV=2	9.82	-0.3031	0	0
1593	0.9995	AEDGIK(1.000)IEENS	032717_25661_HG_L.06758.06758.2	6758	APVPP.AEDGIKIEENS.LKEEE	P.AEDGIK[242.14]IEENS.L	Q14839-2	sp|Q14839-2|CHD4_HUMAN,sp|Q14839|CHD4_HUMAN,tr|F5GWX5|F5GWX5_HUMAN	1317.6	[unavailable]	2	Isoform 2 of Chromodomain-helicase-DNA-binding protein 4 OS=Homo sapiens GN=CHD4	4	-1.7576	[unavailable]	[unavailable]
174	0.9856	AELK(1.000)AEPGFEPA	092815_23999_HG_e.13917.13917.2	13917	PPPPP.AELKAEPGFEPA.DCKRK	P.AELK[242.14]AEPGFEPA.D	P17676	sp|P17676|CEBPB_HUMAN,sp|P17676-2|CEBPB_HUMAN	1371.67	[unavailable]	2	CCAAT\enhancer-binding protein beta OS=Homo sapiens GN=CEBPB PE=1 SV=2	4.25	0.3555	[unavailable]	[unavailable]
576	1	APLGTPVK(1.000)QENSFS	092815_24000_HG_e.12955.12955.2	12955	PAPAP.APLGTPVKQENSFS.SCQLS	P.APLGTPVK[242.14]QENSFS.S	Q969V6	sp|Q969V6|MKL1_HUMAN,tr|B0QY83|B0QY83_HUMAN,tr|E7ER32|E7ER32_HUMAN	1587.79	[unavailable]	2	MKL\myocardin-like protein 1 OS=Homo sapiens GN=MKL1 PE=1 SV=1	6.05	631.834	[unavailable]	[unavailable]
684	1	CQK(0.994)NQRCIPK(0.858)PQVCLTTFDK(0.148)FGCSQYECV	t04803_tc-229_1.23717.23717.6	23717	CNPNP.CQKNQRCIPKPQVCLTTFDKFGCSQYECV.PRQLA	P.C[228.06]QK[250.15]NQRC[228.06]IPK[136.11]PQVC[228.06]LTTFDK[250.15]FGC[228.06]SQYEC[228.06]V.P	O95980	sp|O95980|RECK_HUMAN	4242.92	2.19	6	Reversion-inducing cysteine-rich protein with Kazal motifs OS=Homo sapiens GN=RECK PE=1 SV=1	8.4	469.42	1680000	767000
227	0.9802	EQADGNAPGPQPPPVRIQDIK(1.000)T	092815_24001_HG_e.16794.16794.3	16794	PPAPP.EQADGNAPGPQPPPVRIQDIKT.ENGTC	P.EQADGNAPGPQPPPVRIQDIK[242.14]T.E	Q12948	sp|Q12948|FOXC1_HUMAN	2441.23	[unavailable]	3	Forkhead box protein C1 OS=Homo sapiens GN=FOXC1 PE=1 SV=3	4.56	0	[unavailable]	[unavailable]
313	1	GDNVGFNVK(1.000)NV	t04806_tc-230_2.22025.22025.2	22025	SEALP.GDNVGFNVKNV.SVKDI	P.GDNVGFNVK[242.14]NV.S	Q05639	sp|Q05639|EF1A2_HUMAN,sp|P68104|EF1A1_HUMAN	1275.62	1.94	2	Elongation factor 1-alpha 2 OS=Homo sapiens GN=EEF1A2 PE=1 SV=1	5.84	-1.9109	663000	343000
11	1	K(0.000)EGVK(1.000)TENNDHINL	092815_24001_HG_e.08946.08946.3	8946	ADEKP.KEGVKTENNDHINL.KVAGQ	P.K[242.14]EGVKTENNDHINL.K	P61956	sp|P61956|SUMO2_HUMAN,tr|H7BZT4|H7BZT4_HUMAN,sp|P61956-2|SUMO2_HUMAN	1723.85	[unavailable]	3	Small ubiquitin-related modifier 2 OS=Homo sapiens GN=SUMO2 PE=1 SV=3	5.45	0.8483	[unavailable]	[unavailable]
384	0.9335	K(0.900)GK(0.100)QGESGTRGPK(0.000)	082715_23928_HG_v.02522.02522.3	2522	GAPGP.KGKQGESGTRGPK.GSKGD	P.K[242.14]GKQGESGTRGPK.G	Q9BXS0	sp|Q9BXS0|COPA1_HUMAN,sp|Q9BXS0-2|COPA1_HUMAN,sp|Q9BXS0-3|COPA1_HUMAN,tr|E9PNV9|E9PNV9_HUMAN	1442.76	[unavailable]	3	Collagen alpha-1(XXV) chain OS=Homo sapiens GN=COL25A1 PE=1 SV=2	10.29	3.9261	[unavailable]	[unavailable]
4532	0.9803	K(0.938)IK(0.062)GDMDISVPK(0.000)L	t05003_tc-253-2nd_SUMO1.44787.44787.3	44787	NLKGP.KIKGDMDISVPKL.EGDLK	P.K[242.14]IKGDM[147.04]DISVPKL.E	Q09666	sp|Q09666|AHNK_HUMAN	1572.85	1.34	3	Neuroblast differentiation-associated protein AHNAK OS=Homo sapiens GN=AHNAK PE=1 SV=2	8.5	1.6267	294000	219000
c(812, 824)	0.997	K(1.000)VEHSPGPPPVDK(1.000)QC	092815_24002_HG_e.32340.32340.2	32340	ATVFP.KVEHSPGPPPVDKQC.QEGLS	P.K[242.14]VEHSPGPPPVDK[242.14]QC[228.06].Q	Q9H869-9	sp|Q9H869-9|YYAP1_HUMAN,sp|Q9H869-8|YYAP1_HUMAN,sp|Q9H869|YYAP1_HUMAN,sp|Q9H869-2|YYAP1_HUMAN,sp|Q9H869-3|YYAP1_HUMAN,sp|Q9H869-4|YYAP1_HUMAN,sp|Q9H869-6|YYAP1_HUMAN,sp|Q9H869-5|YYAP1_HUMAN,sp|Q9H869-7|YYAP1_HUMAN	1969.93	[unavailable]	2	Isoform 9 of YY1-associated protein 1 OS=Homo sapiens GN=YY1AP1	6.74	1.9809	[unavailable]	[unavailable]
11	1	K(0.000)EGVK(1.000)TENDHI	082715_23928_HG_v.02229.02229.2	2229	SEEKP.KEGVKTENDHI.NLKVA	P.KEGVK[242.14]TENDHI.N	A8MU27	tr|A8MU27|A8MU27_HUMAN,sp|P55854-2|SUMO3_HUMAN,tr|A8MUA9|A8MUA9_HUMAN,sp|P55854|SUMO3_HUMAN	1382.68	[unavailable]	2	Small ubiquitin-related modifier 3 OS=Homo sapiens GN=SUMO3 PE=1 SV=1	5.45	-1.3224	[unavailable]	[unavailable]
11	0.9863	K(0.000)EGVK(1.000)TENDHIN	082715_23928_HG_v.01752.01752.3	1752	SEEKP.KEGVKTENDHIN.LKVAG	P.KEGVK[242.14]TENDHIN.L	A8MU27	tr|A8MU27|A8MU27_HUMAN,sp|P55854-2|SUMO3_HUMAN,tr|A8MUA9|A8MUA9_HUMAN,sp|P55854|SUMO3_HUMAN	1496.72	[unavailable]	3	Small ubiquitin-related modifier 3 OS=Homo sapiens GN=SUMO3 PE=1 SV=1	5.45	-0.9157	[unavailable]	[unavailable]
11	0.9133	K(0.002)EGVK(0.998)TENDHINLK(0.000)VA	092815_23999_HG_e.08769.08769.4	8769	SEEKP.KEGVKTENDHINLKVA.GQDGS	P.KEGVK[242.14]TENDHINLKVA.G	A8MU27	tr|A8MU27|A8MU27_HUMAN,sp|P55854-2|SUMO3_HUMAN,tr|A8MUA9|A8MUA9_HUMAN,sp|P55854|SUMO3_HUMAN	1908.01	[unavailable]	4	Small ubiquitin-related modifier 3 OS=Homo sapiens GN=SUMO3 PE=1 SV=1	6.76	0.3831	[unavailable]	[unavailable]
11	0.9974	K(0.000)EGVK(1.000)TENNDHI	082715_23928_HG_v.02108.02108.3	2108	ADEKP.KEGVKTENNDHI.NLKVA	P.KEGVK[242.14]TENNDHI.N	P61956	sp|P61956|SUMO2_HUMAN,tr|H7BZT4|H7BZT4_HUMAN,sp|P61956-2|SUMO2_HUMAN	1496.72	[unavailable]	3	Small ubiquitin-related modifier 2 OS=Homo sapiens GN=SUMO2 PE=1 SV=3	5.45	-0.6105	[unavailable]	[unavailable]
11	0.9597	K(0.000)EGVK(1.000)TENNDHIN	092815_23999_HG_e.02171.02171.3	2171	ADEKP.KEGVKTENNDHIN.LKVAG	P.KEGVK[242.14]TENNDHIN.L	P61956	sp|P61956|SUMO2_HUMAN,tr|H7BZT4|H7BZT4_HUMAN,sp|P61956-2|SUMO2_HUMAN	1610.76	[unavailable]	3	Small ubiquitin-related modifier 2 OS=Homo sapiens GN=SUMO2 PE=1 SV=3	5.45	2.3827	[unavailable]	[unavailable]
11	0.9862	K(0.002)EGVK(0.998)TENNDHINL	092815_23999_HG_e.08194.08194.3	8194	ADEKP.KEGVKTENNDHINL.KVAGQ	P.KEGVK[242.14]TENNDHINL.K	P61956	sp|P61956|SUMO2_HUMAN,tr|H7BZT4|H7BZT4_HUMAN,sp|P61956-2|SUMO2_HUMAN	1723.85	[unavailable]	3	Small ubiquitin-related modifier 2 OS=Homo sapiens GN=SUMO2 PE=1 SV=3	5.45	1.1664	[unavailable]	[unavailable]
11	0.973	K(0.085)EGVK(0.915)TENNDHINLK(0.000)VA	092815_24002_HG_e.09071.09071.3	9071	ADEKP.KEGVKTENNDHINLKVA.GQDGS	P.KEGVK[242.14]TENNDHINLKVA.G	P61956	sp|P61956|SUMO2_HUMAN,tr|H7BZT4|H7BZT4_HUMAN,sp|P61956-2|SUMO2_HUMAN	2022.05	[unavailable]	3	Small ubiquitin-related modifier 2 OS=Homo sapiens GN=SUMO2 PE=1 SV=3	6.76	-0.0904	[unavailable]	[unavailable]
230	0.9969	NLK(1.000)SEELNVEPG	032717_25661_HG_L.08799.08799.2	8799	PPEAP.NLKSEELNVEPG.LGRAL	P.NLK[242.14]SEELNVEPG.L	P19419	sp|P19419|ELK1_HUMAN,tr|K7ENR1|K7ENR1_HUMAN	1441.7	[unavailable]	2	ETS domain-containing protein Elk-1 OS=Homo sapiens GN=ELK1 PE=1 SV=2	4.25	-0.4228	[unavailable]	[unavailable]
76	0.9891	QHMVVREK(1.000)ILDLVISCFK(0.000)	t04809_tc-231_3.05840.05840.4	5840	RDLSP.QHMVVREKILDLVISCFK.RHGAK	P.QHMVVREK[242.14]ILDLVISC[228.06]FK.R	P49590	sp|P49590|SYHM_HUMAN,sp|P49590-2|SYHM_HUMAN	2379.24	2.97	4	Probable histidine--tRNA ligase, mitochondrial OS=Homo sapiens GN=HARS2 PE=1 SV=1	8.21	-1.4342	2500000	840000
117	0.9858	QIK(0.996)DEPEDDGYFVPPK(0.000)EDIK(0.004)PL	t04957_tc-254_SUMO2.37368.37368.3	37368	FSSPP.QIKDEPEDDGYFVPPKEDIKPL.KRPRD	P.QIK[242.14]DEPEDDGYFVPPKEDIKPL.K	P11387	sp|P11387|TOP1_HUMAN	2668.29	3.71	3	DNA topoisomerase 1 OS=Homo sapiens GN=TOP1 PE=1 SV=2	4.14	0.2056	217000	58700
67	1	SRFK(1.000)GSGSGTQ	092815_24001_HG_e.01382.01382.2	1382	VQQDP.SRFKGSGSGTQ.FTLTI	P.SRFK[242.14]GSGSGTQ.F	P01697	sp|P01697|KV16_RABIT,sp|P01696|KV15_RABIT,sp|P01695|KV14_RABIT,sp|P01690|KV09_RABIT	1224.58	[unavailable]	2	Ig kappa chain V region AH80-5 OS=Oryctolagus cuniculus PE=1 SV=1	11	1.8909	[unavailable]	[unavailable]
236	0.9859	TIK(1.000)EEENSEEELA	092815_24002_HG_e.11909.11909.2	11909	PSVPP.TIKEEENSEEELA.AATTS	P.TIK[242.14]EEENSEEELA.A	P10244	sp|P10244|MYBB_HUMAN,sp|P10244-2|MYBB_HUMAN	1633.73	[unavailable]	2	Myb-related protein B OS=Homo sapiens GN=MYBL2 PE=1 SV=1	3.9	1.9403	[unavailable]	[unavailable]
223	0.9847	YQLSAPSDPLDIVVTGPYEK(1.000)	092815_24002_HG_e.24446.24446.3	24446	VTHTP.YQLSAPSDPLDIVVTGPYEK.PSLSA	P.YQLSAPSDPLDIVVTGPYEK[242.14].P	F6QF33	tr|F6QF33|F6QF33_HUMAN,sp|P43629|KI3L1_HUMAN,tr|W4VSQ6|W4VSQ6_HUMAN,sp|P43629-2|KI3L1_HUMAN	2305.15	[unavailable]	3	Killer cell immunoglobulin-like receptor 3DL1 OS=Homo sapiens GN=KIR3DL1 PE=4 SV=1	4.03	2.1419	[unavailable]	[unavailable]
353	1	AEIEGLK(1.000)GQRA	t04960_tc-255_SUMO3.11125.11125.3	11125	ISRLQ.AEIEGLKGQRA.SLEAA	Q.AEIEGLK[242.14]GQRA.S	P05787-2	sp|P05787-2|K2C8_HUMAN,sp|P05787|K2C8_HUMAN	1284.68	0.61	3	Isoform 2 of Keratin, type II cytoskeletal 8 OS=Homo sapiens GN=KRT8	6.19	0.8532	1960000	3190000
353	0.9439	AEIEGLK(1.000)GQRA	t04809_tc-231_3.08471.08471.3	8471	ISRLQ.AEIEGLKGQRA.SLEAA	Q.AEIEGLK[250.15]GQRA.S	P05787-2	sp|P05787-2|K2C8_HUMAN,sp|P05787|K2C8_HUMAN	1292.69	[unavailable]	3	Isoform 2 of Keratin, type II cytoskeletal 8 OS=Homo sapiens GN=KRT8	6.19	-0.9892	[unavailable]	[unavailable]
569	0.9899	CGK(1.000)AFGSASHLQMH	092815_24001_HG_e.25661.25661.2	25661	YECKQ.CGKAFGSASHLQMH.GRTHT	Q.C[228.06]GK[242.14]AFGSASHLQMH.G	Q8N7K0	sp|Q8N7K0|ZN433_HUMAN,sp|Q8N7K0-2|ZN433_HUMAN	1711.76	[unavailable]	2	Zinc finger protein 433 OS=Homo sapiens GN=ZNF433 PE=2 SV=1	8.24	2.493	[unavailable]	[unavailable]
38	0.9821	CK(1.000)VLNPDDEEQVLSDPNLVIR	092815_23999_HG_e.11464.11464.5	11464	PYLRQ.CKVLNPDDEEQVLSDPNLVIR.KRKVG	Q.C[228.06]K[242.14]VLNPDDEEQVLSDPNLVIR.K	Q9H257	sp|Q9H257|CARD9_HUMAN,sp|Q9H257-2|CARD9_HUMAN,sp|Q9H257-3|CARD9_HUMAN	2634.3	[unavailable]	5	Caspase recruitment domain-containing protein 9 OS=Homo sapiens GN=CARD9 PE=1 SV=2	4.11	384.771	[unavailable]	[unavailable]
19	1	CLK(0.011)DFHK(0.021)DILK(0.968)PS	t04806_tc-230_2.27114.27114.4	27114	KEKLQ.CLKDFHKDILKPS.PGKSP	Q.C[228.06]LK[136.11]DFHK[136.11]DILK[250.15]PS.P	P31641	sp|P31641|SC6A6_HUMAN,sp|P31641-2|SC6A6_HUMAN	1805.96	0.52	4	Sodium- and chloride-dependent taurine transporter OS=Homo sapiens GN=SLC6A6 PE=1 SV=2	8.18	0.4721	376000	723000
11	0.9725	CLK(0.963)DFHK(0.029)DILK(0.009)PSPG	t04809_tc-231_3.29370.29370.3	29370	KEKLQ.CLKDFHKDILKPSPG.KSPGT	Q.C[228.06]LK[242.14]DFHKDILKPSPG.K	P31641	sp|P31641|SC6A6_HUMAN,sp|P31641-2|SC6A6_HUMAN	1935.99	0.62	3	Sodium- and chloride-dependent taurine transporter OS=Homo sapiens GN=SLC6A6 PE=1 SV=2	8.18	-0.0944	476000	766000
11	0.9997	CLK(0.999)DFHK(0.001)DILK(0.000)PS	t04809_tc-231_3.28912.28912.3	28912	KEKLQ.CLKDFHKDILKPS.PGKSP	Q.C[228.06]LK[250.15]DFHK[136.11]DILK[136.11]PS.P	P31641	sp|P31641|SC6A6_HUMAN,sp|P31641-2|SC6A6_HUMAN	1805.96	0.71	3	Sodium- and chloride-dependent taurine transporter OS=Homo sapiens GN=SLC6A6 PE=1 SV=2	8.18	0.3037	474000	664000
11	1	CLK(0.955)DFHK(0.044)DILK(0.001)PSPG	t04809_tc-231_3.29353.29353.4	29353	KEKLQ.CLKDFHKDILKPSPG.KSPGT	Q.C[228.06]LK[250.15]DFHK[136.11]DILK[136.11]PSPG.K	P31641	sp|P31641|SC6A6_HUMAN,sp|P31641-2|SC6A6_HUMAN	1960.03	0.45	4	Sodium- and chloride-dependent taurine transporter OS=Homo sapiens GN=SLC6A6 PE=1 SV=2	8.18	0.3108	437000	960000
71	0.9981	EK(1.000)FGGLRDGYYIQA	t05009_tc-255-2nd_SUMO3.27871.27871.3	27871	DTAGQ.EKFGGLRDGYYIQA.QCAII	Q.EK[242.14]FGGLRDGYYIQA.Q	P62826	sp|P62826|RAN_HUMAN	1729.84	0.74	3	GTP-binding nuclear protein Ran OS=Homo sapiens GN=RAN PE=1 SV=3	6.17	2.853	629000	845000
71	0.9322	EK(1.000)FGGLRDGYYIQA	t05012_tc-256-2nd_SUMO4.27085.27085.3	27085	DTAGQ.EKFGGLRDGYYIQA.QCAII	Q.EK[250.15]FGGLRDGYYIQA.Q	P62826	sp|P62826|RAN_HUMAN	1737.86	[unavailable]	3	GTP-binding nuclear protein Ran OS=Homo sapiens GN=RAN PE=1 SV=3	6.17	4.2072	[unavailable]	[unavailable]
974	0.979	IANELNYSCRFDSK(1.000)HLA	t04954_tc-253_SUMO1.35360.35360.4	35360	ILRQQ.IANELNYSCRFDSKHLA.AALEN	Q.IANELNYSC[228.06]RFDSK[250.15]HLA.A	Q12768	sp|Q12768|STRUM_HUMAN,tr|E7EQI7|E7EQI7_HUMAN	2227.06	[unavailable]	4	WASH complex subunit strumpellin OS=Homo sapiens GN=KIAA0196 PE=1 SV=1	6.74	-0.8754	[unavailable]	[unavailable]
991	0.9968	IK(1.000)QEPDPTW	032717_25661_HG_L.08367.08367.2	8367	DGSSQ.IKQEPDPTW.-----	Q.IK[242.14]QEPDPTW.-	P78347	sp|P78347|GTF2I_HUMAN,sp|P78347-3|GTF2I_HUMAN,sp|P78347-4|GTF2I_HUMAN,sp|P78347-2|GTF2I_HUMAN	1226.59	[unavailable]	2	General transcription factor II-I OS=Homo sapiens GN=GTF2I PE=1 SV=2	4.37	-1.0929	[unavailable]	[unavailable]
146	0.979	K(1.000)LQMEAPHIIV	032717_25660_HG_L.13101.13101.3	13101	RAEVQ.KLQMEAPHIIV.GTPGR	Q.K[242.14]LQMEAPHIIV.G	P60842	sp|P60842|IF4A1_HUMAN,sp|P60842-2|IF4A1_HUMAN,tr|J3KT12|J3KT12_HUMAN	1391.76	[unavailable]	3	Eukaryotic initiation factor 4A-I OS=Homo sapiens GN=EIF4A1 PE=1 SV=1	6.75	-1.5097	[unavailable]	[unavailable]
c(31, 39)	0.9775	K(1.000)TDWEVAIK(1.000)SI	t05009_tc-255-2nd_SUMO3.03278.03278.4	3278	GRHRQ.KTDWEVAIKSI.NKKNL	Q.K[242.14]TDWEVAIK[242.14]SI.N	Q8IYT8	sp|Q8IYT8|ULK2_HUMAN	1516.79	0.19	4	Serine\threonine-protein kinase ULK2 OS=Homo sapiens GN=ULK2 PE=1 SV=3	6.07	0.0803	1270000	6610000
348	1	K(0.018)PK(0.982)IWSLAETATSPDNPR	t05006_tc-254-2nd_SUMO2.21108.21108.4	21108	ASALQ.KPKIWSLAETATSPDNPR.RSPPG	Q.K[250.15]PK[136.11]IWSLAETATSPDNPR.R	P78415	sp|P78415|IRX3_HUMAN	2140.12	0.07	4	Iroquois-class homeodomain protein IRX-3 OS=Homo sapiens GN=IRX3 PE=2 SV=3	8.59	458.432	45100	689000
2294	1	K(1.000)QGIRAGDLLLRHSALR	t04812_tc-232_4.07026.07026.6	7026	NTFVQ.KQGIRAGDLLLRHSALR.HMISF	Q.K[250.15]QGIRAGDLLLRHSALR.H	Q9UPU5	sp|Q9UPU5|UBP24_HUMAN	2025.18	[unavailable]	6	Ubiquitin carboxyl-terminal hydrolase 24 OS=Homo sapiens GN=USP24 PE=1 SV=3	11.71	-0.631	[unavailable]	[unavailable]
55	0.9992	K(0.000)K(1.000)VPDK(0.000)LLD	t04957_tc-254_SUMO2.10388.10388.3	10388	VIVTQ.KKVPDKLLD.SSTVT	Q.KK[242.14]VPDKLLD.S	G3V5Z7	tr|G3V5Z7|G3V5Z7_HUMAN,sp|P60900|PSA6_HUMAN,sp|P60900-2|PSA6_HUMAN,tr|G3V295|G3V295_HUMAN,tr|G3V3I1|G3V3I1_HUMAN,tr|G3V3U4|G3V3U4_HUMAN	1168.68	1.2	3	Proteasome subunit alpha type OS=Homo sapiens GN=PSMA6 PE=1 SV=1	8.5	1.4065	1560000	1290000
531	0.9994	LK(0.000)EFDGK(1.000)S	t05006_tc-254-2nd_SUMO2.06503.06503.3	6503	YCVQQ.LKEFDGKS.LVSVT	Q.LKEFDGK[242.14]S.L	P08238	sp|P08238|HS90B_HUMAN,sp|Q58FF7|H90B3_HUMAN,sp|Q58FF6|H90B4_HUMAN,sp|Q58FF8|H90B2_HUMAN	1036.52	2.02	3	Heat shock protein HSP 90-beta OS=Homo sapiens GN=HSP90AB1 PE=1 SV=4	6.07	3.3467	1100000	543000
693	0.9867	LRK(1.000)PRPLVLDPADPTW	t04957_tc-254_SUMO2.30136.30136.3	30136	HLLGQ.LRKPRPLVLDPADPTW.NVGHG	Q.LRK[250.15]PRPLVLDPADPTW.N	Q9Y6K5	sp|Q9Y6K5|OAS3_HUMAN	1995.11	[unavailable]	3	2'-5'-oligoadenylate synthase 3 OS=Homo sapiens GN=OAS3 PE=1 SV=3	8.75	1.6495	[unavailable]	[unavailable]
467	0.9844	MK(1.000)EQLRREQQ	t04957_tc-254_SUMO2.34716.34716.2	34716	QEARQ.MKEQLRREQQ.VLDGK	Q.M[147.04]K[250.15]EQLRREQQ.V	P35711	sp|P35711|SOX5_HUMAN,sp|P35711-5|SOX5_HUMAN,sp|P35711-2|SOX5_HUMAN,tr|F5H0I3|F5H0I3_HUMAN,tr|I3L0A5|I3L0A5_HUMAN,sp|P35711-3|SOX5_HUMAN	1482.75	[unavailable]	2	Transcription factor SOX-5 OS=Homo sapiens GN=SOX5 PE=1 SV=3	8.5	-0.2466	[unavailable]	[unavailable]
284	1	NK(1.000)PLYFADRLY	092815_23999_HG_e.19487.19487.3	19487	VQCIQ.NKPLYFADRLY.DSMKG	Q.NK[242.14]PLYFADRLY.D	P07355-2	sp|P07355-2|ANXA2_HUMAN,sp|P07355|ANXA2_HUMAN	1512.77	[unavailable]	3	Isoform 2 of Annexin A2 OS=Homo sapiens GN=ANXA2	8.5	0.3624	[unavailable]	[unavailable]
284	0.9992	NK(1.000)PLYFADRLYD	t05003_tc-253-2nd_SUMO1.29702.29702.3	29702	VQCIQ.NKPLYFADRLYD.SMKGK	Q.NK[242.14]PLYFADRLYD.S	P07355-2	sp|P07355-2|ANXA2_HUMAN,sp|P07355|ANXA2_HUMAN	1627.8	1.09	3	Isoform 2 of Annexin A2 OS=Homo sapiens GN=ANXA2	6.13	4.1543	856000	789000
284	0.9857	NK(1.000)PLYFADRLYDS	092815_24002_HG_e.20034.20034.3	20034	VQCIQ.NKPLYFADRLYDS.MKGKG	Q.NK[242.14]PLYFADRLYDS.M	P07355-2	sp|P07355-2|ANXA2_HUMAN,sp|P07355|ANXA2_HUMAN	1714.83	[unavailable]	3	Isoform 2 of Annexin A2 OS=Homo sapiens GN=ANXA2	5.96	-2.0252	[unavailable]	[unavailable]
284	0.9926	NK(1.000)PLYFADRLYDSM	032717_25661_HG_L.13427.13427.3	13427	VQCIQ.NKPLYFADRLYDSM.KGKGT	Q.NK[242.14]PLYFADRLYDSM.K	P07355-2	sp|P07355-2|ANXA2_HUMAN,sp|P07355|ANXA2_HUMAN	1845.87	[unavailable]	3	Isoform 2 of Annexin A2 OS=Homo sapiens GN=ANXA2	5.96	-0.6932	[unavailable]	[unavailable]
284	0.9107	NK(1.000)PLYFADRLYD	t05003_tc-253-2nd_SUMO1.29732.29732.3	29732	VQCIQ.NKPLYFADRLYD.SMKGK	Q.NK[250.15]PLYFADRLYD.S	P07355-2	sp|P07355-2|ANXA2_HUMAN,sp|P07355|ANXA2_HUMAN	1635.81	[unavailable]	3	Isoform 2 of Annexin A2 OS=Homo sapiens GN=ANXA2	6.13	3.4636	[unavailable]	[unavailable]
139	0.9956	NLLIDDK(1.000)GTI	032717_25660_HG_L.14058.14058.2	14058	DLKPQ.NLLIDDKGTI.KLADF	Q.NLLIDDK[242.14]GTI.K	P06493	sp|P06493|CDK1_HUMAN	1214.65	[unavailable]	2	Cyclin-dependent kinase 1 OS=Homo sapiens GN=CDK1 PE=1 SV=3	4.21	0.301	[unavailable]	[unavailable]
139	0.9878	NLLIDDK(0.999)GTIK(0.001)LA	092815_24002_HG_e.21099.21099.2	21099	DLKPQ.NLLIDDKGTIKLA.DFGLA	Q.NLLIDDK[242.14]GTIKLA.D	P06493	sp|P06493|CDK1_HUMAN	1526.87	[unavailable]	2	Cyclin-dependent kinase 1 OS=Homo sapiens GN=CDK1 PE=1 SV=3	5.96	2.7945	[unavailable]	[unavailable]
661	0.998	QLK(0.000)EFEGK(1.000)T	t05006_tc-254-2nd_SUMO2.09002.09002.3	9002	EYCVQ.QLKEFEGKT.LVSVT	Q.QLKEFEGK[242.14]T.L	P07900-2	sp|P07900-2|HS90A_HUMAN,sp|P07900|HS90A_HUMAN,sp|Q58FG1|HS904_HUMAN	1192.61	1.59	3	Isoform 2 of Heat shock protein HSP 90-alpha OS=Homo sapiens GN=HSP90AA1	6.14	2.5269	581000	364000
67	0.9875	RCIQAK(0.982)AK(0.617)RAGK(0.400)HRQPPAAT	t04809_tc-231_3.09922.09922.4	9922	FALHQ.RCIQAKAKRAGKHRQPPAAT.APAPA	Q.RC[228.06]IQAK[250.15]AK[250.15]RAGK[136.11]HRQPPAAT.A	Q92585	sp|Q92585|MAML1_HUMAN	2564.4	0.8	4	Mastermind-like protein 1 OS=Homo sapiens GN=MAML1 PE=1 SV=3	11.74	2.8516	763000	950000
485	1	RGEK(0.928)SCK(0.082)YK(0.495)K(0.495)C	t04957_tc-254_SUMO2.02091.02091.3	2091	HKRVQ.RGEKSCKYKKC.GEAFN	Q.RGEK[242.14]SC[228.06]KYK[242.14]KC[228.06].G	B9EG95	tr|B9EG95|B9EG95_HUMAN,sp|O95780|ZN682_HUMAN,sp|O95780-3|ZN682_HUMAN,sp|O95780-2|ZN682_HUMAN	1806.85	21.24	3	ZNF682 protein OS=Homo sapiens GN=ZNF682 PE=2 SV=1	9.59	-2.8328	954000	44900
404	0.9803	SLPIQNIK(1.000)RPYPGEPNYGNQQYGPNSQFPTQPG	082715_23928_HG_v.13701.13701.3	13701	GPRPQ.SLPIQNIKRPYPGEPNYGNQQYGPNSQFPTQPG.QYPAP	Q.SLPIQNIK[242.14]RPYPGEPNYGNQQYGPNSQFPTQPG.Q	Q9ULJ6	sp|Q9ULJ6|ZMIZ1_HUMAN,sp|Q9ULJ6-2|ZMIZ1_HUMAN	3799.83	[unavailable]	3	Zinc finger MIZ domain-containing protein 1 OS=Homo sapiens GN=ZMIZ1 PE=1 SV=3	8.15	265.907	[unavailable]	[unavailable]
135	0.9623	YQELK(1.000)SEEIPK(0.000)PS	082715_23928_HG_v.07956.07956.3	7956	MVEPQ.YQELKSEEIPKPS.KDGVT	Q.YQELK[242.14]SEEIPKPS.K	O00625	sp|O00625|PIR_HUMAN	1660.83	[unavailable]	3	Pirin OS=Homo sapiens GN=PIR PE=1 SV=1	4.79	-1.5407	[unavailable]	[unavailable]
71	1	AAATQPDAK(1.000)DTPDEPWAFPA	032717_25660_HG_L.16012.16012.2	16012	NLARR.AAATQPDAKDTPDEPWAFPA.REFLR	R.AAATQPDAK[242.14]DTPDEPWAFPA.R	Q7KZF4	sp|Q7KZF4|SND1_HUMAN	2212.01	[unavailable]	2	Staphylococcal nuclease domain-containing protein 1 OS=Homo sapiens GN=SND1 PE=1 SV=1	3.84	-0.7719	[unavailable]	[unavailable]
242	0.9951	ADILEDK(0.000)DGK(1.000)SRGIGTV	082715_23928_HG_v.08263.08263.3	8263	GVVVR.ADILEDKDGKSRGIGTV.TFEQS	R.ADILEDKDGK[242.14]SRGIGTV.T	P52272	sp|P52272|HNRPM_HUMAN,sp|P52272-2|HNRPM_HUMAN	1886.97	[unavailable]	3	Heterogeneous nuclear ribonucleoprotein M OS=Homo sapiens GN=HNRNPM PE=1 SV=3	4.68	-0.7751	[unavailable]	[unavailable]
97	0.9993	AK(1.000)FEEYGPV	032717_25660_HG_L.10707.10707.2	10707	NKELR.AKFEEYGPV.IECDI	R.AK[242.14]FEEYGPV.L	Q9BWF3	sp|Q9BWF3|RBM4_HUMAN,sp|Q9BQ04|RBM4B_HUMAN,sp|Q9BWF3-2|RBM4_HUMAN,sp|Q9BWF3-4|RBM4_HUMAN,tr|J3QRR5|J3QRR5_HUMAN,tr|U3KQD5|U3KQD5_HUMAN,tr|D6R9K7|D6R9K7_HUMAN,tr|E9PM61|E9PM61_HUMAN,sp|Q9BWF3-3|RBM4_HUMAN,tr|E9PLB0|E9PLB0_HUMAN	1152.55	[unavailable]	2	RNA-binding protein 4 OS=Homo sapiens GN=RBM4 PE=1 SV=1	4.53	-0.8458	[unavailable]	[unavailable]
198	1	AQLGGPEAAK(1.000)SDETA	082715_23928_HG_v.05451.05451.2	5451	TFESR.AQLGGPEAAKSDETA.AK---	R.AQLGGPEAAK[242.14]SDETA.A	P04792	sp|P04792|HSPB1_HUMAN,tr|C9J3N8|C9J3N8_HUMAN	1557.73	[unavailable]	2	Heat shock protein beta-1 OS=Homo sapiens GN=HSPB1 PE=1 SV=2	4.14	645.802	[unavailable]	[unavailable]
750	0.948	ARLQEK(1.000)LSPPYSSPQEFA	082715_23928_HG_v.12022.12022.3	12022	LTLIR.ARLQEKLSPPYSSPQEFA.QDVGR	R.ARLQEK[242.14]LSPPYSSPQEFA.Q	Q13263	sp|Q13263|TIF1B_HUMAN,sp|Q13263-2|TIF1B_HUMAN	2161.08	[unavailable]	3	Transcription intermediary factor 1-beta OS=Homo sapiens GN=TRIM28 PE=1 SV=5	6.19	5.7535	[unavailable]	[unavailable]
750	1	ARLQEK(1.000)LSPPYSSPQEFAQDV	082715_23928_HG_v.14199.14199.3	14199	LTLIR.ARLQEKLSPPYSSPQEFAQDV.GRMFK	R.ARLQEK[242.14]LSPPYSSPQEFAQDV.G	Q13263	sp|Q13263|TIF1B_HUMAN,sp|Q13263-2|TIF1B_HUMAN	2503.23	[unavailable]	3	Transcription intermediary factor 1-beta OS=Homo sapiens GN=TRIM28 PE=1 SV=5	4.68	397.504	[unavailable]	[unavailable]
750	0.988	ARLQEK(1.000)LSPPYSSPQEFAQDVG	092815_24001_HG_e.21526.21526.3	21526	LTLIR.ARLQEKLSPPYSSPQEFAQDVG.RMFKQ	R.ARLQEK[242.14]LSPPYSSPQEFAQDVG.R	Q13263	sp|Q13263|TIF1B_HUMAN,sp|Q13263-2|TIF1B_HUMAN	2560.26	[unavailable]	3	Transcription intermediary factor 1-beta OS=Homo sapiens GN=TRIM28 PE=1 SV=5	4.68	0.5715	[unavailable]	[unavailable]
338	0.9994	DLLIDEWK(1.000)SLT	032717_25661_HG_L.17976.17976.2	17976	SFESR.DLLIDEWKSLT.YDEVI	R.DLLIDEWK[242.14]SLT.Y	Q16539	sp|Q16539|MK14_HUMAN,sp|Q16539-2|MK14_HUMAN,tr|B4E0K5|B4E0K5_HUMAN	1445.74	[unavailable]	2	Mitogen-activated protein kinase 14 OS=Homo sapiens GN=MAPK14 PE=1 SV=3	4.03	-0.9275	[unavailable]	[unavailable]
601	0.9956	EDHEDAEDLETK(1.000)PT	032717_25661_HG_L.05596.05596.2	5596	AEAAR.EDHEDAEDLETKPT.VDSEA	R.EDHEDAEDLETK[242.14]PT.V	P52739	sp|P52739|ZN131_HUMAN,sp|P52739-2|ZN131_HUMAN	1741.73	[unavailable]	2	Zinc finger protein 131 OS=Homo sapiens GN=ZNF131 PE=1 SV=2	3.95	-0.7	[unavailable]	[unavailable]
212	1	EHPWEVMPDLYFYRDPEEIEK(1.000)EEQAA	082715_23928_HG_v.16987.16987.4	16987	GTISR.EHPWEVMPDLYFYRDPEEIEKEEQAA.AEKAV	R.EHPWEVM[147.04]PDLYFYRDPEEIEK[242.14]EEQAA.A	P08865	sp|P08865|RSSA_HUMAN,tr|A6NE09|A6NE09_HUMAN	3379.5	[unavailable]	4	40S ribosomal protein SA OS=Homo sapiens GN=RPSA PE=1 SV=4	4.1	295.03	[unavailable]	[unavailable]
1367	1	EIIK(1.000)QEENVDPDYWEK(0.000)LL	032717_25660_HG_L.18142.18142.3	18142	EEIER.EIIKQEENVDPDYWEKLL.RHHYE	R.EIIK[242.14]QEENVDPDYWEKLL.R	Q12873-3	sp|Q12873-3|CHD3_HUMAN,sp|Q12873|CHD3_HUMAN,sp|Q12873-2|CHD3_HUMAN,sp|Q8TDI0|CHD5_HUMAN	2374.17	[unavailable]	3	Isoform 3 of Chromodomain-helicase-DNA-binding protein 3 OS=Homo sapiens GN=CHD3	4.08	0.077	[unavailable]	[unavailable]
295	1	EK(1.000)LEMEMEAA	082715_23928_HG_v.08344.08344.2	8344	IKEAR.EKLEMEMEAA.RHEHQ	R.EK[242.14]LEM[147.04]EMEAA.R	Q15233	sp|Q15233|NONO_HUMAN,sp|Q15233-2|NONO_HUMAN	1309.55	[unavailable]	2	Non-POU domain-containing octamer-binding protein OS=Homo sapiens GN=NONO PE=1 SV=4	4.09	2.4199	[unavailable]	[unavailable]
295	0.9991	EK(1.000)LEMEMEAA	032717_25661_HG_L.06759.06759.2	6759	IKEAR.EKLEMEMEAA.RHEHQ	R.EK[242.14]LEMEM[147.04]EAA.R	Q15233	sp|Q15233|NONO_HUMAN,sp|Q15233-2|NONO_HUMAN	1309.55	[unavailable]	2	Non-POU domain-containing octamer-binding protein OS=Homo sapiens GN=NONO PE=1 SV=4	4.09	-0.3723	[unavailable]	[unavailable]
295	1	EK(1.000)LEMEMEAA	032717_25660_HG_L.11217.11217.2	11217	IKEAR.EKLEMEMEAA.RHEHQ	R.EK[242.14]LEMEMEAA.R	Q15233	sp|Q15233|NONO_HUMAN,sp|Q15233-2|NONO_HUMAN	1293.56	[unavailable]	2	Non-POU domain-containing octamer-binding protein OS=Homo sapiens GN=NONO PE=1 SV=4	4.09	-2.544	[unavailable]	[unavailable]
85	0.9978	ELEK(1.000)K(0.000)FSG	t04960_tc-255_SUMO3.08568.08568.3	8568	VRLVR.ELEKKFSG.KHVVF	R.ELEK[242.14]KFSG.K	P62081	sp|P62081|RS7_HUMAN,tr|B5MCP9|B5MCP9_HUMAN	1050.53	2.05	3	40S ribosomal protein S7 OS=Homo sapiens GN=RPS7 PE=1 SV=1	6.24	0	22500000	10900000
90	0.9947	ELEK(0.000)K(0.000)FSGK(1.000)	082715_23928_HG_v.02613.02613.2	2613	VRLVR.ELEKKFSGK.HVVFI	R.ELEK[242.14]KFSGK.H	P62081	sp|P62081|RS7_HUMAN,tr|B5MCP9|B5MCP9_HUMAN	1178.63	[unavailable]	2	40S ribosomal protein S7 OS=Homo sapiens GN=RPS7 PE=1 SV=1	8.59	1.0339	[unavailable]	[unavailable]
85	1	ELEK(0.932)K(0.068)FSGK(0.000)H	t05003_tc-253-2nd_SUMO1.04595.04595.3	4595	VRLVR.ELEKKFSGKH.VVFIA	R.ELEK[242.14]KFSGKH.V	P62081	sp|P62081|RS7_HUMAN,tr|B5MCP9|B5MCP9_HUMAN	1315.69	0.6	3	40S ribosomal protein S7 OS=Homo sapiens GN=RPS7 PE=1 SV=1	8.6	2.1522	6230000	10400000
85	1	ELEK(1.000)K(0.000)FSGK(0.000)HV	t05009_tc-255-2nd_SUMO3.06843.06843.4	6843	VRLVR.ELEKKFSGKHV.VFIAQ	R.ELEK[242.14]KFSGKHV.V	P62081	sp|P62081|RS7_HUMAN,tr|B5MCP9|B5MCP9_HUMAN	1414.76	1.45	4	40S ribosomal protein S7 OS=Homo sapiens GN=RPS7 PE=1 SV=1	8.6	1.8068	4680000	3220000
86	0.9926	ELEK(0.020)K(0.980)FSGK(0.000)HVV	t04812_tc-232_4.08410.08410.4	8410	VRLVR.ELEKKFSGKHVV.FIAQR	R.ELEK[242.14]KFSGKHVV.F	P62081	sp|P62081|RS7_HUMAN,tr|B5MCP9|B5MCP9_HUMAN	1513.83	1.04	4	40S ribosomal protein S7 OS=Homo sapiens GN=RPS7 PE=1 SV=1	8.6	0.4825	26100000	25100000
85	0.9877	ELEK(0.998)K(0.002)FSG	t04960_tc-255_SUMO3.08587.08587.3	8587	VRLVR.ELEKKFSG.KHVVF	R.ELEK[250.15]K[136.11]FSG.K	P62081	sp|P62081|RS7_HUMAN,tr|B5MCP9|B5MCP9_HUMAN	1066.56	2.09	3	40S ribosomal protein S7 OS=Homo sapiens GN=RPS7 PE=1 SV=1	6.24	0.0856	23300000	11100000
85	0.9964	ELEK(0.991)K(0.004)FSGK(0.005)HV	t05006_tc-254-2nd_SUMO2.06438.06438.2	6438	VRLVR.ELEKKFSGKHV.VFIAQ	R.ELEK[250.15]K[136.11]FSGK[136.11]HV.V	P62081	sp|P62081|RS7_HUMAN,tr|B5MCP9|B5MCP9_HUMAN	1438.8	1.97	2	40S ribosomal protein S7 OS=Homo sapiens GN=RPS7 PE=1 SV=1	8.6	3.2195	1170000	596000
85	0.9999	ELEK(0.991)K(0.003)FSGK(0.006)HVV	t04963_tc-256_SUMO4.10277.10277.2	10277	VRLVR.ELEKKFSGKHVV.FIAQR	R.ELEK[250.15]K[136.11]FSGK[136.11]HVV.F	P62081	sp|P62081|RS7_HUMAN,tr|B5MCP9|B5MCP9_HUMAN	1537.87	-1	2	40S ribosomal protein S7 OS=Homo sapiens GN=RPS7 PE=1 SV=1	8.6	2.3782	0	0
78	0.992	ENFQNWLK(1.000)DGTV	032717_25660_HG_L.16399.16399.2	16399	PQPGR.ENFQNWLKDGTV.LCELI	R.ENFQNWLK[242.14]DGTV.L	P37802-2	sp|P37802-2|TAGL2_HUMAN,sp|P37802|TAGL2_HUMAN	1563.73	[unavailable]	2	Isoform 2 of Transgelin-2 OS=Homo sapiens GN=TAGLN2	4.37	-1.7152	[unavailable]	[unavailable]
508	0.9867	ENVK(1.000)REQDEAYRLS	082715_23928_HG_v.05165.05165.3	5165	EREAR.ENVKREQDEAYRLS.LEADR	R.ENVK[242.14]REQDEAYRLS.L	Q9UNN5	sp|Q9UNN5|FAF1_HUMAN,sp|Q9UNN5-2|FAF1_HUMAN,tr|B1ANM7|B1ANM7_HUMAN,tr|B3KT28|B3KT28_HUMAN	1849.89	[unavailable]	3	FAS-associated factor 1 OS=Homo sapiens GN=FAF1 PE=1 SV=2	4.87	0.9882	[unavailable]	[unavailable]
100	0.9999	EPWIK(1.000)LPIYT	032717_25660_HG_L.18440.18440.2	18440	CFLAR.EPWIKLPIYT.LAQTL	R.EPWIK[242.14]LPIYT.L	Q92482	sp|Q92482|AQP3_HUMAN,sp|Q92482-2|AQP3_HUMAN	1372.74	[unavailable]	2	Aquaporin-3 OS=Homo sapiens GN=AQP3 PE=2 SV=2	6.1	0.3552	[unavailable]	[unavailable]
416	0.9107	FFIDFSDIGEQQRK(1.000)LES	082715_23928_HG_v.17900.17900.3	17900	YMCSR.FFIDFSDIGEQQRKLES.YLQNH	R.FFIDFSDIGEQQRK[242.14]LES.Y	Q5TF85	tr|Q5TF85|Q5TF85_HUMAN,sp|Q96IP4-2|FA46A_HUMAN,sp|Q96IP4|FA46A_HUMAN	2172.05	[unavailable]	3	Family with sequence similarity 46, member A, isoform CRA_a OS=Homo sapiens GN=FAM46A PE=4 SV=1	4.32	920.29	[unavailable]	[unavailable]
89	0.9904	FGIYDIDNK(1.000)TPELRDDDFLG	032717_25661_HG_L.15849.15849.3	15849	VQKLR.FGIYDIDNKTPELRDDDFLG.GAECS	R.FGIYDIDNK[242.14]TPELRDDDFLG.G	B0QZ18	tr|B0QZ18|B0QZ18_HUMAN,sp|Q99829|CPNE1_HUMAN,tr|A6PVH9|A6PVH9_HUMAN,tr|E7ENH5|E7ENH5_HUMAN,tr|E7EV27|E7EV27_HUMAN	2456.15	[unavailable]	3	Copine-1 OS=Homo sapiens GN=CPNE1 PE=1 SV=1	3.9	-0.0745	[unavailable]	[unavailable]
1462	0.9987	FGPGGQLIK(1.000)VIPNLPS	032717_25660_HG_L.18292.18292.2	18292	HVCAR.FGPGGQLIKVIPNLPS.EGQPA	R.FGPGGQLIK[242.14]VIPNLPS.E	J3KNL6	tr|J3KNL6|J3KNL6_HUMAN,sp|O15027-5|SC16A_HUMAN,sp|O15027|SC16A_HUMAN,sp|O15027-3|SC16A_HUMAN,sp|O15027-4|SC16A_HUMAN,sp|O15027-2|SC16A_HUMAN	1749.98	[unavailable]	2	Protein transport protein Sec16A OS=Homo sapiens GN=SEC16A PE=1 SV=1	8.75	-1.0451	[unavailable]	[unavailable]
1019	0.9718	FSRLPSK(1.000)ADTSQ	t05009_tc-255-2nd_SUMO3.20156.20156.3	20156	ALDQR.FSRLPSKADTSQ.EICSP	R.FSRLPSK[242.14]ADTSQ.E	P52948	sp|P52948|NUP98_HUMAN,sp|P52948-5|NUP98_HUMAN,sp|P52948-2|NUP98_HUMAN,sp|P52948-6|NUP98_HUMAN,tr|J3KP29|J3KP29_HUMAN	1449.72	46.54	3	Nuclear pore complex protein Nup98-Nup96 OS=Homo sapiens GN=NUP98 PE=1 SV=4	8.75	4.3484	815000	17500
467	0.9937	FVK(1.000)GENPFEIQ	032717_25660_HG_L.14135.14135.2	14135	ARYER.FVKGENPFEIQ.DHSQD	R.FVK[242.14]GENPFEIQ.D	Q5BKZ1	sp|Q5BKZ1|ZN326_HUMAN,sp|Q5BKZ1-3|ZN326_HUMAN	1420.7	[unavailable]	2	DBIRD complex subunit ZNF326 OS=Homo sapiens GN=ZNF326 PE=1 SV=2	4.53	1.2012	[unavailable]	[unavailable]
204	1	FYGEAGPPAPSPAPGPPVK(1.000)EEPALPS	032717_25661_HG_L.13517.13517.3	13517	ISSQR.FYGEAGPPAPSPAPGPPVKEEPALPS.GAGPL	R.FYGEAGPPAPSPAPGPPVK[242.14]EEPALPS.G	Q53EQ6	sp|Q53EQ6|TIGD5_HUMAN,sp|Q53EQ6-2|TIGD5_HUMAN	2672.31	[unavailable]	3	Tigger transposable element-derived protein 5 OS=Homo sapiens GN=TIGD5 PE=2 SV=3	4.25	-0.5475	[unavailable]	[unavailable]
105	0.9997	GDFDENLNYPEQK(1.000)VV	032717_25661_HG_L.12764.12764.2	12764	VHIVR.GDFDENLNYPEQKVV.TVGQF	R.GDFDENLNYPEQK[242.14]VV.T	F8VXU5	tr|F8VXU5|F8VXU5_HUMAN,sp|Q9UBQ0-2|VPS29_HUMAN,sp|Q9UBQ0|VPS29_HUMAN	1879.86	[unavailable]	2	Vacuolar protein sorting-associated protein 29 OS=Homo sapiens GN=VPS29 PE=1 SV=1	3.92	-0.9081	[unavailable]	[unavailable]
193	0.9996	GFK(1.000)DQIYDIFQK(0.000)L	032717_25660_HG_L.19465.19465.2	19465	EMLSR.GFKDQIYDIFQKL.NSNTQ	R.GFK[242.14]DQIYDIFQKL.N	P60842	sp|P60842|IF4A1_HUMAN,sp|P60842-2|IF4A1_HUMAN,tr|J3KT12|J3KT12_HUMAN	1727.89	[unavailable]	2	Eukaryotic initiation factor 4A-I OS=Homo sapiens GN=EIF4A1 PE=1 SV=1	5.96	0.7056	[unavailable]	[unavailable]
60	0.9841	GIYAYGFEK(1.000)PS	082715_23928_HG_v.11788.11788.2	11788	EDLLR.GIYAYGFEKPS.AIQQR	R.GIYAYGFEK[242.14]PS.A	P38919	sp|P38919|IF4A3_HUMAN,sp|Q14240-2|IF4A2_HUMAN,sp|Q14240|IF4A2_HUMAN,sp|P60842|IF4A1_HUMAN,tr|E7EQG2|E7EQG2_HUMAN,sp|P60842-2|IF4A1_HUMAN,tr|J3KT12|J3KT12_HUMAN,tr|F8WE11|F8WE11_HUMAN,tr|E9PBH4|E9PBH4_HUMAN,tr|J3QQP0|J3QQP0_HUMAN	1344.64	[unavailable]	2	Eukaryotic initiation factor 4A-III OS=Homo sapiens GN=EIF4A3 PE=1 SV=4	6	-2.6288	[unavailable]	[unavailable]
275	1	GK(1.000)SGPLFNFDV	082715_23928_HG_v.16890.16890.2	16890	VTKAR.GKSGPLFNFDV.HDDVR	R.GK[242.14]SGPLFNFDV.H	Q14320	sp|Q14320|FA50A_HUMAN	1293.64	[unavailable]	2	Protein FAM50A OS=Homo sapiens GN=FAM50A PE=1 SV=2	5.84	1.0364	[unavailable]	[unavailable]
349	0.9568	GK(1.000)VEIDQQQLT	092815_24001_HG_e.12921.12921.2	12921	ESKSR.GKVEIDQQQLT.QQQLN	R.GK[242.14]VEIDQQQLT.Q	Q8IWS0	sp|Q8IWS0|PHF6_HUMAN,sp|Q8IWS0-3|PHF6_HUMAN,sp|Q8IWS0-5|PHF6_HUMAN	1371.7	[unavailable]	2	PHD finger protein 6 OS=Homo sapiens GN=PHF6 PE=1 SV=1	4.37	-0.2666	[unavailable]	[unavailable]
342	1	GLK(1.000)AENGQFEEFGQT	032717_25660_HG_L.12285.12285.2	12285	GFDGR.GLKAENGQFEEFGQT.FGEND	R.GLK[242.14]AENGQFEEFGQT.F	Q1KMD3	sp|Q1KMD3|HNRL2_HUMAN,tr|H3BQZ7|H3BQZ7_HUMAN	1767.81	[unavailable]	2	Heterogeneous nuclear ribonucleoprotein U-like protein 2 OS=Homo sapiens GN=HNRNPUL2 PE=1 SV=1	4.25	0.6208	[unavailable]	[unavailable]
265	0.9999	GYFEYIEENK(1.000)YS	032717_25661_HG_L.13093.13093.2	13093	EDHGR.GYFEYIEENKYS.RAKSP	R.GYFEYIEENK[242.14]YS.R	Q00839	sp|Q00839|HNRPU_HUMAN,sp|Q00839-2|HNRPU_HUMAN	1654.72	[unavailable]	2	Heterogeneous nuclear ribonucleoprotein U OS=Homo sapiens GN=HNRNPU PE=1 SV=6	4.25	-0.5895	[unavailable]	[unavailable]
425	1	IHPEGPPLK(1.000)FQYEEDELS	032717_25660_HG_L.14361.14361.3	14361	VVSAR.IHPEGPPLKFQYEEDELS.LELLA	R.IHPEGPPLK[242.14]FQYEEDELS.L	Q9Y4R8	sp|Q9Y4R8|TELO2_HUMAN	2241.06	[unavailable]	3	Telomere length regulation protein TEL2 homolog OS=Homo sapiens GN=TELO2 PE=1 SV=2	4.25	0.408	[unavailable]	[unavailable]
551	1	IK(1.000)EEEPDPEEWQLS	032717_25660_HG_L.14609.14609.2	14609	PADIR.IKEEEPDPEEWQLS.GDSTL	R.IK[242.14]EEEPDPEEWQLS.G	Q02447	sp|Q02447|SP3_HUMAN,sp|Q02447-2|SP3_HUMAN,sp|Q02447-6|SP3_HUMAN,sp|Q02447-5|SP3_HUMAN,tr|H0Y6K5|H0Y6K5_HUMAN,sp|Q02447-3|SP3_HUMAN,sp|Q02447-4|SP3_HUMAN	1841.83	[unavailable]	2	Transcription factor Sp3 OS=Homo sapiens GN=SP3 PE=1 SV=3	3.83	0.0662	[unavailable]	[unavailable]
250	0.9928	IK(1.000)EEPLDDEYDK(0.000)A	032717_25661_HG_L.07036.07036.3	7036	ASNIR.IKEEPLDDEYDKA.MAPQQ	R.IK[242.14]EEPLDDEYDKA.M	Q5VZL5	sp|Q5VZL5|ZMYM4_HUMAN,sp|Q5VZL5-4|ZMYM4_HUMAN,sp|Q5VZL5-2|ZMYM4_HUMAN	1677.77	[unavailable]	3	Zinc finger MYM-type protein 4 OS=Homo sapiens GN=ZMYM4 PE=1 SV=1	4.02	-1.1983	[unavailable]	[unavailable]
386	0.9995	IK(1.000)LENPLDYG	032717_25660_HG_L.15219.15219.2	15219	HPHAR.IKLENPLDYG.SAWAA	R.IK[242.14]LENPLDYG.S	P10275	sp|P10275|ANDR_HUMAN,tr|F5GZG9|F5GZG9_HUMAN,tr|E7EVX6|E7EVX6_HUMAN,tr|E9PEG3|E9PEG3_HUMAN	1274.65	[unavailable]	2	Androgen receptor OS=Homo sapiens GN=AR PE=1 SV=2	4.37	-0.7649	[unavailable]	[unavailable]
386	0.9975	IK(1.000)LENPLDYGS	032717_25660_HG_L.15355.15355.2	15355	HPHAR.IKLENPLDYGS.AWAAA	R.IK[242.14]LENPLDYGS.A	P10275	sp|P10275|ANDR_HUMAN,tr|F5GZG9|F5GZG9_HUMAN,tr|E7EVX6|E7EVX6_HUMAN,tr|E9PEG3|E9PEG3_HUMAN	1361.68	[unavailable]	2	Androgen receptor OS=Homo sapiens GN=AR PE=1 SV=2	4.37	-1.1637	[unavailable]	[unavailable]
386	0.9998	IK(1.000)LENPLDYGSA	032717_25660_HG_L.15408.15408.2	15408	HPHAR.IKLENPLDYGSA.WAAAA	R.IK[242.14]LENPLDYGSA.W	P10275	sp|P10275|ANDR_HUMAN,tr|F5GZG9|F5GZG9_HUMAN,tr|E7EVX6|E7EVX6_HUMAN,tr|E9PEG3|E9PEG3_HUMAN	1432.72	[unavailable]	2	Androgen receptor OS=Homo sapiens GN=AR PE=1 SV=2	4.37	0.5105	[unavailable]	[unavailable]
723	0.9931	IK(1.000)QENSGPPENYDFPV	092815_24000_HG_e.19124.19124.2	19124	LEPIR.IKQENSGPPENYDFPV.VIVKQ	R.IK[242.14]QENSGPPENYDFPV.V	O15164	sp|O15164|TIF1A_HUMAN,sp|O15164-2|TIF1A_HUMAN	1946.9	[unavailable]	2	Transcription intermediary factor 1-alpha OS=Homo sapiens GN=TRIM24 PE=1 SV=3	4.14	1.3153	[unavailable]	[unavailable]
333	1	IK(1.000)VEDGFPDFQDSV	032717_25660_HG_L.17123.17123.2	17123	LSPKR.IKVEDGFPDFQDSV.QTLFQ	R.IK[242.14]VEDGFPDFQDSV.Q	Q13506	sp|Q13506|NAB1_HUMAN,tr|B8ZZS2|B8ZZS2_HUMAN	1708.79	[unavailable]	2	NGFI-A-binding protein 1 OS=Homo sapiens GN=NAB1 PE=1 SV=2	3.84	0.9276	[unavailable]	[unavailable]
333	1	IK(1.000)VEDGFPDFQDSVQ	032717_25660_HG_L.16542.16542.2	16542	LSPKR.IKVEDGFPDFQDSVQ.TLFQQ	R.IK[242.14]VEDGFPDFQDSVQ.T	Q13506	sp|Q13506|NAB1_HUMAN,tr|B8ZZS2|B8ZZS2_HUMAN	1836.85	[unavailable]	2	NGFI-A-binding protein 1 OS=Homo sapiens GN=NAB1 PE=1 SV=2	3.84	0.2655	[unavailable]	[unavailable]
333	1	IK(1.000)VEDGFPDFQDSVQT	032717_25660_HG_L.16684.16684.2	16684	LSPKR.IKVEDGFPDFQDSVQT.LFQQA	R.IK[242.14]VEDGFPDFQDSVQT.L	Q13506	sp|Q13506|NAB1_HUMAN,tr|B8ZZS2|B8ZZS2_HUMAN	1937.9	[unavailable]	2	NGFI-A-binding protein 1 OS=Homo sapiens GN=NAB1 PE=1 SV=2	3.84	-0.5034	[unavailable]	[unavailable]
487	1	IK(0.000)K(0.000)PEGK(0.000)PDQK(1.000)FDQK(0.000)QELG	082715_23928_HG_v.04269.04269.3	4269	QKYKR.IKKPEGKPDQKFDQKQELG.RVIHL	R.IKKPEGKPDQK[242.14]FDQKQELG.R	A8MXP9	tr|A8MXP9|A8MXP9_HUMAN,sp|P43243|MATR3_HUMAN,tr|D6REM6|D6REM6_HUMAN,sp|P43243-2|MATR3_HUMAN,tr|B3KM87|B3KM87_HUMAN	2326.23	[unavailable]	3	Matrin-3 OS=Homo sapiens GN=MATR3 PE=1 SV=1	8.38	2.4369	[unavailable]	[unavailable]
76	0.9916	INEIK(1.000)SEEVPA	092815_24001_HG_e.12107.12107.2	12107	NYLVR.INEIKSEEVPA.FGVAS	R.INEIK[242.14]SEEVPA.F	Q08211	sp|Q08211|DHX9_HUMAN	1341.68	[unavailable]	2	ATP-dependent RNA helicase A OS=Homo sapiens GN=DHX9 PE=1 SV=4	4.25	0.6359	[unavailable]	[unavailable]
413	0.9877	ISPPIK(1.000)EEET	032717_25660_HG_L.07920.07920.2	7920	SRTPR.ISPPIKEEET.KGDSV	R.ISPPIK[242.14]EEET.K	Q6PJT7	sp|Q6PJT7|ZC3HE_HUMAN,sp|Q6PJT7-2|ZC3HE_HUMAN,sp|Q6PJT7-9|ZC3HE_HUMAN,sp|Q6PJT7-5|ZC3HE_HUMAN,tr|G3V256|G3V256_HUMAN,sp|Q6PJT7-11|ZC3HE_HUMAN,sp|Q6PJT7-3|ZC3HE_HUMAN,sp|Q6PJT7-4|ZC3HE_HUMAN,sp|Q6PJT7-10|ZC3HE_HUMAN,tr|G3V5I6|G3V5I6_HUMAN	1255.63	[unavailable]	2	Zinc finger CCCH domain-containing protein 14 OS=Homo sapiens GN=ZC3H14 PE=1 SV=1	4.25	-1.1648	[unavailable]	[unavailable]
1737	0.9898	IYK(1.000)GHNHA	082715_23928_HG_v.00921.00921.2	921	GELVR.IYKGHNHA.VTVVN	R.IYK[242.14]GHNHA.V	Q9H2Y7	sp|Q9H2Y7|ZN106_HUMAN,tr|E9PE29|E9PE29_HUMAN	1052.52	[unavailable]	2	Zinc finger protein 106 OS=Homo sapiens GN=ZNF106 PE=1 SV=1	8.61	-1.3891	[unavailable]	[unavailable]
1737	1	IYK(1.000)GHNHAVT	082715_23928_HG_v.01462.01462.2	1462	GELVR.IYKGHNHAVT.VVNIL	R.IYK[242.14]GHNHAVT.V	Q9H2Y7	sp|Q9H2Y7|ZN106_HUMAN,tr|E9PE29|E9PE29_HUMAN	1252.63	[unavailable]	2	Zinc finger protein 106 OS=Homo sapiens GN=ZNF106 PE=1 SV=1	8.61	0.3892	[unavailable]	[unavailable]
321	0.9879	K(1.000)LDPPGGQFYNS	032717_25660_HG_L.11246.11246.2	11246	GVYCR.KLDPPGGQFYNS.KRIDF	R.K[242.14]LDPPGGQFYNS.K	O95400	sp|O95400|CD2B2_HUMAN	1435.67	[unavailable]	2	CD2 antigen cytoplasmic tail-binding protein 2 OS=Homo sapiens GN=CD2BP2 PE=1 SV=1	5.83	-0.934	[unavailable]	[unavailable]
147	0.9993	K(1.000)NLVLPDMFFS	032717_25660_HG_L.18964.18964.2	18964	PEASR.KNLVLPDMFFS.FYDLR	R.K[242.14]NLVLPDMFFS.F	Q9H6T0	sp|Q9H6T0|ESRP2_HUMAN,sp|Q9H6T0-2|ESRP2_HUMAN	1423.72	[unavailable]	2	Epithelial splicing regulatory protein 2 OS=Homo sapiens GN=ESRP2 PE=1 SV=1	5.84	-0.5993	[unavailable]	[unavailable]
292	0.9826	K(0.573)VEK(0.466)IDDFK(0.961)AEDFQIEGYNPHPT	092815_24002_HG_e.19399.19399.4	19399	LRILR.KVEKIDDFKAEDFQIEGYNPHPT.IKMEM	R.K[242.14]VEKIDDFK[242.14]AEDFQIEGYNPHPT.L	P04818	sp|P04818|TYSY_HUMAN,sp|P04818-2|TYSY_HUMAN,sp|P04818-3|TYSY_HUMAN	2947.4	[unavailable]	4	Thymidylate synthase OS=Homo sapiens GN=TYMS PE=1 SV=3	4.58	1.7371	[unavailable]	[unavailable]
497	0.9611	K(0.000)VIK(0.001)MESEEGK(0.999)EARLA	082715_23928_HG_v.05043.05043.4	5043	TQCPR.KVIKMESEEGKEARLA.RSSPE	R.K[242.14]VIKMESEEGKEARLA.R	P29590	sp|P29590|PML_HUMAN,sp|P29590-11|PML_HUMAN,sp|P29590-8|PML_HUMAN,sp|P29590-3|PML_HUMAN,sp|P29590-13|PML_HUMAN,sp|P29590-9|PML_HUMAN,sp|P29590-5|PML_HUMAN,sp|P29590-2|PML_HUMAN,sp|P29590-12|PML_HUMAN,tr|H3BT57|H3BT57_HUMAN,sp|P29590-4|PML_HUMAN	1931.01	[unavailable]	4	Protein PML OS=Homo sapiens GN=PML PE=1 SV=3	6.29	0.4416	[unavailable]	[unavailable]
c(566, 567)	0.9689	K(1.000)K(1.000)EIHPDNLGPK(0.000)HLSR	t04957_tc-254_SUMO2.13078.13078.4	13078	TEFLR.KKEIHPDNLGPKHLSR.DMDGE	R.K[250.15]K[250.15]EIHPDNLGPK[136.11]HLSR.D	A8K0R7-5	sp|A8K0R7-5|ZN839_HUMAN,sp|A8K0R7-2|ZN839_HUMAN,sp|A8K0R7|ZN839_HUMAN	2120.17	0.71	4	Isoform 3 of Zinc finger protein 839 OS=Homo sapiens GN=ZNF839	9.7	0.5747	443000	625000
689	0.9965	K(0.000)EDLLDQLK(1.000)QEGQVG	032717_25661_HG_L.12543.12543.2	12543	GRKRR.KEDLLDQLKQEGQVG.HYELV	R.KEDLLDQLK[242.14]QEGQVG.H	O15226-2	sp|O15226-2|NKRF_HUMAN,sp|O15226|NKRF_HUMAN	1812.92	[unavailable]	2	Isoform 2 of NF-kappa-B-repressing factor OS=Homo sapiens GN=NKRF	4.32	-1.0089	[unavailable]	[unavailable]
99	0.9956	K(0.009)LETNPDIK(0.991)PS	032717_25661_HG_L.04523.04523.2	4523	LEKKR.KLETNPDIKPS.NVEPM	R.KLETNPDIK[242.14]PS.N	Q9BVP2	sp|Q9BVP2|GNL3_HUMAN,sp|Q9BVP2-2|GNL3_HUMAN,tr|B4DMU5|B4DMU5_HUMAN	1354.71	[unavailable]	2	Guanine nucleotide-binding protein-like 3 OS=Homo sapiens GN=GNL3 PE=1 SV=2	6.07	-0.4499	[unavailable]	[unavailable]
96	0.9701	K(0.000)LFEK(1.000)YGK(0.000)A	082715_23928_HG_v.04573.04573.3	4573	EEEMR.KLFEKYGKA.GEVFI	R.KLFEK[242.14]YGKA.G	Q15233	sp|Q15233|NONO_HUMAN,sp|Q15233-2|NONO_HUMAN	1196.66	[unavailable]	3	Non-POU domain-containing octamer-binding protein OS=Homo sapiens GN=NONO PE=1 SV=4	9.53	0.6105	[unavailable]	[unavailable]
292	1	K(0.000)VEK(0.003)IDDFK(0.996)AEDFQIEGYNPHPT	092815_24002_HG_e.19465.19465.3	19465	LRILR.KVEKIDDFKAEDFQIEGYNPHPT.IKMEM	R.KVEK[242.14]IDDFKAEDFQIEGYNPHPT.L	P04818	sp|P04818|TYSY_HUMAN,sp|P04818-2|TYSY_HUMAN,sp|P04818-3|TYSY_HUMAN	2833.36	[unavailable]	3	Thymidylate synthase OS=Homo sapiens GN=TYMS PE=1 SV=3	4.58	354.868	[unavailable]	[unavailable]
284	0.928	K(1.000)VEK(0.000)IDDFK(0.000)AEDFQIEGYNPHPT	092815_24001_HG_e.19525.19525.3	19525	LRILR.KVEKIDDFKAEDFQIEGYNPHPT.IKMEM	R.KVEKIDDFK[242.14]AEDFQIEGYNPHPT.L	P04818	sp|P04818|TYSY_HUMAN,sp|P04818-2|TYSY_HUMAN,sp|P04818-3|TYSY_HUMAN	2833.36	[unavailable]	3	Thymidylate synthase OS=Homo sapiens GN=TYMS PE=1 SV=3	4.58	351.965	[unavailable]	[unavailable]
490	1	K(0.000)VIK(1.000)MESEEGK(0.000)EARLA	092815_24001_HG_e.08620.08620.3	8620	TQCPR.KVIKMESEEGKEARLA.RSSPE	R.KVIK[242.14]MESEEGKEARLA.R	P29590	sp|P29590|PML_HUMAN,sp|P29590-11|PML_HUMAN,sp|P29590-8|PML_HUMAN,sp|P29590-3|PML_HUMAN,sp|P29590-13|PML_HUMAN,sp|P29590-9|PML_HUMAN,sp|P29590-5|PML_HUMAN,sp|P29590-2|PML_HUMAN,sp|P29590-12|PML_HUMAN,tr|H3BT57|H3BT57_HUMAN,sp|P29590-4|PML_HUMAN	1931.01	[unavailable]	3	Protein PML OS=Homo sapiens GN=PML PE=1 SV=3	6.29	2.3669	[unavailable]	[unavailable]
319	1	LFAK(1.000)YGEPGEVFIN	032717_25660_HG_L.16159.16159.2	16159	DEFKR.LFAKYGEPGEVFIN.KGKGF	R.LFAK[242.14]YGEPGEVFIN.K	P23246	sp|P23246|SFPQ_HUMAN,sp|P23246-2|SFPQ_HUMAN	1696.85	[unavailable]	2	Splicing factor, proline- and glutamine-rich OS=Homo sapiens GN=SFPQ PE=1 SV=2	4.53	-1.4371	[unavailable]	[unavailable]
101	1	LGIPK(1.000)NPWLWSEQQV	032717_25660_HG_L.18591.18591.2	18591	KEQRR.LGIPKNPWLWSEQQV.CQWLL	R.LGIPK[242.14]NPWLWSEQQV.C	P15036	sp|P15036|ETS2_HUMAN	1907.99	[unavailable]	2	Protein C-ets-2 OS=Homo sapiens GN=ETS2 PE=1 SV=1	6	-0.3196	[unavailable]	[unavailable]
366	0.9937	LGLGEGAEEK(1.000)SIPT	032717_25661_HG_L.10625.10625.2	10625	AEYGR.LGLGEGAEEKSIPT.LISRL	R.LGLGEGAEEK[242.14]SIPT.L	P18754-2	sp|P18754-2|RCC1_HUMAN,sp|P18754|RCC1_HUMAN	1513.76	[unavailable]	2	Isoform 2 of Regulator of chromosome condensation OS=Homo sapiens GN=RCC1	4.25	-0.3221	[unavailable]	[unavailable]
48	0.9229	LIFAGK(1.000)QLEDGR	t04957_tc-254_SUMO2.24028.24028.3	24028	PDQQR.LIFAGKQLEDGR.TLSDY	R.LIFAGK[242.14]QLEDGR.T	P0CG48	sp|P0CG48|UBC_HUMAN,tr|F5H041|F5H041_HUMAN,tr|F5H041|F5H041_HUMAN,tr|F5H041|F5H041_HUMAN,tr|F5H041|F5H041_HUMAN,tr|F5H041|F5H041_HUMAN,tr|F5H041|F5H041_HUMAN,tr|F5H041|F5H041_HUMAN,tr|Q96C32|Q96C32_HUMAN,tr|Q96C32|Q96C32_HUMAN,sp|P0CG47|UBB_HUMAN,sp|P0CG47|UBB_HUMAN,tr|J3QRK5|J3QRK5_HUMAN,tr|J3QLP7|J3QLP7_HUMAN,sp|P62979|RS27A_HUMAN,tr|B4DV12|B4DV12_HUMAN,sp|P62987|RL40_HUMAN	1459.78	1	3	Polyubiquitin-C OS=Homo sapiens GN=UBC PE=1 SV=3	6.07	-0.6259	317000	317000
170	0.9999	LK(1.000)AELGIPLEEVPPEEIN	032717_25660_HG_L.17849.17849.2	17849	AAQRR.LKAELGIPLEEVPPEEIN.YLTRI	R.LK[242.14]AELGIPLEEVPPEEIN.Y	Q13907-2	sp|Q13907-2|IDI1_HUMAN,sp|Q13907|IDI1_HUMAN	2103.11	[unavailable]	2	Isoform 2 of Isopentenyl-diphosphate Delta-isomerase 1 OS=Homo sapiens GN=IDI1	3.98	-1.3917	[unavailable]	[unavailable]
139	0.9945	LK(1.000)EEEDEYET	032717_25660_HG_L.05665.05665.2	5665	PACHR.LKEEEDEYET.SGEGQ	R.LK[242.14]EEEDEYET.S	Q9NUW8	sp|Q9NUW8|TYDP1_HUMAN,tr|E7EPD8|E7EPD8_HUMAN,tr|G3V2F4|G3V2F4_HUMAN,tr|Q9BRS7|Q9BRS7_HUMAN,tr|G3V5H9|G3V5H9_HUMAN,tr|G3V4W8|G3V4W8_HUMAN	1397.58	[unavailable]	2	Tyrosyl-DNA phosphodiesterase 1 OS=Homo sapiens GN=TDP1 PE=1 SV=2	3.83	1.3955	[unavailable]	[unavailable]
139	0.9978	LK(1.000)EEEDEYETS	032717_25661_HG_L.04985.04985.2	4985	PACHR.LKEEEDEYETS.GEGQD	R.LK[242.14]EEEDEYETS.G	Q9NUW8	sp|Q9NUW8|TYDP1_HUMAN,tr|E7EPD8|E7EPD8_HUMAN,tr|G3V2F4|G3V2F4_HUMAN,tr|Q9BRS7|Q9BRS7_HUMAN,tr|G3V5H9|G3V5H9_HUMAN,tr|G3V4W8|G3V4W8_HUMAN	1484.62	[unavailable]	2	Tyrosyl-DNA phosphodiesterase 1 OS=Homo sapiens GN=TDP1 PE=1 SV=2	3.83	0.2463	[unavailable]	[unavailable]
227	0.9846	LK(1.000)ENNIEQIYPV	032717_25660_HG_L.13984.13984.2	13984	FKCHR.LKENNIEQIYPV.NAISF	R.LK[242.14]ENNIEQIYPV.N	O43684	sp|O43684|BUB3_HUMAN,sp|O43684-2|BUB3_HUMAN	1572.81	[unavailable]	2	Mitotic checkpoint protein BUB3 OS=Homo sapiens GN=BUB3 PE=1 SV=1	4.53	0.5426	[unavailable]	[unavailable]
490	0.9991	LK(1.000)LWPELQDNGGDYVS	032717_25661_HG_L.15382.15382.2	15382	AACHR.LKLWPELQDNGGDYVS.AALGP	R.LK[242.14]LWPELQDNGGDYVS.A	Q9H6R4	sp|Q9H6R4|NOL6_HUMAN,sp|Q9H6R4-4|NOL6_HUMAN,sp|Q9H6R4-2|NOL6_HUMAN,sp|Q9H6R4-3|NOL6_HUMAN	1946.94	[unavailable]	2	Nucleolar protein 6 OS=Homo sapiens GN=NOL6 PE=1 SV=2	4.03	0.8769	[unavailable]	[unavailable]
134	1	LK(1.000)SEDGVEGDLGET	032717_25660_HG_L.09261.09261.2	9261	KIKPR.LKSEDGVEGDLGET.QSRTI	R.LK[242.14]SEDGVEGDLGET.Q	Q09666	sp|Q09666|AHNK_HUMAN	1561.71	[unavailable]	2	Neuroblast differentiation-associated protein AHNAK OS=Homo sapiens GN=AHNAK PE=1 SV=2	3.83	0.1561	[unavailable]	[unavailable]
134	1	LK(1.000)SEDGVEGDLGETQS	032717_25660_HG_L.09078.09078.2	9078	KIKPR.LKSEDGVEGDLGETQS.RTITV	R.LK[242.14]SEDGVEGDLGETQS.R	Q09666	sp|Q09666|AHNK_HUMAN	1776.8	[unavailable]	2	Neuroblast differentiation-associated protein AHNAK OS=Homo sapiens GN=AHNAK PE=1 SV=2	3.83	-1.098	[unavailable]	[unavailable]
26	0.9978	LK(1.000)TEEGEIDYS	032717_25660_HG_L.08897.08897.2	8897	SQAKR.LKTEEGEIDYS.AEEGE	R.LK[242.14]TEEGEIDYS.A	Q8WVV9	sp|Q8WVV9|HNRLL_HUMAN,tr|D6W592|D6W592_HUMAN,sp|Q8WVV9-4|HNRLL_HUMAN,sp|Q8WVV9-5|HNRLL_HUMAN,tr|B7WPG3|B7WPG3_HUMAN,sp|Q8WVV9-2|HNRLL_HUMAN,tr|C9IYN3|C9IYN3_HUMAN,sp|Q8WVV9-3|HNRLL_HUMAN	1396.64	[unavailable]	2	Heterogeneous nuclear ribonucleoprotein L-like OS=Homo sapiens GN=HNRNPLL PE=1 SV=1	4	-0.0873	[unavailable]	[unavailable]
26	0.9995	LK(1.000)TEEGEIDYSA	032717_25661_HG_L.08648.08648.2	8648	SQAKR.LKTEEGEIDYSA.EEGEN	R.LK[242.14]TEEGEIDYSA.E	Q8WVV9	sp|Q8WVV9|HNRLL_HUMAN,tr|D6W592|D6W592_HUMAN,sp|Q8WVV9-4|HNRLL_HUMAN,sp|Q8WVV9-5|HNRLL_HUMAN,tr|B7WPG3|B7WPG3_HUMAN,sp|Q8WVV9-2|HNRLL_HUMAN,tr|C9IYN3|C9IYN3_HUMAN,sp|Q8WVV9-3|HNRLL_HUMAN	1467.67	[unavailable]	2	Heterogeneous nuclear ribonucleoprotein L-like OS=Homo sapiens GN=HNRNPLL PE=1 SV=1	4	0.0831	[unavailable]	[unavailable]
1056	0.947	LLGIK(1.000)TETPS	032717_25661_HG_L.09848.09848.2	9848	IVKDR.LLGIKTETPS.TVSTN	R.LLGIK[242.14]TETPS.T	Q9NRL2	sp|Q9NRL2|BAZ1A_HUMAN,sp|Q9NRL2-2|BAZ1A_HUMAN	1171.64	[unavailable]	2	Bromodomain adjacent to zinc finger domain protein 1A OS=Homo sapiens GN=BAZ1A PE=1 SV=2	6	-2.8082	[unavailable]	[unavailable]
43	0.9975	LLPGLEADSK(1.000)PG	032717_25661_HG_L.10403.10403.2	10403	RALSR.LLPGLEADSKPG.RRRAL	R.LLPGLEADSK[242.14]PG.R	Q86Y56	sp|Q86Y56|HEAT2_HUMAN,sp|Q86Y56-2|HEAT2_HUMAN	1309.69	[unavailable]	2	HEAT repeat-containing protein 2 OS=Homo sapiens GN=HEATR2 PE=1 SV=4	4.37	0.8376	[unavailable]	[unavailable]
277	1	LNVFK(1.000)NDQDT	032717_25660_HG_L.09019.09019.2	9019	AKPTR.LNVFKNDQDT.WDYTN	R.LNVFK[242.14]NDQDT.W	P14866	sp|P14866|HNRPL_HUMAN,sp|P14866-2|HNRPL_HUMAN,tr|B4DVF8|B4DVF8_HUMAN	1306.62	[unavailable]	2	Heterogeneous nuclear ribonucleoprotein L OS=Homo sapiens GN=HNRNPL PE=1 SV=2	4.21	0.653	[unavailable]	[unavailable]
277	0.9975	LNVFK(1.000)NDQDTWDYTNPNLS	082715_23928_HG_v.15802.15802.3	15802	AKPTR.LNVFKNDQDTWDYTNPNLS.GQGDP	R.LNVFK[242.14]NDQDTWDYTNPNLS.G	P14866	sp|P14866|HNRPL_HUMAN,sp|P14866-2|HNRPL_HUMAN,tr|B4DVF8|B4DVF8_HUMAN	2397.09	[unavailable]	3	Heterogeneous nuclear ribonucleoprotein L OS=Homo sapiens GN=HNRNPL PE=1 SV=2	3.93	0.3052	[unavailable]	[unavailable]
261	0.9985	LNVIRNDNDSWDYTK(1.000)PYLG	082715_23928_HG_v.14452.14452.3	14452	ARPTR.LNVIRNDNDSWDYTKPYLG.RRDRG	R.LNVIRNDNDSWDYTK[242.14]PYLG.R	Q8WVV9	sp|Q8WVV9|HNRLL_HUMAN,tr|D6W592|D6W592_HUMAN,sp|Q8WVV9-4|HNRLL_HUMAN,sp|Q8WVV9-5|HNRLL_HUMAN,tr|B7WPG3|B7WPG3_HUMAN,sp|Q8WVV9-2|HNRLL_HUMAN,tr|C9IYN3|C9IYN3_HUMAN,sp|Q8WVV9-3|HNRLL_HUMAN	2396.14	[unavailable]	3	Heterogeneous nuclear ribonucleoprotein L-like OS=Homo sapiens GN=HNRNPLL PE=1 SV=1	4.43	417.757	[unavailable]	[unavailable]
1374	0.9484	LNVK(1.000)YDK(0.000)DA	082715_23928_HG_v.04498.04498.3	4498	EKPVR.LNVKYDKDA.SFLAG	R.LNVK[242.14]YDKDA.S	A6NHR9	sp|A6NHR9|SMHD1_HUMAN,sp|A6NHR9-2|SMHD1_HUMAN,sp|A6NHR9-3|SMHD1_HUMAN	1178.59	[unavailable]	3	Structural maintenance of chromosomes flexible hinge domain-containing protein 1 OS=Homo sapiens GN=SMCHD1 PE=1 SV=2	5.96	-0.2324	[unavailable]	[unavailable]
1374	1	LNVK(1.000)YDK(0.000)DAS	082715_23928_HG_v.04126.04126.2	4126	EKPVR.LNVKYDKDAS.FLAGG	R.LNVK[242.14]YDKDAS.F	A6NHR9	sp|A6NHR9|SMHD1_HUMAN,sp|A6NHR9-2|SMHD1_HUMAN,sp|A6NHR9-3|SMHD1_HUMAN	1265.63	[unavailable]	2	Structural maintenance of chromosomes flexible hinge domain-containing protein 1 OS=Homo sapiens GN=SMCHD1 PE=1 SV=2	5.96	0.6741	[unavailable]	[unavailable]
326	0.9978	LQAEIDNIK(1.000)NQ	032717_25660_HG_L.09543.09543.2	9543	RAIQR.LQAEIDNIKNQ.RAKLE	R.LQAEIDNIK[242.14]NQ.R	P08729	sp|P08729|K2C7_HUMAN	1398.71	[unavailable]	2	Keratin, type II cytoskeletal 7 OS=Homo sapiens GN=KRT7 PE=1 SV=5	4.37	0.6972	[unavailable]	[unavailable]
353	0.9808	LQAEIEGLK(1.000)GQRA	092815_24001_HG_e.13053.13053.3	13053	RNISR.LQAEIEGLKGQRA.SLEAA	R.LQAEIEGLK[242.14]GQRA.S	P05787-2	sp|P05787-2|K2C8_HUMAN,sp|P05787|K2C8_HUMAN	1525.82	[unavailable]	3	Isoform 2 of Keratin, type II cytoskeletal 8 OS=Homo sapiens GN=KRT8	6.14	0.4791	[unavailable]	[unavailable]
353	0.9758	LQAEIEGLK(1.000)GQRA	t05006_tc-254-2nd_SUMO2.19061.19061.3	19061	RNISR.LQAEIEGLKGQRA.SLEAA	R.LQAEIEGLK[250.15]GQRA.S	P05787-2	sp|P05787-2|K2C8_HUMAN,sp|P05787|K2C8_HUMAN	1533.84	[unavailable]	3	Isoform 2 of Keratin, type II cytoskeletal 8 OS=Homo sapiens GN=KRT8	6.14	2.9786	[unavailable]	[unavailable]
226	0.9791	LQALK(1.000)EEPQTV	032717_25660_HG_L.09429.09429.2	9429	VQHPR.LQALKEEPQTV.PEMPG	R.LQALK[242.14]EEPQTV.P	P05412	sp|P05412|JUN_HUMAN	1368.72	[unavailable]	2	Transcription factor AP-1 OS=Homo sapiens GN=JUN PE=1 SV=2	4.53	0.6234	[unavailable]	[unavailable]
750	0.9909	LQEK(1.000)LSPPYSSPQ	t04957_tc-254_SUMO2.22176.22176.2	22176	LIRAR.LQEKLSPPYSSPQ.EFAQD	R.LQEK[242.14]LSPPYSSPQ.E	Q13263	sp|Q13263|TIF1B_HUMAN,sp|Q13263-2|TIF1B_HUMAN	1586.79	2.12	2	Transcription intermediary factor 1-beta OS=Homo sapiens GN=TRIM28 PE=1 SV=5	6	2.2281	1910000	899000
750	0.9924	LQEK(1.000)LSPPYSSPQE	t04957_tc-254_SUMO2.22714.22714.2	22714	LIRAR.LQEKLSPPYSSPQE.FAQDV	R.LQEK[242.14]LSPPYSSPQE.F	Q13263	sp|Q13263|TIF1B_HUMAN,sp|Q13263-2|TIF1B_HUMAN	1715.84	-1	2	Transcription intermediary factor 1-beta OS=Homo sapiens GN=TRIM28 PE=1 SV=5	4.86	0.4974	0	0
750	1	LQEK(1.000)LSPPYSSPQEF	t04957_tc-254_SUMO2.30585.30585.2	30585	LIRAR.LQEKLSPPYSSPQEF.AQDVG	R.LQEK[242.14]LSPPYSSPQEF.A	Q13263	sp|Q13263|TIF1B_HUMAN,sp|Q13263-2|TIF1B_HUMAN	1862.91	1.84	2	Transcription intermediary factor 1-beta OS=Homo sapiens GN=TRIM28 PE=1 SV=5	4.53	3.2728	407000	221000
750	0.9979	LQEK(1.000)LSPPYSSPQEFA	t04960_tc-255_SUMO3.32791.32791.2	32791	LIRAR.LQEKLSPPYSSPQEFA.QDVGR	R.LQEK[242.14]LSPPYSSPQEFA.Q	Q13263	sp|Q13263|TIF1B_HUMAN,sp|Q13263-2|TIF1B_HUMAN	1933.94	5.94	2	Transcription intermediary factor 1-beta OS=Homo sapiens GN=TRIM28 PE=1 SV=5	4.53	0.3153	453000	76200
750	1	LQEK(1.000)LSPPYSSPQEFAQD	t04954_tc-253_SUMO1.30027.30027.2	30027	LIRAR.LQEKLSPPYSSPQEFAQD.VGRMF	R.LQEK[242.14]LSPPYSSPQEFAQD.V	Q13263	sp|Q13263|TIF1B_HUMAN,sp|Q13263-2|TIF1B_HUMAN	2177.03	-1	2	Transcription intermediary factor 1-beta OS=Homo sapiens GN=TRIM28 PE=1 SV=5	4.38	-0.112	0	0
750	0.996	LQEK(1.000)LSPPYSSPQEFAQDVG	032717_25661_HG_L.13655.13655.2	13655	LIRAR.LQEKLSPPYSSPQEFAQDVG.RMFKQ	R.LQEK[242.14]LSPPYSSPQEFAQDVG.R	Q13263	sp|Q13263|TIF1B_HUMAN,sp|Q13263-2|TIF1B_HUMAN	2333.12	[unavailable]	2	Transcription intermediary factor 1-beta OS=Homo sapiens GN=TRIM28 PE=1 SV=5	4.14	-1.1501	[unavailable]	[unavailable]
750	1	LQEK(1.000)LSPPYSSPQEFAQDVGR	032717_25660_HG_L.14466.14466.3	14466	LIRAR.LQEKLSPPYSSPQEFAQDVGR.MFKQF	R.LQEK[242.14]LSPPYSSPQEFAQDVGR.M	Q13263	sp|Q13263|TIF1B_HUMAN,sp|Q13263-2|TIF1B_HUMAN	2489.22	[unavailable]	3	Transcription intermediary factor 1-beta OS=Homo sapiens GN=TRIM28 PE=1 SV=5	4.68	-0.3674	[unavailable]	[unavailable]
750	0.9754	LQEK(1.000)LSPPYSSP	t04957_tc-254_SUMO2.23350.23350.2	23350	LIRAR.LQEKLSPPYSSP.QEFAQ	R.LQEK[250.15]LSPPYSSP.Q	Q13263	sp|Q13263|TIF1B_HUMAN,sp|Q13263-2|TIF1B_HUMAN	1466.75	[unavailable]	2	Transcription intermediary factor 1-beta OS=Homo sapiens GN=TRIM28 PE=1 SV=5	6	1.2467	[unavailable]	[unavailable]
750	0.9943	LQEK(1.000)LSPPYSSPQE	t04957_tc-254_SUMO2.22788.22788.2	22788	LIRAR.LQEKLSPPYSSPQE.FAQDV	R.LQEK[250.15]LSPPYSSPQE.F	Q13263	sp|Q13263|TIF1B_HUMAN,sp|Q13263-2|TIF1B_HUMAN	1723.85	[unavailable]	2	Transcription intermediary factor 1-beta OS=Homo sapiens GN=TRIM28 PE=1 SV=5	4.86	1.7682	[unavailable]	[unavailable]
750	1	LQEK(1.000)LSPPYSSPQEF	t04957_tc-254_SUMO2.30572.30572.2	30572	LIRAR.LQEKLSPPYSSPQEF.AQDVG	R.LQEK[250.15]LSPPYSSPQEF.A	Q13263	sp|Q13263|TIF1B_HUMAN,sp|Q13263-2|TIF1B_HUMAN	1870.92	[unavailable]	2	Transcription intermediary factor 1-beta OS=Homo sapiens GN=TRIM28 PE=1 SV=5	4.53	4.8882	[unavailable]	[unavailable]
750	0.9766	LQEK(1.000)LSPPYSSPQEFA	t04957_tc-254_SUMO2.30929.30929.2	30929	LIRAR.LQEKLSPPYSSPQEFA.QDVGR	R.LQEK[250.15]LSPPYSSPQEFA.Q	Q13263	sp|Q13263|TIF1B_HUMAN,sp|Q13263-2|TIF1B_HUMAN	1941.96	[unavailable]	2	Transcription intermediary factor 1-beta OS=Homo sapiens GN=TRIM28 PE=1 SV=5	4.53	1.0047	[unavailable]	[unavailable]
750	0.9753	LQEK(1.000)LSPPYSSPQEFAQD	t04957_tc-254_SUMO2.29806.29806.2	29806	LIRAR.LQEKLSPPYSSPQEFAQD.VGRMF	R.LQEK[250.15]LSPPYSSPQEFAQD.V	Q13263	sp|Q13263|TIF1B_HUMAN,sp|Q13263-2|TIF1B_HUMAN	2185.04	[unavailable]	2	Transcription intermediary factor 1-beta OS=Homo sapiens GN=TRIM28 PE=1 SV=5	4.38	-0.4465	[unavailable]	[unavailable]
28	1	LQQQQRPEDAEDGAEGGGK(1.000)RGEAGWEGGYPEIV	032717_25660_HG_L.12488.12488.4	12488	SRGRR.LQQQQRPEDAEDGAEGGGKRGEAGWEGGYPEIV.KENKL	R.LQQQQRPEDAEDGAEGGGK[242.14]RGEAGWEGGYPEIV.K	Q08J23	sp|Q08J23|NSUN2_HUMAN,sp|Q08J23-2|NSUN2_HUMAN	3626.66	[unavailable]	4	tRNA (cytosine(34)-C(5))-methyltransferase OS=Homo sapiens GN=NSUN2 PE=1 SV=2	4.17	0.8069	[unavailable]	[unavailable]
297	0.9989	LVDIK(0.993)K(0.007)EK(0.000)PFSNS	092815_23999_HG_e.11312.11312.2	11312	SCSVR.LVDIKKEKPFSNS.KVECQ	R.LVDIK[242.14]KEKPFSNS.K	P23497-4	sp|P23497-4|SP100_HUMAN,sp|P23497|SP100_HUMAN,sp|P23497-3|SP100_HUMAN,sp|P23497-2|SP100_HUMAN,sp|P23497-5|SP100_HUMAN,tr|E9PHV6|E9PHV6_HUMAN,sp|P23497-6|SP100_HUMAN,sp|P23497-7|SP100_HUMAN	1617.87	[unavailable]	2	Isoform Sp100-C of Nuclear autoantigen Sp-100 OS=Homo sapiens GN=SP100	8.5	1.5071	[unavailable]	[unavailable]
85	0.9636	LVRELEK(0.959)K(0.041)F	092815_24001_HG_e.12929.12929.3	12929	KIQVR.LVRELEKKF.SGKHV	R.LVRELEK[242.14]KF.S	P62081	sp|P62081|RS7_HUMAN,tr|B5MCP9|B5MCP9_HUMAN	1274.73	[unavailable]	3	40S ribosomal protein S7 OS=Homo sapiens GN=RPS7 PE=1 SV=1	8.59	-0.5016	[unavailable]	[unavailable]
85	0.9899	LVRELEK(0.995)K(0.005)FS	t04812_tc-232_4.18467.18467.3	18467	KIQVR.LVRELEKKFS.GKHVV	R.LVRELEK[242.14]KFS.G	P62081	sp|P62081|RS7_HUMAN,tr|B5MCP9|B5MCP9_HUMAN	1361.77	1.29	3	40S ribosomal protein S7 OS=Homo sapiens GN=RPS7 PE=1 SV=1	8.59	0.5367	1730000	1340000
85	1	LVRELEK(0.978)K(0.022)FSG	t04803_tc-229_1.19328.19328.3	19328	KIQVR.LVRELEKKFSG.KHVVF	R.LVRELEK[242.14]KFSG.K	P62081	sp|P62081|RS7_HUMAN,tr|B5MCP9|B5MCP9_HUMAN	1418.79	0.43	3	40S ribosomal protein S7 OS=Homo sapiens GN=RPS7 PE=1 SV=1	8.59	1.0947	1210000	2790000
85	1	LVRELEK(0.997)K(0.003)FSGK(0.000)H	t04812_tc-232_4.15063.15063.4	15063	KIQVR.LVRELEKKFSGKH.VVFIA	R.LVRELEK[242.14]KFSGKH.V	P62081	sp|P62081|RS7_HUMAN,tr|B5MCP9|B5MCP9_HUMAN	1683.94	1.06	4	40S ribosomal protein S7 OS=Homo sapiens GN=RPS7 PE=1 SV=1	9.7	-1.7356	3830000	3590000
804	0.995	MNEAFGDTK(1.000)	082715_23928_HG_v.04093.04093.2	4093	FFETR.MNEAFGDTK.FSAVL	R.M[147.04]NEAFGDTK[242.14].F	Q13263	sp|Q13263|TIF1B_HUMAN,sp|Q13263-2|TIF1B_HUMAN	1141.47	[unavailable]	2	Transcription intermediary factor 1-beta OS=Homo sapiens GN=TRIM28 PE=1 SV=5	4.37	-0.2135	[unavailable]	[unavailable]
804	1	MNEAFGDTK(1.000)F	082715_23928_HG_v.10216.10216.2	10216	FFETR.MNEAFGDTKF.SAVLV	R.M[147.04]NEAFGDTK[242.14]F.S	Q13263	sp|Q13263|TIF1B_HUMAN,sp|Q13263-2|TIF1B_HUMAN	1288.54	[unavailable]	2	Transcription intermediary factor 1-beta OS=Homo sapiens GN=TRIM28 PE=1 SV=5	4.37	-2.2701	[unavailable]	[unavailable]
804	0.9999	MNEAFGDTK(1.000)FS	092815_24001_HG_e.14594.14594.2	14594	FFETR.MNEAFGDTKFS.AVLVE	R.M[147.04]NEAFGDTK[242.14]FS.A	Q13263	sp|Q13263|TIF1B_HUMAN,sp|Q13263-2|TIF1B_HUMAN	1375.57	[unavailable]	2	Transcription intermediary factor 1-beta OS=Homo sapiens GN=TRIM28 PE=1 SV=5	4.37	0.7975	[unavailable]	[unavailable]
804	0.9649	MNEAFGDTK(1.000)FSA	092815_23999_HG_e.15691.15691.2	15691	FFETR.MNEAFGDTKFSA.VLVEP	R.M[147.04]NEAFGDTK[242.14]FSA.V	Q13263	sp|Q13263|TIF1B_HUMAN,sp|Q13263-2|TIF1B_HUMAN	1446.61	[unavailable]	2	Transcription intermediary factor 1-beta OS=Homo sapiens GN=TRIM28 PE=1 SV=5	4.37	691.854	[unavailable]	[unavailable]
804	0.9931	MNEAFGDTK(1.000)FSAV	092815_24001_HG_e.19540.19540.2	19540	FFETR.MNEAFGDTKFSAV.LVEPP	R.M[147.04]NEAFGDTK[242.14]FSAV.L	Q13263	sp|Q13263|TIF1B_HUMAN,sp|Q13263-2|TIF1B_HUMAN	1545.68	[unavailable]	2	Transcription intermediary factor 1-beta OS=Homo sapiens GN=TRIM28 PE=1 SV=5	4.37	0.631	[unavailable]	[unavailable]
595	0.9914	MHLK(1.000)TEPDSRQQVYIS	032717_25661_HG_L.06802.06802.3	6802	TFPTR.MHLKTEPDSRQQVYIS.HLGHG	R.MHLK[242.14]TEPDSRQQVYIS.H	A9YTQ3-2	sp|A9YTQ3-2|AHRR_HUMAN,sp|A9YTQ3-3|AHRR_HUMAN,sp|A9YTQ3|AHRR_HUMAN,tr|D6RE68|D6RE68_HUMAN,tr|D6RF73|D6RF73_HUMAN	2045	[unavailable]	3	Isoform 2 of Aryl hydrocarbon receptor repressor OS=Homo sapiens GN=AHRR	6.51	-0.1788	[unavailable]	[unavailable]
804	0.996	MNEAFGDTK(1.000)	032717_25661_HG_L.05296.05296.2	5296	FFETR.MNEAFGDTK.FSAVL	R.MNEAFGDTK[242.14].F	Q13263	sp|Q13263|TIF1B_HUMAN,sp|Q13263-2|TIF1B_HUMAN	1125.48	[unavailable]	2	Transcription intermediary factor 1-beta OS=Homo sapiens GN=TRIM28 PE=1 SV=5	4.37	-1.1909	[unavailable]	[unavailable]
804	0.9896	MNEAFGDTK(1.000)F	092815_24001_HG_e.18052.18052.2	18052	FFETR.MNEAFGDTKF.SAVLV	R.MNEAFGDTK[242.14]F.S	Q13263	sp|Q13263|TIF1B_HUMAN,sp|Q13263-2|TIF1B_HUMAN	1272.54	[unavailable]	2	Transcription intermediary factor 1-beta OS=Homo sapiens GN=TRIM28 PE=1 SV=5	4.37	0.3831	[unavailable]	[unavailable]
804	1	MNEAFGDTK(1.000)FS	032717_25660_HG_L.11407.11407.2	11407	FFETR.MNEAFGDTKFS.AVLVE	R.MNEAFGDTK[242.14]FS.A	Q13263	sp|Q13263|TIF1B_HUMAN,sp|Q13263-2|TIF1B_HUMAN	1359.58	[unavailable]	2	Transcription intermediary factor 1-beta OS=Homo sapiens GN=TRIM28 PE=1 SV=5	4.37	0	[unavailable]	[unavailable]
804	1	MNEAFGDTK(1.000)FSA	032717_25660_HG_L.12290.12290.2	12290	FFETR.MNEAFGDTKFSA.VLVEP	R.MNEAFGDTK[242.14]FSA.V	Q13263	sp|Q13263|TIF1B_HUMAN,sp|Q13263-2|TIF1B_HUMAN	1430.61	[unavailable]	2	Transcription intermediary factor 1-beta OS=Homo sapiens GN=TRIM28 PE=1 SV=5	4.37	0.1704	[unavailable]	[unavailable]
804	0.9975	MNEAFGDTK(1.000)FSAV	032717_25660_HG_L.14162.14162.2	14162	FFETR.MNEAFGDTKFSAV.LVEPP	R.MNEAFGDTK[242.14]FSAV.L	Q13263	sp|Q13263|TIF1B_HUMAN,sp|Q13263-2|TIF1B_HUMAN	1529.68	[unavailable]	2	Transcription intermediary factor 1-beta OS=Homo sapiens GN=TRIM28 PE=1 SV=5	4.37	-1.833	[unavailable]	[unavailable]
204	0.9985	NAADPISGDFK(1.000)EIS	032717_25660_HG_L.14144.14144.2	14144	GRNGR.NAADPISGDFKEIS.SVKLV	R.NAADPISGDFK[242.14]EIS.S	P46013	sp|P46013|KI67_HUMAN	1576.74	[unavailable]	2	Antigen KI-67 OS=Homo sapiens GN=MKI67 PE=1 SV=2	4.03	-0.8505	[unavailable]	[unavailable]
261	0.9971	NDNDSWDYTK(1.000)PYLG	032717_25661_HG_L.13394.13394.2	13394	LNVIR.NDNDSWDYTKPYLG.RRDRG	R.NDNDSWDYTK[242.14]PYLG.R	Q8WVV9	sp|Q8WVV9|HNRLL_HUMAN,tr|D6W592|D6W592_HUMAN,sp|Q8WVV9-4|HNRLL_HUMAN,sp|Q8WVV9-5|HNRLL_HUMAN,tr|B7WPG3|B7WPG3_HUMAN,sp|Q8WVV9-2|HNRLL_HUMAN,tr|C9IYN3|C9IYN3_HUMAN,sp|Q8WVV9-3|HNRLL_HUMAN	1800.76	[unavailable]	2	Heterogeneous nuclear ribonucleoprotein L-like OS=Homo sapiens GN=HNRNPLL PE=1 SV=1	3.93	-0.948	[unavailable]	[unavailable]
156	0.9549	NFIEGDYK(1.000)T	082715_23928_HG_v.09126.09126.2	9126	LTPLR.NFIEGDYKT.IAKER	R.NFIEGDYK[242.14]T.L	Q9Y371-2	sp|Q9Y371-2|SHLB1_HUMAN,sp|Q9Y371|SHLB1_HUMAN,sp|Q9Y371-3|SHLB1_HUMAN	1199.55	[unavailable]	2	Isoform 2 of Endophilin-B1 OS=Homo sapiens GN=SH3GLB1	4.37	5.6892	[unavailable]	[unavailable]
240	0.9974	NK(1.000)NPAPPIDAV	032717_25660_HG_L.09316.09316.2	9316	SNLCR.NKNPAPPIDAV.EQILP	R.NK[242.14]NPAPPIDAV.E	P52292	sp|P52292|IMA1_HUMAN	1248.65	[unavailable]	2	Importin subunit alpha-1 OS=Homo sapiens GN=KPNA2 PE=1 SV=1	5.84	0.7808	[unavailable]	[unavailable]
997	0.9996	NLPEEYELK(1.000)ST	032717_25661_HG_L.10004.10004.2	10004	NFTTR.NLPEEYELKST.KKGCK	R.NLPEEYELK[242.14]ST.K	P52701	sp|P52701|MSH6_HUMAN,sp|P52701-3|MSH6_HUMAN,sp|P52701-2|MSH6_HUMAN,sp|P52701-4|MSH6_HUMAN	1435.68	[unavailable]	2	DNA mismatch repair protein Msh6 OS=Homo sapiens GN=MSH6 PE=1 SV=2	4.25	0.6793	[unavailable]	[unavailable]
567	0.9993	NVK(1.000)DGLITPT	032717_25660_HG_L.10085.10085.2	10085	DFVAR.NVKDGLITPT.IAPNG	R.NVK[242.14]DGLITPT.L	Q86TG7	sp|Q86TG7|PEG10_HUMAN	1170.62	[unavailable]	2	Retrotransposon-derived protein PEG10 OS=Homo sapiens GN=PEG10 PE=1 SV=2	5.84	-0.8328	[unavailable]	[unavailable]
46	0.9997	NYYEQWGK(1.000)LT	032717_25661_HG_L.12010.12010.2	12010	EESLR.NYYEQWGKLT.DCVVM	R.NYYEQWGK[242.14]LT.D	P22626	sp|P22626|ROA2_HUMAN,sp|P22626-2|ROA2_HUMAN	1414.65	[unavailable]	2	Heterogeneous nuclear ribonucleoproteins A2\B1 OS=Homo sapiens GN=HNRNPA2B1 PE=1 SV=2	6	-0.7755	[unavailable]	[unavailable]
213	0.9939	QLLLYDRPLK(1.000)VEPV	082715_23928_HG_v.14966.14966.3	14966	HALAR.QLLLYDRPLKVEPV.YLRGG	R.QLLLYDRPLK[242.14]VEPV.Y	Q8NDT2	sp|Q8NDT2|RB15B_HUMAN	1796.02	[unavailable]	3	Putative RNA-binding protein 15B OS=Homo sapiens GN=RBM15B PE=1 SV=3	6.07	0.4071	[unavailable]	[unavailable]
371	0.9763	QQEGFK(1.000)GTFPDAREQEI	082715_23928_HG_v.11006.11006.3	11006	EMMRR.QQEGFKGTFPDAREQEI.RMGQM	R.QQEGFK[242.14]GTFPDAREQEI.R	Q15233	sp|Q15233|NONO_HUMAN,sp|Q15233-2|NONO_HUMAN	2092.98	[unavailable]	3	Non-POU domain-containing octamer-binding protein OS=Homo sapiens GN=NONO PE=1 SV=4	4.41	-5.8531	[unavailable]	[unavailable]
371	0.9831	QQEGFK(1.000)GTFPDAREQEIRMG	032717_25660_HG_L.13814.13814.3	13814	EMMRR.QQEGFKGTFPDAREQEIRMG.QMAMG	R.QQEGFK[242.14]GTFPDAREQEIRMG.Q	Q15233	sp|Q15233|NONO_HUMAN,sp|Q15233-2|NONO_HUMAN	2420.12	[unavailable]	3	Non-POU domain-containing octamer-binding protein OS=Homo sapiens GN=NONO PE=1 SV=4	4.87	-0.9068	[unavailable]	[unavailable]
154	0.9915	QQMFEFDTK(1.000)T	032717_25660_HG_L.13225.13225.2	13225	NSFAR.QQMFEFDTKT.SAKEE	R.QQMFEFDTK[242.14]T.S	Q5LJA5	tr|Q5LJA5|Q5LJA5_HUMAN,sp|Q9Y5K5|UCHL5_HUMAN,sp|Q9Y5K5-3|UCHL5_HUMAN,sp|Q9Y5K5-4|UCHL5_HUMAN,sp|Q9Y5K5-2|UCHL5_HUMAN	1387.61	[unavailable]	2	Ubiquitin carboxyl-terminal hydrolase isozyme L5 OS=Homo sapiens GN=UCHL5 PE=1 SV=1	4.37	1.2298	[unavailable]	[unavailable]
88	1	QYK(0.001)IPDWFLNRQK(0.999)	t05009_tc-255-2nd_SUMO3.33055.33055.4	33055	MQNPR.QYKIPDWFLNRQK.DVKDG	R.QYK[136.11]IPDWFLNRQK[250.15].D	P62269	sp|P62269|RS18_HUMAN,tr|J3JS69|J3JS69_HUMAN	1864.99	1.68	4	40S ribosomal protein S18 OS=Homo sapiens GN=RPS18 PE=1 SV=3	9.7	-8.3601	1150000	686000
[truncated: 910 more rows]

## Sheet: SUMO Uniq KGG Sites
protein.position	probability	ptm_peptide	spectrum	start_scan	naked peptide	peptide	accession	protein	calc_neutral_pep_mass	assumed_charge	protein_descr	pI	ppm	Contributing Scans
[truncated: 1,209 more rows]

[truncated: 6 more sheets: SUMO_tables, Ub Uniq KGG Prots, Ub Uniq KGG Peps, Ub Uniq KGG Sites, Ub_tables, SUMMARY]
