# Supplementary material for: Site-specific identification and quantitation of endogenous SUMO modifications under native conditions
Source: Nat Commun. 2017 Oct 27;8:1171. doi: 10.1038/s41467-017-01271-3 (PMC5660086; doi:10.1038/s41467-017-01271-3)
Supplement: Supplementary file 5 — Supplementary Data 2 [file 41467_2017_1271_MOESM5_ESM.xlsx]

## Sheet: MouseBrain_UniqueProteins
accession
P62984
Q6P5D8
P56581
Q99PV8
O70133
O70133-2
Q7TSZ8
Q6KAS7
P46061
Q8K310
P63017
Q5F293
Q9Z2E2
Q9D0E1
P60202
Q61171
P01649
Q8K0L9
Q62318
P63280
A2A791
Q3U133
Q61164
P56399
F6ZDS4
P70121
Q8R3B7
Q8BTI8
G5E8L5
Q8VCZ7
Q9D2D7
Q9ESZ8
E9Q557
Q8BKE5
Q9Z1F9
J3QPQ5
E9Q2S7
A2AWL7
P16858
Q8CBX0
Q5SWW4
O54941
Q9JI57
Q9Z1A9
O35469
O88907
Q8K224
Q99KY4
Q9JKC6
Q8BHS3
Q91W89
Q9ER74

## Sheet: MouseBrain_UniquePeptides
protein.position	probability	ptm_peptide	spectrum	start_scan	5+Peptide+5	peptide	accession	protein	calc_neutral_pep_mass	assumed_charge	protein_descr	pI	ppm
48	1	GK(1.000)QLEDGRT	021417_25467_HG_L.02317.02317.2	2317	RLIFA.GKQLEDGRT.LSDYN	A.GK[242.14]QLEDGRT.L	P62984	sp|P62984|RL40_MOUSE,sp|P62983|RS27A_MOUSE,sp|P0CG49|UBB_MOUSE,sp|P0CG49|UBB_MOUSE,sp|P0CG49|UBB_MOUSE,sp|P0CG49|UBB_MOUSE,sp|P0CG50|UBC_MOUSE,sp|P0CG50|UBC_MOUSE,sp|P0CG50|UBC_MOUSE,sp|P0CG50|UBC_MOUSE,sp|P0CG50|UBC_MOUSE,sp|P0CG50|UBC_MOUSE,sp|P0CG50|UBC_MOUSE,sp|P0CG50|UBC_MOUSE,sp|P0CG50|UBC_MOUSE,tr|D3YYZ2|D3YYZ2_MOUSE,tr|A0A0A6YW67|A0A0A6YW67_MOUSE,tr|Q5SX22|Q5SX22_MOUSE,tr|Q5SX22|Q5SX22_MO…	1116.55	2	Ubiquitin-60S ribosomal protein L40 OS=Mus musculus GN=Uba52 PE=1 SV=2	6.07	-0.3274
1375	1	NVK(1.000)YDQDAS	021417_25467_HG_L.02934.02934.2	2934	KPIRL.NVKYDQDAS.FIAGD	L.NVK[242.14]YDQDAS.F	Q6P5D8	sp|Q6P5D8|SMHD1_MOUSE	1152.5	2	Structural maintenance of chromosomes flexible hinge domain-containing protein 1 OS=Mus musculus GN=Smchd1 PE=1 SV=2	4.21	-0.1057
341	1	MAVK(1.000)EEK(0.000)YDPG	021417_25467_HG_L.02955.02955.2	2955	EDAKK.MAVKEEKYDPG.YEAAY	K.M[147.04]AVK[242.14]EEKYDPG.Y	P56581	sp|P56581|TDG_MOUSE,sp|P56581-2|TDG_MOUSE,tr|H3BJJ4|H3BJJ4_MOUSE	1395.63	2	G\T mismatch-specific thymine DNA glycosylase OS=Mus musculus GN=Tdg PE=1 SV=2	4.68	-1.9215
877	0.9943	NDVK(1.000)IEQAERS	021417_25467_HG_L.03289.03289.3	3289	EHLLT.NDVKIEQAERS.-----	T.NDVK[242.14]IEQAERS.-	Q99PV8	sp|Q99PV8|BC11B_MOUSE,sp|Q99PV8-2|BC11B_MOUSE,sp|Q99PV8-3|BC11B_MOUSE,tr|A0A0R4J1E1|A0A0R4J1E1_MOUSE	1401.68	3	B-cell lymphoma\leukemia 11B OS=Mus musculus GN=Bcl11b PE=1 SV=1	4.68	-0.8473
121	1	LK(1.000)AEENNSGVESS	021417_25467_HG_L.03315.03315.2	3315	PPHLA.LKAEENNSGVESS.GYGSP	A.LK[242.14]AEENNSGVESS.G	O70133	sp|O70133|DHX9_MOUSE,tr|A0A0R4J2C3|A0A0R4J2C3_MOUSE,tr|A0A087WPL5|A0A087WPL5_MOUSE	1476.67	2	ATP-dependent RNA helicase A OS=Mus musculus GN=Dhx9 PE=1 SV=2	4.25	-0.3302
48	1	GK(1.000)QLEDGRTLS	021417_25467_HG_L.03418.03418.2	3418	RLIFA.GKQLEDGRTLS.DYNIQ	A.GK[242.14]QLEDGRTLS.D	P62984	sp|P62984|RL40_MOUSE,sp|P62983|RS27A_MOUSE,sp|P0CG49|UBB_MOUSE,sp|P0CG49|UBB_MOUSE,sp|P0CG49|UBB_MOUSE,sp|P0CG49|UBB_MOUSE,sp|P0CG50|UBC_MOUSE,sp|P0CG50|UBC_MOUSE,sp|P0CG50|UBC_MOUSE,sp|P0CG50|UBC_MOUSE,sp|P0CG50|UBC_MOUSE,sp|P0CG50|UBC_MOUSE,sp|P0CG50|UBC_MOUSE,sp|P0CG50|UBC_MOUSE,sp|P0CG50|UBC_MOUSE,tr|D3YYZ2|D3YYZ2_MOUSE,tr|A0A0A6YW67|A0A0A6YW67_MOUSE,tr|Q5SX22|Q5SX22_MOUSE,tr|Q5SX22|Q5SX22_MO…	1316.67	2	Ubiquitin-60S ribosomal protein L40 OS=Mus musculus GN=Uba52 PE=1 SV=2	6.07	0
48	1	AGK(1.000)QLEDGRTLS	021417_25467_HG_L.03837.03837.2	3837	QRLIF.AGKQLEDGRTLS.DYNIQ	F.AGK[242.14]QLEDGRTLS.D	P62984	sp|P62984|RL40_MOUSE,sp|P62983|RS27A_MOUSE,sp|P0CG49|UBB_MOUSE,sp|P0CG49|UBB_MOUSE,sp|P0CG49|UBB_MOUSE,sp|P0CG49|UBB_MOUSE,sp|P0CG50|UBC_MOUSE,sp|P0CG50|UBC_MOUSE,sp|P0CG50|UBC_MOUSE,sp|P0CG50|UBC_MOUSE,sp|P0CG50|UBC_MOUSE,sp|P0CG50|UBC_MOUSE,sp|P0CG50|UBC_MOUSE,sp|P0CG50|UBC_MOUSE,sp|P0CG50|UBC_MOUSE,tr|A0A0A6YW67|A0A0A6YW67_MOUSE,tr|Q5SX22|Q5SX22_MOUSE,tr|Q5SX22|Q5SX22_MOUSE,tr|Q5SX22|Q5SX22_MO…	1387.71	2	Ubiquitin-60S ribosomal protein L40 OS=Mus musculus GN=Uba52 PE=1 SV=2	6.11	1.2297
121	1	LK(1.000)AEAENNSGVESS	021417_25467_HG_L.03885.03885.2	3885	PPHLA.LKAEAENNSGVESS.GYGSP	A.LK[242.14]AEAENNSGVESS.G	O70133-2	sp|O70133-2|DHX9_MOUSE,tr|Q3UR42|Q3UR42_MOUSE,tr|E9QNN1|E9QNN1_MOUSE	1547.71	2	Isoform 2 of ATP-dependent RNA helicase A OS=Mus musculus GN=Dhx9	4.25	-0.2363
48	1	GK(1.000)QLEDGRTL	021417_25467_HG_L.03921.03921.2	3921	RLIFA.GKQLEDGRTL.SDYNI	A.GK[242.14]QLEDGRTL.S	P62984	sp|P62984|RL40_MOUSE,sp|P62983|RS27A_MOUSE,sp|P0CG49|UBB_MOUSE,sp|P0CG49|UBB_MOUSE,sp|P0CG49|UBB_MOUSE,sp|P0CG49|UBB_MOUSE,sp|P0CG50|UBC_MOUSE,sp|P0CG50|UBC_MOUSE,sp|P0CG50|UBC_MOUSE,sp|P0CG50|UBC_MOUSE,sp|P0CG50|UBC_MOUSE,sp|P0CG50|UBC_MOUSE,sp|P0CG50|UBC_MOUSE,sp|P0CG50|UBC_MOUSE,sp|P0CG50|UBC_MOUSE,tr|D3YYZ2|D3YYZ2_MOUSE,tr|A0A0A6YW67|A0A0A6YW67_MOUSE,tr|Q5SX22|Q5SX22_MOUSE,tr|Q5SX22|Q5SX22_MO…	1229.64	2	Ubiquitin-60S ribosomal protein L40 OS=Mus musculus GN=Uba52 PE=1 SV=2	6.07	-0.4956
1375	1	RLNVK(1.000)YDQDAS	021417_25467_HG_L.04532.04532.2	4532	PEKPI.RLNVKYDQDAS.FIAGD	L.RLNVK[242.14]YDQDAS.F	Q6P5D8	sp|Q6P5D8|SMHD1_MOUSE	1421.69	2	Structural maintenance of chromosomes flexible hinge domain-containing protein 1 OS=Mus musculus GN=Smchd1 PE=1 SV=2	5.96	0.7717
1375	0.9997	RLNVK(1.000)YDQDA	021417_25467_HG_L.04725.04725.2	4725	PEKPI.RLNVKYDQDA.SFIAG	L.RLNVK[242.14]YDQDA.S	Q6P5D8	sp|Q6P5D8|SMHD1_MOUSE	1334.66	2	Structural maintenance of chromosomes flexible hinge domain-containing protein 1 OS=Mus musculus GN=Smchd1 PE=1 SV=2	5.96	-0.4566
167	0.9804	RVK(1.000)TEQELDSVQ	021417_25467_HG_L.04773.04773.2	4773	LPLVS.RVKTEQELDSVQ.CTPMA	S.RVK[242.14]TEQELDSVQ.C	Q7TSZ8	sp|Q7TSZ8|NACC1_MOUSE	1544.78	2	Nucleus accumbens-associated protein 1 OS=Mus musculus GN=Nacc1 PE=1 SV=1	4.68	-1.4205
1146	1	NVK(1.000)FESES	021417_25467_HG_L.04792.04792.2	4792	RCSSC.NVKFESES.ELQNH	C.NVK[242.14]FESES.E	Q6KAS7	sp|Q6KAS7|ZN521_MOUSE,sp|Q6KAS7-2|ZN521_MOUSE	1052.48	2	Zinc finger protein 521 OS=Mus musculus GN=Znf521 PE=1 SV=2	4.53	-0.2315
526	0.9981	LK(1.000)SEDK(0.000)IK(0.000)AIPS	021417_25467_HG_L.04900.04900.3	4900	IHMGL.LKSEDKIKAIPS.LHGPL	L.LK[242.14]SEDKIKAIPS.L	P46061	sp|P46061|RAGP1_MOUSE	1441.81	3	Ran GTPase-activating protein 1 OS=Mus musculus GN=Rangap1 PE=1 SV=2	8.5	-0.8871
167	1	RVK(1.000)TEQELDSV	021417_25467_HG_L.05251.05251.2	5251	LPLVS.RVKTEQELDSV.QCTPM	S.RVK[242.14]TEQELDSV.Q	Q7TSZ8	sp|Q7TSZ8|NACC1_MOUSE	1416.72	2	Nucleus accumbens-associated protein 1 OS=Mus musculus GN=Nacc1 PE=1 SV=1	4.68	-0.6023
341	1	VK(1.000)EEK(0.000)YDPGYEAA	021417_25467_HG_L.05636.05636.2	5636	AKKMA.VKEEKYDPGYEAA.YGGAY	A.VK[242.14]EEKYDPGYEAA.Y	P56581	sp|P56581|TDG_MOUSE,sp|P56581-2|TDG_MOUSE,tr|H3BJJ4|H3BJJ4_MOUSE	1611.74	2	G\T mismatch-specific thymine DNA glycosylase OS=Mus musculus GN=Tdg PE=1 SV=2	4.41	-0.9834
63	1	SDYNIQK(1.000)EST	021417_25467_HG_L.05997.05997.2	5997	DGRTL.SDYNIQKEST.LHLVL	L.SDYNIQK[242.14]EST.L	P62984	sp|P62984|RL40_MOUSE,sp|P62983|RS27A_MOUSE,sp|P0CG49|UBB_MOUSE,sp|P0CG50|UBC_MOUSE,tr|D3YYZ2|D3YYZ2_MOUSE,tr|A0A0A6YW67|A0A0A6YW67_MOUSE,tr|Q5SX22|Q5SX22_MOUSE,tr|E9Q4P0|E9Q4P0_MOUSE,tr|E9QNP0|E9QNP0_MOUSE,tr|E9Q5F6|E9Q5F6_MOUSE,tr|E9Q9J0|E9Q9J0_MOUSE	1297.58	2	Ubiquitin-60S ribosomal protein L40 OS=Mus musculus GN=Uba52 PE=1 SV=2	4.37	0.5636
735	1	LENGIK(1.000)NEENTEPG	021417_25467_HG_L.06276.06276.2	6276	ENEAA.LENGIKNEENTEPG.AESAE	A.LENGIK[242.14]NEENTEPG.A	Q8K310	sp|Q8K310|MATR3_MOUSE,tr|A0A087WSP7|A0A087WSP7_MOUSE,tr|A0A087WQZ1|A0A087WQZ1_MOUSE	1656.76	2	Matrin-3 OS=Mus musculus GN=Matr3 PE=1 SV=1	4.09	0
583	0.9861	WLDK(1.000)NQTA	021417_25467_HG_L.06808.06808.2	6808	NEIIS.WLDKNQTA.EKEEF	S.WLDK[242.14]NQTA.E	P63017	sp|P63017|HSP7C_MOUSE,tr|Q504P4|Q504P4_MOUSE	1088.53	2	Heat shock cognate 71 kDa protein OS=Mus musculus GN=Hspa8 PE=1 SV=1	5.84	-0.6716
789	1	DVK(1.000)EEAPQEMQVS	021417_25467_HG_L.06952.06952.2	6952	GTRPT.DVKEEAPQEMQVS.SSSGE	T.DVK[242.14]EEAPQEM[147.04]QVS.S	Q5F293	sp|Q5F293|ZBTB4_MOUSE	1618.71	2	Zinc finger and BTB domain-containing protein 4 OS=Mus musculus GN=Zbtb4 PE=2 SV=1	4	0.5272
520	1	ALPQVK(1.000)QETA	021417_25467_HG_L.06961.06961.2	6961	PSWVV.ALPQVKQETA.DAPEE	V.ALPQVK[242.14]QETA.D	Q9Z2E2	sp|Q9Z2E2|MBD1_MOUSE,sp|Q9Z2E2-2|MBD1_MOUSE,sp|Q9Z2E2-3|MBD1_MOUSE,sp|Q9Z2E2-4|MBD1_MOUSE,sp|Q9Z2E2-5|MBD1_MOUSE,tr|A0A0R4J159|A0A0R4J159_MOUSE	1197.64	2	Methyl-CpG-binding domain protein 1 OS=Mus musculus GN=Mbd1 PE=1 SV=2	6.05	-0.814
63	0.9893	DYNIQK(1.000)EST	021417_25467_HG_L.07073.07073.2	7073	GRTLS.DYNIQKEST.LHLVL	S.DYNIQK[242.14]EST.L	P62984	sp|P62984|RL40_MOUSE,sp|P62983|RS27A_MOUSE,sp|P0CG49|UBB_MOUSE,sp|P0CG49|UBB_MOUSE,sp|P0CG49|UBB_MOUSE,sp|P0CG49|UBB_MOUSE,sp|P0CG50|UBC_MOUSE,sp|P0CG50|UBC_MOUSE,sp|P0CG50|UBC_MOUSE,sp|P0CG50|UBC_MOUSE,sp|P0CG50|UBC_MOUSE,sp|P0CG50|UBC_MOUSE,sp|P0CG50|UBC_MOUSE,sp|P0CG50|UBC_MOUSE,tr|D3YYZ2|D3YYZ2_MOUSE,tr|A0A0A6YW67|A0A0A6YW67_MOUSE,tr|Q5SX22|Q5SX22_MOUSE,tr|Q5SX22|Q5SX22_MOUSE,tr|Q5SX22|Q5SX22…	1210.55	2	Ubiquitin-60S ribosomal protein L40 OS=Mus musculus GN=Uba52 PE=1 SV=2	4.37	-0.906
526	0.9937	LLK(1.000)SEDK(0.000)IK(0.000)AIPS	021417_25467_HG_L.07122.07122.3	7122	LIHMG.LLKSEDKIKAIPS.LHGPL	G.LLK[242.14]SEDKIKAIPS.L	P46061	sp|P46061|RAGP1_MOUSE	1554.9	3	Ran GTPase-activating protein 1 OS=Mus musculus GN=Rangap1 PE=1 SV=2	8.5	0.7052
697	0.9592	K(1.000)FESPEVA	021417_25467_HG_L.07247.07247.2	7247	GCGVV.KFESPEVA.ERACR	V.K[242.14]FESPEVA.E	Q9D0E1	sp|Q9D0E1|HNRPM_MOUSE,sp|Q9D0E1-2|HNRPM_MOUSE	1019.49	2	Heterogeneous nuclear ribonucleoprotein M OS=Mus musculus GN=Hnrnpm PE=1 SV=3	4.53	-1.4938
105	1	RQIFGDYK(1.000)T	021417_25467_HG_L.07259.07259.3	7259	TTGAV.RQIFGDYKT.TICGK	V.RQIFGDYK[242.14]T.T	P60202	sp|P60202|MYPR_MOUSE,sp|P60202-2|MYPR_MOUSE	1240.62	3	Myelin proteolipid protein OS=Mus musculus GN=Plp1 PE=1 SV=2	8.59	-0.8098
1375	0.9983	LNVK(1.000)YDQDA	021417_25467_HG_L.07265.07265.2	7265	EKPIR.LNVKYDQDA.SFIAG	R.LNVK[242.14]YDQDA.S	Q6P5D8	sp|Q6P5D8|SMHD1_MOUSE	1178.56	2	Structural maintenance of chromosomes flexible hinge domain-containing protein 1 OS=Mus musculus GN=Smchd1 PE=1 SV=2	4.21	1.034
196	0.9992	SDTIK(0.000)PNVDDSK(0.000)EYFSK(1.000)H	021417_25467_HG_L.07425.07425.4	7425	GWKPG.SDTIKPNVDDSKEYFSKH.N----	G.SDTIKPNVDDSKEYFSK[242.14]H.N	Q61171	sp|Q61171|PRDX2_MOUSE	2223.04	4	Peroxiredoxin-2 OS=Mus musculus GN=Prdx2 PE=1 SV=3	5.41	-0.9866
735	1	ALENGIK(1.000)NEENTEPG	021417_25467_HG_L.07511.07511.2	7511	QENEA.ALENGIKNEENTEPG.AESAE	A.ALENGIK[242.14]NEENTEPG.A	Q8K310	sp|Q8K310|MATR3_MOUSE,tr|A0A087WSP7|A0A087WSP7_MOUSE,tr|A0A087WQZ1|A0A087WQZ1_MOUSE	1727.8	2	Matrin-3 OS=Mus musculus GN=Matr3 PE=1 SV=1	4.09	0.1411
48	1	FAGK(1.000)QLEDGRTLS	021417_25467_HG_L.07516.07516.2	7516	QQRLI.FAGKQLEDGRTLS.DYNIQ	L.FAGK[242.14]QLEDGRTLS.D	P62984	sp|P62984|RL40_MOUSE,sp|P62983|RS27A_MOUSE,sp|P0CG49|UBB_MOUSE,sp|P0CG49|UBB_MOUSE,sp|P0CG49|UBB_MOUSE,sp|P0CG49|UBB_MOUSE,sp|P0CG50|UBC_MOUSE,sp|P0CG50|UBC_MOUSE,sp|P0CG50|UBC_MOUSE,sp|P0CG50|UBC_MOUSE,sp|P0CG50|UBC_MOUSE,sp|P0CG50|UBC_MOUSE,sp|P0CG50|UBC_MOUSE,sp|P0CG50|UBC_MOUSE,sp|P0CG50|UBC_MOUSE,tr|A0A0A6YW67|A0A0A6YW67_MOUSE,tr|Q5SX22|Q5SX22_MOUSE,tr|Q5SX22|Q5SX22_MOUSE,tr|Q5SX22|Q5SX22_MO…	1534.77	2	Ubiquitin-60S ribosomal protein L40 OS=Mus musculus GN=Uba52 PE=1 SV=2	6.07	-0.556
63	0.9861	LSDYNIQK(1.000)ES	021417_25467_HG_L.07605.07605.2	7605	EDGRT.LSDYNIQKES.TLHLV	T.LSDYNIQK[242.14]ES.T	P62984	sp|P62984|RL40_MOUSE,sp|P62983|RS27A_MOUSE,sp|P0CG49|UBB_MOUSE,sp|P0CG49|UBB_MOUSE,sp|P0CG49|UBB_MOUSE,sp|P0CG49|UBB_MOUSE,sp|P0CG50|UBC_MOUSE,sp|P0CG50|UBC_MOUSE,sp|P0CG50|UBC_MOUSE,sp|P0CG50|UBC_MOUSE,sp|P0CG50|UBC_MOUSE,sp|P0CG50|UBC_MOUSE,sp|P0CG50|UBC_MOUSE,sp|P0CG50|UBC_MOUSE,tr|D3YYZ2|D3YYZ2_MOUSE,tr|A0A0A6YW67|A0A0A6YW67_MOUSE,tr|Q5SX22|Q5SX22_MOUSE,tr|Q5SX22|Q5SX22_MOUSE,tr|Q5SX22|Q5SX22…	1309.62	2	Ubiquitin-60S ribosomal protein L40 OS=Mus musculus GN=Uba52 PE=1 SV=2	4.37	-1.1168
39	1	QK(1.000)PGQPPK(0.000)L	021417_25467_HG_L.07816.07816.2	7816	LFWYQ.QKPGQPPKL.LIYRV	Q.QK[242.14]PGQPPKL.L	P01649	sp|P01649|KV5AG_MOUSE,sp|P01661|KV3A9_MOUSE,sp|P01674|KV3AM_MOUSE,sp|P01657|KV3A5_MOUSE,sp|P01667|KV3AF_MOUSE,sp|P01673|KV3AL_MOUSE,sp|P01655|KV3A2_MOUSE,sp|P01663|KV3AB_MOUSE,sp|P01666|KV3AE_MOUSE,sp|P01656|KV3A3_MOUSE,sp|P01671|KV3AJ_MOUSE,sp|P01654|KV3A1_MOUSE,sp|P01662|KV3AA_MOUSE,sp|P01668|KV3AG_MOUSE,sp|P01672|KV3AK_MOUSE,sp|P03977|KV3A4_MOUSE,sp|P01660|KV3A8_MOUSE,sp|P01665|KV3AD_MOUSE,sp|…	1088.6	2	Ig kappa chain V-V regions OS=Mus musculus PE=1 SV=1	10	-0.3358
330	0.9992	K(1.000)QEMEDDYDYYGQQRVQ	021417_25467_HG_L.08073.08073.3	8073	GNIHI.KQEMEDDYDYYGQQRVQ.ILERN	L.K[242.14]QEM[147.04]EDDYDYYGQQRVQ.L	Q8K0L9	sp|Q8K0L9|ZBT20_MOUSE,sp|Q8K0L9-2|ZBT20_MOUSE	2323.97	3	Zinc finger and BTB domain-containing protein 20 OS=Mus musculus GN=Zbtb20 PE=1 SV=1	4.11	0.1574
63	1	LSDYNIQK(1.000)EST	021417_25467_HG_L.08090.08090.2	8090	EDGRT.LSDYNIQKEST.LHLVL	T.LSDYNIQK[242.14]EST.L	P62984	sp|P62984|RL40_MOUSE,sp|P62983|RS27A_MOUSE,sp|P0CG49|UBB_MOUSE,sp|P0CG49|UBB_MOUSE,sp|P0CG49|UBB_MOUSE,sp|P0CG49|UBB_MOUSE,sp|P0CG50|UBC_MOUSE,sp|P0CG50|UBC_MOUSE,sp|P0CG50|UBC_MOUSE,sp|P0CG50|UBC_MOUSE,sp|P0CG50|UBC_MOUSE,sp|P0CG50|UBC_MOUSE,sp|P0CG50|UBC_MOUSE,sp|P0CG50|UBC_MOUSE,tr|D3YYZ2|D3YYZ2_MOUSE,tr|A0A0A6YW67|A0A0A6YW67_MOUSE,tr|Q5SX22|Q5SX22_MOUSE,tr|Q5SX22|Q5SX22_MOUSE,tr|Q5SX22|Q5SX22…	1410.66	2	Ubiquitin-60S ribosomal protein L40 OS=Mus musculus GN=Uba52 PE=1 SV=2	4.37	708.842
804	1	RMNDAFGDTK(1.000)FSA	021417_25467_HG_L.08747.08747.3	8747	RFFET.RMNDAFGDTKFSA.VLVEP	T.RM[147.04]NDAFGDTK[242.14]FSA.V	Q62318	sp|Q62318|TIF1B_MOUSE	1588.69	3	Transcription intermediary factor 1-beta OS=Mus musculus GN=Trim28 PE=1 SV=3	5.96	-0.9203
49	1	K(0.000)K(1.000)GTPWEGGLFK(0.000)	021417_25467_HG_L.08768.08768.2	8768	CAIPG.KKGTPWEGGLFK.LRMLF	G.KK[242.14]GTPWEGGLFK.L	P63280	sp|P63280|UBC9_MOUSE,tr|Q8CFZ0|Q8CFZ0_MOUSE,tr|G3UYP0|G3UYP0_MOUSE	1460.78	2	SUMO-conjugating enzyme UBC9 OS=Mus musculus GN=Ube2i PE=1 SV=1	9.7	1.2518
526	0.9915	GLLK(1.000)SEDK(0.000)IK(0.000)AIPS	021417_25467_HG_L.08832.08832.3	8832	LLIHM.GLLKSEDKIKAIPS.LHGPL	M.GLLK[242.14]SEDKIKAIPS.L	P46061	sp|P46061|RAGP1_MOUSE	1611.92	3	Ran GTPase-activating protein 1 OS=Mus musculus GN=Rangap1 PE=1 SV=2	8.5	-1.0204
330	1	IK(1.000)QEMEDDYDYYGQQRVQ	021417_25467_HG_L.09026.09026.3	9026	VGNIH.IKQEMEDDYDYYGQQRVQ.ILERN	H.IK[242.14]QEM[147.04]EDDYDYYGQQRVQ.L	Q8K0L9	sp|Q8K0L9|ZBT20_MOUSE,sp|Q8K0L9-2|ZBT20_MOUSE	2437.05	3	Zinc finger and BTB domain-containing protein 20 OS=Mus musculus GN=Zbtb20 PE=1 SV=1	4.11	-1.9511
330	1	NIHIK(1.000)QEMEDDYDYYGQQRVQ	021417_25467_HG_L.09673.09673.4	9673	QTLVG.NIHIKQEMEDDYDYYGQQRVQ.ILERN	G.NIHIK[242.14]QEM[147.04]EDDYDYYGQQRVQ.L	Q8K0L9	sp|Q8K0L9|ZBT20_MOUSE,sp|Q8K0L9-2|ZBT20_MOUSE	2801.24	4	Zinc finger and BTB domain-containing protein 20 OS=Mus musculus GN=Zbtb20 PE=1 SV=1	4.43	0.5222
250	1	NIRIK(1.000)EEPLDDEYDRA	021417_25467_HG_L.09721.09721.4	9721	NSFAS.NIRIKEEPLDDEYDRA.VAPQQ	S.NIRIK[242.14]EEPLDDEYDRA.V	A2A791	sp|A2A791|ZMYM4_MOUSE,sp|A2A791-2|ZMYM4_MOUSE	2089.01	4	Zinc finger MYM-type protein 4 OS=Mus musculus GN=Zmym4 PE=1 SV=1	4.3	-0.8165
287	0.9886	IK(1.000)TEVQEEEVV	021417_25467_HG_L.09808.09808.2	9808	DVKIV.IKTEVQEEEVV.ATPVH	V.IK[242.14]TEVQEEEVV.A	Q3U133	sp|Q3U133|ZN746_MOUSE,tr|A0A0N4SWG2|A0A0N4SWG2_MOUSE,tr|A0A0N4SUN1|A0A0N4SUN1_MOUSE	1415.71	2	Zinc finger protein 746 OS=Mus musculus GN=Znf746 PE=1 SV=3	4.09	-0.3444
74	1	LLQMK(1.000)TEVM	021417_25467_HG_L.10189.10189.2	10189	QLDPT.LLQMKTEVM.EGTVA	T.LLQMK[242.14]TEVM[147.04].E	Q61164	sp|Q61164|CTCF_MOUSE	1221.61	2	Transcriptional repressor CTCF OS=Mus musculus GN=Ctcf PE=1 SV=2	6	-2.6936
360	1	EK(1.000)IFQNAPTDPT	021417_25467_HG_L.10297.10297.2	10297	YVDKL.EKIFQNAPTDPT.QDFST	L.EK[242.14]IFQNAPTDPT.Q	P56399	sp|P56399|UBP5_MOUSE,tr|Q3U4W8|Q3U4W8_MOUSE	1473.71	2	Ubiquitin carboxyl-terminal hydrolase 5 OS=Mus musculus GN=Usp5 PE=1 SV=1	4.37	-1.1581
1740	1	STSDPPTANIK(1.000)PTPV	021417_25467_HG_L.10438.10438.2	10438	ERGIA.STSDPPTANIKPTPV.VSTPS	A.STSDPPTANIK[242.14]PTPV.V	F6ZDS4	sp|F6ZDS4|TPR_MOUSE,tr|F6RX08|F6RX08_MOUSE,tr|Q7M739|Q7M739_MOUSE	1637.83	2	Nucleoprotein TPR OS=Mus musculus GN=Tpr PE=1 SV=1	5.55	-1.3399
159	1	FDGSFVK(1.000)EENT	021417_25467_HG_L.10603.10603.2	10603	INDLT.FDGSFVKEENT.EQGES	T.FDGSFVK[242.14]EENT.E	P70121	sp|P70121|ZHX1_MOUSE,tr|H3BK31|H3BK31_MOUSE	1385.61	2	Zinc fingers and homeoboxes protein 1 OS=Mus musculus GN=Zhx1 PE=1 SV=2	4.14	-0.9677
718	1	DK(1.000)IEELDQENEA	021417_25467_HG_L.10679.10679.2	10679	KLKKV.DKIEELDQENEA.ALENG	V.DK[242.14]IEELDQENEA.A	Q8K310	sp|Q8K310|MATR3_MOUSE,tr|A0A087WSP7|A0A087WSP7_MOUSE,tr|A0A087WQZ1|A0A087WQZ1_MOUSE	1545.68	2	Matrin-3 OS=Mus musculus GN=Matr3 PE=1 SV=1	3.77	1.4197
575	1	IGAPPAAPEGPETK(1.000)PV	021417_25467_HG_L.10718.10718.2	10718	ETEAA.IGAPPAAPEGPETKPV.LMPLT	A.IGAPPAAPEGPETK[242.14]PV.L	Q62318	sp|Q62318|TIF1B_MOUSE	1643.85	2	Transcription intermediary factor 1-beta OS=Mus musculus GN=Trim28 PE=1 SV=3	4.53	-0.89
718	1	DK(1.000)IEELDQENEAA	021417_25467_HG_L.11096.11096.2	11096	KLKKV.DKIEELDQENEAA.LENGI	V.DK[242.14]IEELDQENEAA.L	Q8K310	sp|Q8K310|MATR3_MOUSE,tr|A0A087WSP7|A0A087WSP7_MOUSE,tr|A0A087WQZ1|A0A087WQZ1_MOUSE	1616.72	2	Matrin-3 OS=Mus musculus GN=Matr3 PE=1 SV=1	3.77	-0.6787
575	1	AIGAPPAAPEGPETK(1.000)PV	021417_25467_HG_L.11383.11383.2	11383	EETEA.AIGAPPAAPEGPETKPV.LMPLT	A.AIGAPPAAPEGPETK[242.14]PV.L	Q62318	sp|Q62318|TIF1B_MOUSE	1714.89	2	Transcription intermediary factor 1-beta OS=Mus musculus GN=Trim28 PE=1 SV=3	4.53	0
40	1	LIAGDTK(1.000)FPA	021417_25467_HG_L.11712.11712.2	11712	FCDVT.LIAGDTKFPA.HRSVL	T.LIAGDTK[242.14]FPA.H	Q5F293	sp|Q5F293|ZBTB4_MOUSE,tr|Q14DI5|Q14DI5_MOUSE,tr|Q5F296|Q5F296_MOUSE,tr|B0QZJ3|B0QZJ3_MOUSE,tr|B0QZJ2|B0QZJ2_MOUSE,tr|Q5F295|Q5F295_MOUSE	1145.61	2	Zinc finger and BTB domain-containing protein 4 OS=Mus musculus GN=Zbtb4 PE=2 SV=1	5.84	-1.17
250	1	NIRIK(1.000)EEPLDDEYDRAVAPQ	021417_25467_HG_L.11810.11810.3	11810	NSFAS.NIRIKEEPLDDEYDRAVAPQ.QGLLD	S.NIRIK[242.14]EEPLDDEYDRAVAPQ.Q	A2A791	sp|A2A791|ZMYM4_MOUSE,sp|A2A791-2|ZMYM4_MOUSE	2484.22	3	Zinc finger MYM-type protein 4 OS=Mus musculus GN=Zmym4 PE=1 SV=1	4.3	-2.2085
582	1	GVEIK(1.000)VEPTEPEPG	021417_25467_HG_L.11846.11846.2	11846	DIRDS.GVEIKVEPTEPEPG.MSGAE	S.GVEIK[242.14]VEPTEPEPG.M	Q8R3B7	sp|Q8R3B7|BRD8_MOUSE,sp|Q8R3B7-2|BRD8_MOUSE,tr|D3YZC8|D3YZC8_MOUSE,tr|D3YZC7|D3YZC7_MOUSE	1593.79	2	Bromodomain-containing protein 8 OS=Mus musculus GN=Brd8 PE=1 SV=2	4.09	-0.8414
1309	0.9933	GFSPEVK(1.000)EELNGS	021417_25467_HG_L.11896.11896.2	11896	SEVNT.GFSPEVKEELNGS.FLNQT	T.GFSPEVK[242.14]EELNGS.F	Q8BTI8	sp|Q8BTI8|SRRM2_MOUSE,sp|Q8BTI8-2|SRRM2_MOUSE,sp|Q8BTI8-3|SRRM2_MOUSE	1505.7	2	Serine\arginine repetitive matrix protein 2 OS=Mus musculus GN=Srrm2 PE=1 SV=3	4.25	-0.2429
451	0.9979	IK(1.000)TEEQEEEEEEEEEDELPQHLQS	021417_25467_HG_L.12101.12101.3	12101	TEGIV.IKTEEQEEEEEEEEEDELPQHLQS.LGQLS	V.IK[242.14]TEEQEEEEEEEEEDELPQHLQS.L	G5E8L5	tr|G5E8L5|G5E8L5_MOUSE,tr|B9EKF4|B9EKF4_MOUSE	3069.31	3	MCG140820 OS=Mus musculus GN=Zfp777 PE=1 SV=1	3.76	325.42
326	1	GPLGPIK(1.000)AENDYGA	021417_25467_HG_L.12110.12110.2	12110	PDLPG.GPLGPIKAENDYGA.YLNFL	G.GPLGPIK[242.14]AENDYGA.Y	Q8VCZ7	sp|Q8VCZ7|ZBT7C_MOUSE	1514.74	2	Zinc finger and BTB domain-containing protein 7C OS=Mus musculus GN=Zbtb7c PE=2 SV=1	4.37	1.5291
575	1	EAAIGAPPAAPEGPETK(1.000)PV	021417_25467_HG_L.12313.12313.2	12313	KEEET.EAAIGAPPAAPEGPETKPV.LMPLT	T.EAAIGAPPAAPEGPETK[242.14]PV.L	Q62318	sp|Q62318|TIF1B_MOUSE	1914.97	2	Transcription intermediary factor 1-beta OS=Mus musculus GN=Trim28 PE=1 SV=3	4.25	-0.7005
1309	1	NTGFSPEVK(1.000)EELNGS	021417_25467_HG_L.12336.12336.2	12336	PVSEV.NTGFSPEVKEELNGS.FLNQT	V.NTGFSPEVK[242.14]EELNGS.F	Q8BTI8	sp|Q8BTI8|SRRM2_MOUSE,sp|Q8BTI8-2|SRRM2_MOUSE,sp|Q8BTI8-3|SRRM2_MOUSE	1720.79	2	Serine\arginine repetitive matrix protein 2 OS=Mus musculus GN=Srrm2 PE=1 SV=3	4.25	-0.1417
903	1	LLTPK(1.000)TEPEELA	021417_25467_HG_L.12340.12340.2	12340	GAGGA.LLTPKTEPEELA.VSQAE	A.LLTPK[242.14]TEPEELA.V	Q9D2D7	sp|Q9D2D7|ZN687_MOUSE	1453.77	2	Zinc finger protein 687 OS=Mus musculus GN=Znf687 PE=1 SV=1	4.25	-0.6708
991	1	DGSSQIK(1.000)QEPDPTW	021417_25467_HG_L.12568.12568.2	12568	EIKET.DGSSQIKQEPDPTW.-----	T.DGSSQIK[242.14]QEPDPTW.-	Q9ESZ8	sp|Q9ESZ8|GTF2I_MOUSE,sp|Q9ESZ8-2|GTF2I_MOUSE,sp|Q9ESZ8-3|GTF2I_MOUSE,sp|Q9ESZ8-4|GTF2I_MOUSE,sp|Q9ESZ8-5|GTF2I_MOUSE,sp|Q9ESZ8-6|GTF2I_MOUSE,tr|Q3UHU8|Q3UHU8_MOUSE,tr|G3UYD0|G3UYD0_MOUSE	1700.76	2	General transcription factor II-I OS=Mus musculus GN=Gtf2i PE=1 SV=3	4.03	-1.9356
2535	0.9138	ITGSDGSTRVVLVDRK(1.000)TGS	021417_25467_HG_L.12572.12572.3	12572	WEEIT.ITGSDGSTRVVLVDRKTGS.QYDIQ	T.ITGSDGSTRVVLVDRK[242.14]TGS.Q	E9Q557	sp|E9Q557|DESP_MOUSE,tr|E9PZW0|E9PZW0_MOUSE	2061.08	3	Desmoplakin OS=Mus musculus GN=Dsp PE=1 SV=1	8.75	-8.25
155	0.9827	VEVK(0.999)QEEDIK(0.001)PSPPLVSNPQLS	021417_25467_HG_L.13318.13318.3	13318	PVAIT.VEVKQEEDIKPSPPLVSNPQLS.DTLEQ	T.VEVK[242.14]QEEDIKPSPPLVSNPQLS.D	Q8BKE5	sp|Q8BKE5|FSBP_MOUSE,sp|Q8BKE5-2|FSBP_MOUSE	2546.32	3	Fibrinogen silencer-binding protein OS=Mus musculus GN=Fsbp PE=2 SV=1	4.41	0.2873
903	0.9847	AGGALLTPK(1.000)TEPEELA	021417_25467_HG_L.13486.13486.2	13486	AVGKG.AGGALLTPKTEPEELA.VSQAE	G.AGGALLTPK[242.14]TEPEELA.V	Q9D2D7	sp|Q9D2D7|ZN687_MOUSE	1709.88	2	Zinc finger protein 687 OS=Mus musculus GN=Znf687 PE=1 SV=1	4.25	-0.1426
190	1	WAK(1.000)YLFNQ	021417_25467_HG_L.13752.13752.2	13752	IHCIV.WAKYLFNQ.LFGEE	V.WAK[242.14]YLFNQ.L	Q9Z1F9	sp|Q9Z1F9|SAE2_MOUSE,tr|H3BLM2|H3BLM2_MOUSE,tr|H3BLR3|H3BLR3_MOUSE	1182.58	2	SUMO-activating enzyme subunit 2 OS=Mus musculus GN=Uba2 PE=1 SV=1	8.59	-1.0305
86	0.9815	QDNK(1.000)ADVLLK(0.000)Y	021417_25467_HG_L.13780.13780.2	13780	GLQDY.QDNKADVLLKY.NPDEA	Y.QDNK[242.14]ADVLLKY.N	J3QPQ5	tr|J3QPQ5|J3QPQ5_MOUSE,sp|Q8BMJ3|IF1AX_MOUSE,sp|Q60872|IF1A_MOUSE,tr|Q3UTA4|Q3UTA4_MOUSE,tr|Q3TQZ4|Q3TQZ4_MOUSE,tr|J3QP87|J3QP87_MOUSE,tr|J3QNT6|J3QNT6_MOUSE,tr|J3QQ02|J3QQ02_MOUSE,tr|J3QPI8|J3QPI8_MOUSE,tr|F6YNI8|F6YNI8_MOUSE,tr|M0QWL1|M0QWL1_MOUSE	1402.71	2	Uncharacterized protein OS=Mus musculus GN=Gm10264 PE=3 SV=1	5.96	-0.5214
750	0.9358	RLQEK(1.000)LSPPYSSPQEFAQDVG	021417_25467_HG_L.14176.14176.3	14176	TLIRA.RLQEKLSPPYSSPQEFAQDVG.RMFKQ	A.RLQEK[242.14]LSPPYSSPQEFAQDVG.R	Q62318	sp|Q62318|TIF1B_MOUSE	2489.22	3	Transcription intermediary factor 1-beta OS=Mus musculus GN=Trim28 PE=1 SV=3	4.68	-2.9388
94	1	LTPWLK(1.000)QEESEVA	021417_25467_HG_L.14256.14256.2	14256	LFIPS.LTPWLKQEESEVA.ESAVP	S.LTPWLK[242.14]QEESEVA.E	E9Q2S7	tr|E9Q2S7|E9Q2S7_MOUSE,tr|A0A1L1SR49|A0A1L1SR49_MOUSE	1642.82	2	Zinc finger protein 266 OS=Mus musculus GN=Zfp266 PE=1 SV=1	4.25	-2.3006
750	1	LQEK(1.000)LSPPYSSPQEFA	021417_25467_HG_L.14323.14323.2	14323	LIRAR.LQEKLSPPYSSPQEFA.QDVGR	R.LQEK[242.14]LSPPYSSPQEFA.Q	Q62318	sp|Q62318|TIF1B_MOUSE	1933.94	2	Transcription intermediary factor 1-beta OS=Mus musculus GN=Trim28 PE=1 SV=3	4.53	-0.1892
2060	1	K(1.000)VEPQEGSDNPENPDDFLV	021417_25467_HG_L.14917.14917.2	14917	KCVKV.KVEPQEGSDNPENPDDFLV.LSKDS	V.K[242.14]VEPQEGSDNPENPDDFLV.L	A2AWL7	sp|A2AWL7|MGAP_MOUSE,sp|A2AWL7-2|MGAP_MOUSE,sp|A2AWL7-3|MGAP_MOUSE,tr|H7BX50|H7BX50_MOUSE,tr|E9QLG3|E9QLG3_MOUSE	2242	2	MAX gene-associated protein OS=Mus musculus GN=Mga PE=2 SV=1	3.71	-1.8495
160	1	K(1.000)VIHDNFGIV	021417_25467_HG_L.14942.14942.2	14942	LAPLA.KVIHDNFGIV.EGLMT	A.K[242.14]VIHDNFGIV.E	P16858	sp|P16858|G3P_MOUSE,tr|A0A1D5RLD8|A0A1D5RLD8_MOUSE,tr|S4R257|S4R257_MOUSE,tr|A0A0A0MQF6|A0A0A0MQF6_MOUSE,tr|S4R1W1|S4R1W1_MOUSE,tr|V9GX06|V9GX06_MOUSE	1254.67	2	Glyceraldehyde-3-phosphate dehydrogenase OS=Mus musculus GN=Gapdh PE=1 SV=2	6.74	-0.4857
381	1	IK(1.000)EEPLDDYDYELG	021417_25467_HG_L.15104.15104.2	15104	NFNVV.IKEEPLDDYDYELG.ECPEG	V.IK[242.14]EEPLDDYDYELG.E	A2AWL7	sp|A2AWL7|MGAP_MOUSE,sp|A2AWL7-2|MGAP_MOUSE,sp|A2AWL7-3|MGAP_MOUSE,sp|A2AWL7-4|MGAP_MOUSE,tr|H7BX50|H7BX50_MOUSE,tr|E9QLG3|E9QLG3_MOUSE	1811.81	2	MAX gene-associated protein OS=Mus musculus GN=Mga PE=2 SV=1	3.71	-0.7403
49	1	K(1.000)GTPWEGGLF	021417_25467_HG_L.15543.15543.2	15543	AIPGK.KGTPWEGGLF.KLRML	K.K[242.14]GTPWEGGLF.K	P63280	sp|P63280|UBC9_MOUSE,tr|Q8CFZ0|Q8CFZ0_MOUSE,tr|G3UYP0|G3UYP0_MOUSE	1204.59	2	SUMO-conjugating enzyme UBC9 OS=Mus musculus GN=Ube2i PE=1 SV=1	6	-0.9105
359	0.2525	RIYDDYK(1.000)YIH	021417_25467_HG_L.15688.15688.2	15688	ARTVR.RIYDDYKYIH.CGRHP	R.RIYDDYK[242.14]YIH.C	Q8CBX0	sp|Q8CBX0|CSC1_MOUSE	1498.72	2	Calcium permeable stress-gated cation channel 1 OS=Mus musculus GN=Tmem63c PE=1 SV=1	6.74	-8.1341
814	0.2995	SK(1.000)TGNLDPLS	021417_25467_HG_L.16002.16002.2	16002	ASSKE.SKTGNLDPLS.CISTA	E.SK[242.14]TGNLDPLS.C	Q5SWW4	sp|Q5SWW4|MED13_MOUSE	1144.57	2	Mediator of RNA polymerase II transcription subunit 13 OS=Mus musculus GN=Med13 PE=1 SV=1	5.55	6.1749
92	0.995	SNPDLK(1.000)LWEIG	021417_25467_HG_L.16381.16381.2	16381	DQVKA.SNPDLKLWEIG.KIIGG	A.SNPDLK[242.14]LWEIG.K	O54941	sp|O54941|SMCE1_MOUSE	1384.7	2	SWI\SNF-related matrix-associated actin-dependent regulator of chromatin subfamily E member 1 OS=Mus musculus GN=Smarce1 PE=1 SV=1	4.37	-1.2324
495	0.9824	K(1.000)IEPEELDIIQVT	021417_25467_HG_L.16598.16598.2	16598	MLRPI.KIEPEELDIIQVT.VSDPS	L.K[242.14]IEPEELDIIQVT.V	Q9JI57	sp|Q9JI57|GT2D1_MOUSE,sp|Q9JI57-2|GT2D1_MOUSE,sp|Q9JI57-3|GT2D1_MOUSE,sp|Q9JI57-4|GT2D1_MOUSE,sp|Q9JI57-5|GT2D1_MOUSE,sp|Q9JI57-6|GT2D1_MOUSE,sp|Q9JI57-7|GT2D1_MOUSE,sp|Q9JI57-8|GT2D1_MOUSE,sp|Q9JI57-9|GT2D1_MOUSE,sp|Q9JI57-10|GT2D1_MOUSE,tr|Q6PD35|Q6PD35_MOUSE,tr|A0A0J9YUK2|A0A0J9YUK2_MOUSE,tr|A0A0J9YV21|A0A0J9YV21_MOUSE,tr|A0A0J9YTX7|A0A0J9YTX7_MOUSE	1639.87	2	General transcription factor II-I repeat domain-containing protein 1 OS=Mus musculus GN=Gtf2ird1 PE=2 SV=2	4	-1.487
227	1	RITTQNK(1.000)ERDFSTFLNLDE	021417_25467_HG_L.20647.20647.5	20647	LTDTI.RITTQNKERDFSTFLNLDE.VFKIM	L.RITTQNK[242.14]ERDFSTFLNLDE.V	Q9Z1A9	sp|Q9Z1A9|TBCD8_MOUSE,tr|A0A0A6YWY1|A0A0A6YWY1_MOUSE	2440.2	5	TBC1 domain family member 8 OS=Mus musculus GN=Tbc1d8 PE=1 SV=2	5	417.171
175	0.3781	MLK(1.000)IGGTLHTC	021417_25468_HG_L.01885.01885.3	1885	AANGS.MLKIGGTLHTC.ALRPM	S.MLK[242.14]IGGTLHTC[228.06].A	O35469	sp|O35469|3BHS6_MOUSE	1411.7	3	3 beta-hydroxysteroid dehydrogenase\Delta 5-- 4-isomerase type 6 OS=Mus musculus GN=Hsd3b6 PE=1 SV=4	8	705.925
1375	0.987	NVK(1.000)YDQDA	021417_25468_HG_L.02674.02674.2	2674	KPIRL.NVKYDQDA.SFIAG	L.NVK[242.14]YDQDA.S	Q6P5D8	sp|Q6P5D8|SMHD1_MOUSE	1065.47	2	Structural maintenance of chromosomes flexible hinge domain-containing protein 1 OS=Mus musculus GN=Smchd1 PE=1 SV=2	4.21	-1.1435
418	0.9959	FLNK(1.000)QPNPR	021417_25468_HG_L.02803.02803.2	2803	QCRTI.FLNKQPNPR.KKLLV	L.FLNK[242.14]QPNPR.K	Q9Z1F9	sp|Q9Z1F9|SAE2_MOUSE	1226.65	2	SUMO-activating enzyme subunit 2 OS=Mus musculus GN=Uba2 PE=1 SV=1	11	-0.8942
63	0.9944	SDYNIQK(1.000)ES	021417_25468_HG_L.04280.04280.2	4280	DGRTL.SDYNIQKES.TLHLV	L.SDYNIQK[242.14]ES.T	P62984	sp|P62984|RL40_MOUSE,sp|P62983|RS27A_MOUSE,sp|P0CG49|UBB_MOUSE,sp|P0CG49|UBB_MOUSE,sp|P0CG49|UBB_MOUSE,sp|P0CG50|UBC_MOUSE,sp|P0CG50|UBC_MOUSE,sp|P0CG50|UBC_MOUSE,sp|P0CG50|UBC_MOUSE,sp|P0CG50|UBC_MOUSE,sp|P0CG50|UBC_MOUSE,sp|P0CG50|UBC_MOUSE,sp|P0CG50|UBC_MOUSE,sp|P0CG50|UBC_MOUSE,tr|D3YYZ2|D3YYZ2_MOUSE,tr|A0A0A6YW67|A0A0A6YW67_MOUSE,tr|Q5SX22|Q5SX22_MOUSE,tr|Q5SX22|Q5SX22_MOUSE,tr|E9Q4P0|E9Q4P0…	1196.53	2	Ubiquitin-60S ribosomal protein L40 OS=Mus musculus GN=Uba52 PE=1 SV=2	4.37	-0.4074
48	0.9947	FAGK(1.000)QLEDG	021417_25468_HG_L.04826.04826.2	4826	QQRLI.FAGKQLEDG.RTLSD	L.FAGK[242.14]QLEDG.R	P62984	sp|P62984|RL40_MOUSE,sp|P62983|RS27A_MOUSE,sp|P0CG49|UBB_MOUSE,sp|P0CG49|UBB_MOUSE,sp|P0CG49|UBB_MOUSE,sp|P0CG49|UBB_MOUSE,sp|P0CG50|UBC_MOUSE,sp|P0CG50|UBC_MOUSE,sp|P0CG50|UBC_MOUSE,sp|P0CG50|UBC_MOUSE,sp|P0CG50|UBC_MOUSE,sp|P0CG50|UBC_MOUSE,sp|P0CG50|UBC_MOUSE,sp|P0CG50|UBC_MOUSE,sp|P0CG50|UBC_MOUSE,tr|A0A0A6YW67|A0A0A6YW67_MOUSE,tr|Q5SX22|Q5SX22_MOUSE,tr|Q5SX22|Q5SX22_MOUSE,tr|Q5SX22|Q5SX22_MO…	1077.51	2	Ubiquitin-60S ribosomal protein L40 OS=Mus musculus GN=Uba52 PE=1 SV=2	4.37	-1.1308
137	1	LHPVHPDIK(1.000)LQ	021417_25468_HG_L.05462.05462.3	5462	HLTSA.LHPVHPDIKLQ.KLPFY	A.LHPVHPDIK[242.14]LQ.K	O88907	sp|O88907|PIAS1_MOUSE,tr|Q3U556|Q3U556_MOUSE,tr|A0A1L1SRS2|A0A1L1SRS2_MOUSE	1409.78	3	E3 SUMO-protein ligase PIAS1 OS=Mus musculus GN=Pias1 PE=1 SV=2	6.92	-1.2312
105	0.9954	RQIFGDYK(1.000)TT	021417_25468_HG_L.05626.05626.2	5626	TTGAV.RQIFGDYKTT.ICGKG	V.RQIFGDYK[242.14]TT.L	P60202	sp|P60202|MYPR_MOUSE,sp|P60202-2|MYPR_MOUSE	1341.67	2	Myelin proteolipid protein OS=Mus musculus GN=Plp1 PE=1 SV=2	8.59	-0.7268
250	0.9899	NIRIK(1.000)EEPL	021417_25468_HG_L.06238.06238.2	6238	NSFAS.NIRIKEEPL.DDEYD	S.NIRIK[242.14]EEPL.D	A2A791	sp|A2A791|ZMYM4_MOUSE,sp|A2A791-2|ZMYM4_MOUSE	1224.68	2	Zinc finger MYM-type protein 4 OS=Mus musculus GN=Zmym4 PE=1 SV=1	6.14	-1.1941
539	1	MALYVASHYK(1.000)NSP	021417_25468_HG_L.06942.06942.3	6942	FLQRL.MALYVASHYKNSP.NDLQM	L.MALYVASHYK[242.14]NSP.N	Q8K224	sp|Q8K224|NAT10_MOUSE	1593.76	3	RNA cytidine acetyltransferase OS=Mus musculus GN=Nat10 PE=1 SV=1	8.28	9.2883
325	0.5939	AAARNVNPK(1.000)AP	021417_25468_HG_L.07172.07172.3	7172	QLQEI.AAARNVNPKAP.ITELL	L.AAARNVNPK[242.14]AP.L	Q99KY4	sp|Q99KY4|GAK_MOUSE,sp|Q99KY4-2|GAK_MOUSE,tr|A0A0R4J0F6|A0A0R4J0F6_MOUSE	1221.66	3	Cyclin-G-associated kinase OS=Mus musculus GN=Gak PE=1 SV=2	11	-7.6252
79	1	LK(1.000)PAPTVPAAPSSPDAT	021417_25468_HG_L.08465.08465.2	8465	NNHSN.LKPAPTVPAAPSSPDAT.SEPKG	N.LK[242.14]PAPTVPAAPSSPDAT.S	Q9JKC6	sp|Q9JKC6|CEND_MOUSE	1732.9	2	Cell cycle exit and neuronal differentiation protein 1 OS=Mus musculus GN=Cend1 PE=1 SV=1	5.84	-1.6183
903	1	GK(0.000)GAGGALLTPK(1.000)TEPEELA	021417_25468_HG_L.08508.08508.3	8508	GEEAV.GKGAGGALLTPKTEPEELA.VSQAE	V.GKGAGGALLTPK[242.14]TEPEELA.V	Q9D2D7	sp|Q9D2D7|ZN687_MOUSE	1952.02	3	Zinc finger protein 687 OS=Mus musculus GN=Znf687 PE=1 SV=1	4.79	-1.1239
63	0.9962	DYNIQK(1.000)ESTL	021417_25468_HG_L.08861.08861.2	8861	GRTLS.DYNIQKESTL.HLVLR	S.DYNIQK[242.14]ESTL.H	P62984	sp|P62984|RL40_MOUSE,sp|P62983|RS27A_MOUSE,sp|P0CG49|UBB_MOUSE,sp|P0CG49|UBB_MOUSE,sp|P0CG49|UBB_MOUSE,sp|P0CG49|UBB_MOUSE,sp|P0CG50|UBC_MOUSE,sp|P0CG50|UBC_MOUSE,sp|P0CG50|UBC_MOUSE,sp|P0CG50|UBC_MOUSE,sp|P0CG50|UBC_MOUSE,sp|P0CG50|UBC_MOUSE,sp|P0CG50|UBC_MOUSE,sp|P0CG50|UBC_MOUSE,sp|P0CG50|UBC_MOUSE,tr|D3YYZ2|D3YYZ2_MOUSE,tr|A0A0A6YW67|A0A0A6YW67_MOUSE,tr|Q5SX22|Q5SX22_MOUSE,tr|Q5SX22|Q5SX22_MO…	1323.63	2	Ubiquitin-60S ribosomal protein L40 OS=Mus musculus GN=Uba52 PE=1 SV=2	4.37	-0.9208
324	0.9924	DSGIK(1.000)LEPV	021417_25468_HG_L.09764.09764.2	9764	KDGTT.DSGIKLEPV.PGLPG	T.DSGIK[242.14]LEPV.P	Q8BHS3	sp|Q8BHS3|RBM22_MOUSE	1070.56	2	Pre-mRNA-splicing factor RBM22 OS=Mus musculus GN=Rbm22 PE=1 SV=1	4.37	-0.9105
240	1	VK(1.000)EESEDPDYYQYNIQG	021417_25468_HG_L.09807.09807.2	9807	MAAVT.VKEESEDPDYYQYNIQG.PSETD	T.VK[242.14]EESEDPDYYQYNIQG.P	Q9ESZ8	sp|Q9ESZ8|GTF2I_MOUSE,sp|Q9ESZ8-2|GTF2I_MOUSE,sp|Q9ESZ8-4|GTF2I_MOUSE,sp|Q9ESZ8-6|GTF2I_MOUSE,tr|Q3UHU8|Q3UHU8_MOUSE	2189.94	2	General transcription factor II-I OS=Mus musculus GN=Gtf2i PE=1 SV=3	3.83	-0.2228
476	0.8596	DRLK(1.000)RLSNTDGLPR	021417_25468_HG_L.11993.11993.3	11993	TQTML.DRLKRLSNTDGLPR.VQLSS	L.DRLK[242.14]RLSNTDGLPR.V	Q91W89	sp|Q91W89|MA2C1_MOUSE,tr|E9PYM7|E9PYM7_MOUSE,tr|F8WIE1|F8WIE1_MOUSE,tr|E9PZ88|E9PZ88_MOUSE	1753.95	3	Alpha-mannosidase 2C1 OS=Mus musculus GN=Man2c1 PE=1 SV=1	10.74	-4.5855
546	0.9952	WLDTK(1.000)PVLPT	021417_25468_HG_L.12030.12030.2	12030	KPVTS.WLDTKPVLPT.LTTSV	S.WLDTK[242.14]PVLPT.L	Q9ER74	sp|Q9ER74|SALL1_MOUSE,tr|Q6P5E3|Q6P5E3_MOUSE	1282.69	2	Sal-like protein 1 OS=Mus musculus GN=Sall1 PE=1 SV=1	5.84	-0.5701
190	0.9981	WAK(1.000)YLFNQL	021417_25468_HG_L.13334.13334.2	13334	IHCIV.WAKYLFNQL.FGEED	V.WAK[242.14]YLFNQL.F	Q9Z1F9	sp|Q9Z1F9|SAE2_MOUSE,tr|H3BLM2|H3BLM2_MOUSE,tr|H3BLR3|H3BLR3_MOUSE	1295.67	2	SUMO-activating enzyme subunit 2 OS=Mus musculus GN=Uba2 PE=1 SV=1	8.59	1.317
190	1	K(1.000)YLFNQLFGEEDADQEVSPDRADPEAA	021417_25468_HG_L.13907.13907.3	13907	CIVWA.KYLFNQLFGEEDADQEVSPDRADPEAA.WEPTE	A.K[242.14]YLFNQLFGEEDADQEVSPDRADPEAA.W	Q9Z1F9	sp|Q9Z1F9|SAE2_MOUSE,tr|H3BLM2|H3BLM2_MOUSE,tr|H3BLR3|H3BLR3_MOUSE	3167.43	3	SUMO-activating enzyme subunit 2 OS=Mus musculus GN=Uba2 PE=1 SV=1	3.85	-0.3465
651	0.9963	STFPDVK(1.000)PDLEDVDGV	021417_25468_HG_L.14032.14032.2	14032	PVGPG.STFPDVKPDLEDVDGV.LFVSF	G.STFPDVK[242.14]PDLEDVDGV.L	A2AWL7	sp|A2AWL7|MGAP_MOUSE,sp|A2AWL7-2|MGAP_MOUSE,sp|A2AWL7-3|MGAP_MOUSE,sp|A2AWL7-4|MGAP_MOUSE,tr|H7BX50|H7BX50_MOUSE,tr|E9QLG3|E9QLG3_MOUSE	1845.86	2	MAX gene-associated protein OS=Mus musculus GN=Mga PE=2 SV=1	3.71	-1.3212

## Sheet: MouseBrain_UniqueSites
protein.position	probability	ptm_peptide	spectrum	start_scan	5+Peptide+5	peptide	accession	protein	calc_neutral_pep_mass	assumed_charge	protein_descr	pI	ppm	All_Scans
48	1	GK(1.000)QLEDGRT	021417_25467_HG_L.02317.02317.2	2317	RLIFA.GKQLEDGRT.LSDYN	A.GK[242.14]QLEDGRT.L	P62984	sp|P62984|RL40_MOUSE,sp|P62983|RS27A_MOUSE,sp|P0CG49|UBB_MOUSE,sp|P0CG49|UBB_MOUSE,sp|P0CG49|UBB_MOUSE,sp|P0CG49|UBB_MOUSE,sp|P0CG50|UBC_MOUSE,sp|P0CG50|UBC_MOUSE,sp|P0CG50|UBC_MOUSE,sp|P0CG50|UBC_MOUSE,sp|P0CG50|UBC_MOUSE,sp|P0CG50|UBC_MOUSE,sp|P0CG50|UBC_MOUSE,sp|P0CG50|UBC_MOUSE,sp|P0CG50|UBC_MOUSE,tr|D3YYZ2|D3YYZ2_MOUSE,tr|A0A0A6YW67|A0A0A6YW67_MOUSE,tr|Q5SX22|Q5SX22_MOUSE,tr|Q5SX22|Q5SX22_MO…	1116.55	2	Ubiquitin-60S ribosomal protein L40 OS=Mus musculus GN=Uba52 PE=1 SV=2	6.07	-0.3274	c(2317, 2333, 3418, 3837, 3921, 7516, 7522, 1924, 2884, 2889, 3157, 3165, 3243, 3332, 4826, 5765, 5773)
1375	1	NVK(1.000)YDQDAS	021417_25467_HG_L.02934.02934.2	2934	KPIRL.NVKYDQDAS.FIAGD	L.NVK[242.14]YDQDAS.F	Q6P5D8	sp|Q6P5D8|SMHD1_MOUSE	1152.5	2	Structural maintenance of chromosomes flexible hinge domain-containing protein 1 OS=Mus musculus GN=Smchd1 PE=1 SV=2	4.21	-0.1057	c(2934, 4532, 4538, 4725, 7265, 2674, 3644, 3719, 5575)
341	1	MAVK(1.000)EEK(0.000)YDPG	021417_25467_HG_L.02955.02955.2	2955	EDAKK.MAVKEEKYDPG.YEAAY	K.M[147.04]AVK[242.14]EEKYDPG.Y	P56581	sp|P56581|TDG_MOUSE,sp|P56581-2|TDG_MOUSE,tr|H3BJJ4|H3BJJ4_MOUSE	1395.63	2	G\T mismatch-specific thymine DNA glycosylase OS=Mus musculus GN=Tdg PE=1 SV=2	4.68	-1.9215	c(2955, 5636, 4439)
877	0.9943	NDVK(1.000)IEQAERS	021417_25467_HG_L.03289.03289.3	3289	EHLLT.NDVKIEQAERS.-----	T.NDVK[242.14]IEQAERS.-	Q99PV8	sp|Q99PV8|BC11B_MOUSE,sp|Q99PV8-2|BC11B_MOUSE,sp|Q99PV8-3|BC11B_MOUSE,tr|A0A0R4J1E1|A0A0R4J1E1_MOUSE	1401.68	3	B-cell lymphoma\leukemia 11B OS=Mus musculus GN=Bcl11b PE=1 SV=1	4.68	-0.8473	c(3289, 3292, 2799, 2802)
121	1	LK(1.000)AEENNSGVESS	021417_25467_HG_L.03315.03315.2	3315	PPHLA.LKAEENNSGVESS.GYGSP	A.LK[242.14]AEENNSGVESS.G	O70133	sp|O70133|DHX9_MOUSE,tr|A0A0R4J2C3|A0A0R4J2C3_MOUSE,tr|A0A087WPL5|A0A087WPL5_MOUSE	1476.67	2	ATP-dependent RNA helicase A OS=Mus musculus GN=Dhx9 PE=1 SV=2	4.25	-0.3302	c(3315, 2827)
121	1	LK(1.000)AEAENNSGVESS	021417_25467_HG_L.03885.03885.2	3885	PPHLA.LKAEAENNSGVESS.GYGSP	A.LK[242.14]AEAENNSGVESS.G	O70133-2	sp|O70133-2|DHX9_MOUSE,tr|Q3UR42|Q3UR42_MOUSE,tr|E9QNN1|E9QNN1_MOUSE	1547.71	2	Isoform 2 of ATP-dependent RNA helicase A OS=Mus musculus GN=Dhx9	4.25	-0.2363	c(3885, 3238)
167	0.9804	RVK(1.000)TEQELDSVQ	021417_25467_HG_L.04773.04773.2	4773	LPLVS.RVKTEQELDSVQ.CTPMA	S.RVK[242.14]TEQELDSVQ.C	Q7TSZ8	sp|Q7TSZ8|NACC1_MOUSE	1544.78	2	Nucleus accumbens-associated protein 1 OS=Mus musculus GN=Nacc1 PE=1 SV=1	4.68	-1.4205	c(4773, 5251, 3751, 4061, 4070)
1146	1	NVK(1.000)FESES	021417_25467_HG_L.04792.04792.2	4792	RCSSC.NVKFESES.ELQNH	C.NVK[242.14]FESES.E	Q6KAS7	sp|Q6KAS7|ZN521_MOUSE,sp|Q6KAS7-2|ZN521_MOUSE	1052.48	2	Zinc finger protein 521 OS=Mus musculus GN=Znf521 PE=1 SV=2	4.53	-0.2315	4792
526	0.9981	LK(1.000)SEDK(0.000)IK(0.000)AIPS	021417_25467_HG_L.04900.04900.3	4900	IHMGL.LKSEDKIKAIPS.LHGPL	L.LK[242.14]SEDKIKAIPS.L	P46061	sp|P46061|RAGP1_MOUSE	1441.81	3	Ran GTPase-activating protein 1 OS=Mus musculus GN=Rangap1 PE=1 SV=2	8.5	-0.8871	c(4900, 4907, 7122, 8832, 3781)
63	1	SDYNIQK(1.000)EST	021417_25467_HG_L.05997.05997.2	5997	DGRTL.SDYNIQKEST.LHLVL	L.SDYNIQK[242.14]EST.L	P62984	sp|P62984|RL40_MOUSE,sp|P62983|RS27A_MOUSE,sp|P0CG49|UBB_MOUSE,sp|P0CG50|UBC_MOUSE,tr|D3YYZ2|D3YYZ2_MOUSE,tr|A0A0A6YW67|A0A0A6YW67_MOUSE,tr|Q5SX22|Q5SX22_MOUSE,tr|E9Q4P0|E9Q4P0_MOUSE,tr|E9QNP0|E9QNP0_MOUSE,tr|E9Q5F6|E9Q5F6_MOUSE,tr|E9Q9J0|E9Q9J0_MOUSE	1297.58	2	Ubiquitin-60S ribosomal protein L40 OS=Mus musculus GN=Uba52 PE=1 SV=2	4.37	0.5636	c(5997, 7073, 7605, 8090, 8101, 4280, 4709, 5455, 5852, 8861)
735	1	LENGIK(1.000)NEENTEPG	021417_25467_HG_L.06276.06276.2	6276	ENEAA.LENGIKNEENTEPG.AESAE	A.LENGIK[242.14]NEENTEPG.A	Q8K310	sp|Q8K310|MATR3_MOUSE,tr|A0A087WSP7|A0A087WSP7_MOUSE,tr|A0A087WQZ1|A0A087WQZ1_MOUSE	1656.76	2	Matrin-3 OS=Mus musculus GN=Matr3 PE=1 SV=1	4.09	0	c(6276, 7511, 4878, 5785)
583	0.9861	WLDK(1.000)NQTA	021417_25467_HG_L.06808.06808.2	6808	NEIIS.WLDKNQTA.EKEEF	S.WLDK[242.14]NQTA.E	P63017	sp|P63017|HSP7C_MOUSE,tr|Q504P4|Q504P4_MOUSE	1088.53	2	Heat shock cognate 71 kDa protein OS=Mus musculus GN=Hspa8 PE=1 SV=1	5.84	-0.6716	6808
789	1	DVK(1.000)EEAPQEMQVS	021417_25467_HG_L.06952.06952.2	6952	GTRPT.DVKEEAPQEMQVS.SSSGE	T.DVK[242.14]EEAPQEM[147.04]QVS.S	Q5F293	sp|Q5F293|ZBTB4_MOUSE	1618.71	2	Zinc finger and BTB domain-containing protein 4 OS=Mus musculus GN=Zbtb4 PE=2 SV=1	4	0.5272	c(6952, 10279)
520	1	ALPQVK(1.000)QETA	021417_25467_HG_L.06961.06961.2	6961	PSWVV.ALPQVKQETA.DAPEE	V.ALPQVK[242.14]QETA.D	Q9Z2E2	sp|Q9Z2E2|MBD1_MOUSE,sp|Q9Z2E2-2|MBD1_MOUSE,sp|Q9Z2E2-3|MBD1_MOUSE,sp|Q9Z2E2-4|MBD1_MOUSE,sp|Q9Z2E2-5|MBD1_MOUSE,tr|A0A0R4J159|A0A0R4J159_MOUSE	1197.64	2	Methyl-CpG-binding domain protein 1 OS=Mus musculus GN=Mbd1 PE=1 SV=2	6.05	-0.814	c(6961, 5342)
697	0.9592	K(1.000)FESPEVA	021417_25467_HG_L.07247.07247.2	7247	GCGVV.KFESPEVA.ERACR	V.K[242.14]FESPEVA.E	Q9D0E1	sp|Q9D0E1|HNRPM_MOUSE,sp|Q9D0E1-2|HNRPM_MOUSE	1019.49	2	Heterogeneous nuclear ribonucleoprotein M OS=Mus musculus GN=Hnrnpm PE=1 SV=3	4.53	-1.4938	c(7247, 5562)
105	1	RQIFGDYK(1.000)T	021417_25467_HG_L.07259.07259.3	7259	TTGAV.RQIFGDYKT.TICGK	V.RQIFGDYK[242.14]T.T	P60202	sp|P60202|MYPR_MOUSE,sp|P60202-2|MYPR_MOUSE	1240.62	3	Myelin proteolipid protein OS=Mus musculus GN=Plp1 PE=1 SV=2	8.59	-0.8098	c(7259, 7262, 5525, 5527, 5626)
196	0.9992	SDTIK(0.000)PNVDDSK(0.000)EYFSK(1.000)H	021417_25467_HG_L.07425.07425.4	7425	GWKPG.SDTIKPNVDDSKEYFSKH.N----	G.SDTIKPNVDDSKEYFSK[242.14]H.N	Q61171	sp|Q61171|PRDX2_MOUSE	2223.04	4	Peroxiredoxin-2 OS=Mus musculus GN=Prdx2 PE=1 SV=3	5.41	-0.9866	7425
39	1	QK(1.000)PGQPPK(0.000)L	021417_25467_HG_L.07816.07816.2	7816	LFWYQ.QKPGQPPKL.LIYRV	Q.QK[242.14]PGQPPKL.L	P01649	sp|P01649|KV5AG_MOUSE,sp|P01661|KV3A9_MOUSE,sp|P01674|KV3AM_MOUSE,sp|P01657|KV3A5_MOUSE,sp|P01667|KV3AF_MOUSE,sp|P01673|KV3AL_MOUSE,sp|P01655|KV3A2_MOUSE,sp|P01663|KV3AB_MOUSE,sp|P01666|KV3AE_MOUSE,sp|P01656|KV3A3_MOUSE,sp|P01671|KV3AJ_MOUSE,sp|P01654|KV3A1_MOUSE,sp|P01662|KV3AA_MOUSE,sp|P01668|KV3AG_MOUSE,sp|P01672|KV3AK_MOUSE,sp|P03977|KV3A4_MOUSE,sp|P01660|KV3A8_MOUSE,sp|P01665|KV3AD_MOUSE,sp|…	1088.6	2	Ig kappa chain V-V regions OS=Mus musculus PE=1 SV=1	10	-0.3358	c(7816, 5953)
330	0.9992	K(1.000)QEMEDDYDYYGQQRVQ	021417_25467_HG_L.08073.08073.3	8073	GNIHI.KQEMEDDYDYYGQQRVQ.ILERN	L.K[242.14]QEM[147.04]EDDYDYYGQQRVQ.L	Q8K0L9	sp|Q8K0L9|ZBT20_MOUSE,sp|Q8K0L9-2|ZBT20_MOUSE	2323.97	3	Zinc finger and BTB domain-containing protein 20 OS=Mus musculus GN=Zbtb20 PE=1 SV=1	4.11	0.1574	c(8073, 9026, 9673, 9675, 10865, 7442, 9612)
804	1	RMNDAFGDTK(1.000)FSA	021417_25467_HG_L.08747.08747.3	8747	RFFET.RMNDAFGDTKFSA.VLVEP	T.RM[147.04]NDAFGDTK[242.14]FSA.V	Q62318	sp|Q62318|TIF1B_MOUSE	1588.69	3	Transcription intermediary factor 1-beta OS=Mus musculus GN=Trim28 PE=1 SV=3	5.96	-0.9203	c(8747, 10212, 6664, 6690, 7859)
49	1	K(0.000)K(1.000)GTPWEGGLFK(0.000)	021417_25467_HG_L.08768.08768.2	8768	CAIPG.KKGTPWEGGLFK.LRMLF	G.KK[242.14]GTPWEGGLFK.L	P63280	sp|P63280|UBC9_MOUSE,tr|Q8CFZ0|Q8CFZ0_MOUSE,tr|G3UYP0|G3UYP0_MOUSE	1460.78	2	SUMO-conjugating enzyme UBC9 OS=Mus musculus GN=Ube2i PE=1 SV=1	9.7	1.2518	c(8768, 15543, 6617, 12540)
250	1	NIRIK(1.000)EEPLDDEYDRA	021417_25467_HG_L.09721.09721.4	9721	NSFAS.NIRIKEEPLDDEYDRA.VAPQQ	S.NIRIK[242.14]EEPLDDEYDRA.V	A2A791	sp|A2A791|ZMYM4_MOUSE,sp|A2A791-2|ZMYM4_MOUSE	2089.01	4	Zinc finger MYM-type protein 4 OS=Mus musculus GN=Zmym4 PE=1 SV=1	4.3	-0.8165	c(9721, 9737, 11810, 11816, 6238, 7474, 9034)
287	0.9886	IK(1.000)TEVQEEEVV	021417_25467_HG_L.09808.09808.2	9808	DVKIV.IKTEVQEEEVV.ATPVH	V.IK[242.14]TEVQEEEVV.A	Q3U133	sp|Q3U133|ZN746_MOUSE,tr|A0A0N4SWG2|A0A0N4SWG2_MOUSE,tr|A0A0N4SUN1|A0A0N4SUN1_MOUSE	1415.71	2	Zinc finger protein 746 OS=Mus musculus GN=Znf746 PE=1 SV=3	4.09	-0.3444	c(9808, 7536)
74	1	LLQMK(1.000)TEVM	021417_25467_HG_L.10189.10189.2	10189	QLDPT.LLQMKTEVM.EGTVA	T.LLQMK[242.14]TEVM[147.04].E	Q61164	sp|Q61164|CTCF_MOUSE	1221.61	2	Transcriptional repressor CTCF OS=Mus musculus GN=Ctcf PE=1 SV=2	6	-2.6936	c(10189, 12739)
360	1	EK(1.000)IFQNAPTDPT	021417_25467_HG_L.10297.10297.2	10297	YVDKL.EKIFQNAPTDPT.QDFST	L.EK[242.14]IFQNAPTDPT.Q	P56399	sp|P56399|UBP5_MOUSE,tr|Q3U4W8|Q3U4W8_MOUSE	1473.71	2	Ubiquitin carboxyl-terminal hydrolase 5 OS=Mus musculus GN=Usp5 PE=1 SV=1	4.37	-1.1581	c(10297, 7942)
1740	1	STSDPPTANIK(1.000)PTPV	021417_25467_HG_L.10438.10438.2	10438	ERGIA.STSDPPTANIKPTPV.VSTPS	A.STSDPPTANIK[242.14]PTPV.V	F6ZDS4	sp|F6ZDS4|TPR_MOUSE,tr|F6RX08|F6RX08_MOUSE,tr|Q7M739|Q7M739_MOUSE	1637.83	2	Nucleoprotein TPR OS=Mus musculus GN=Tpr PE=1 SV=1	5.55	-1.3399	10438
159	1	FDGSFVK(1.000)EENT	021417_25467_HG_L.10603.10603.2	10603	INDLT.FDGSFVKEENT.EQGES	T.FDGSFVK[242.14]EENT.E	P70121	sp|P70121|ZHX1_MOUSE,tr|H3BK31|H3BK31_MOUSE	1385.61	2	Zinc fingers and homeoboxes protein 1 OS=Mus musculus GN=Zhx1 PE=1 SV=2	4.14	-0.9677	10603
718	1	DK(1.000)IEELDQENEA	021417_25467_HG_L.10679.10679.2	10679	KLKKV.DKIEELDQENEA.ALENG	V.DK[242.14]IEELDQENEA.A	Q8K310	sp|Q8K310|MATR3_MOUSE,tr|A0A087WSP7|A0A087WSP7_MOUSE,tr|A0A087WQZ1|A0A087WQZ1_MOUSE	1545.68	2	Matrin-3 OS=Mus musculus GN=Matr3 PE=1 SV=1	3.77	1.4197	c(10679, 11096, 8229)
575	1	IGAPPAAPEGPETK(1.000)PV	021417_25467_HG_L.10718.10718.2	10718	ETEAA.IGAPPAAPEGPETKPV.LMPLT	A.IGAPPAAPEGPETK[242.14]PV.L	Q62318	sp|Q62318|TIF1B_MOUSE	1643.85	2	Transcription intermediary factor 1-beta OS=Mus musculus GN=Trim28 PE=1 SV=3	4.53	-0.89	c(10718, 11383, 12313, 8213, 8686, 9511)
40	1	LIAGDTK(1.000)FPA	021417_25467_HG_L.11712.11712.2	11712	FCDVT.LIAGDTKFPA.HRSVL	T.LIAGDTK[242.14]FPA.H	Q5F293	sp|Q5F293|ZBTB4_MOUSE,tr|Q14DI5|Q14DI5_MOUSE,tr|Q5F296|Q5F296_MOUSE,tr|B0QZJ3|B0QZJ3_MOUSE,tr|B0QZJ2|B0QZJ2_MOUSE,tr|Q5F295|Q5F295_MOUSE	1145.61	2	Zinc finger and BTB domain-containing protein 4 OS=Mus musculus GN=Zbtb4 PE=2 SV=1	5.84	-1.17	c(11712, 8935)
582	1	GVEIK(1.000)VEPTEPEPG	021417_25467_HG_L.11846.11846.2	11846	DIRDS.GVEIKVEPTEPEPG.MSGAE	S.GVEIK[242.14]VEPTEPEPG.M	Q8R3B7	sp|Q8R3B7|BRD8_MOUSE,sp|Q8R3B7-2|BRD8_MOUSE,tr|D3YZC8|D3YZC8_MOUSE,tr|D3YZC7|D3YZC7_MOUSE	1593.79	2	Bromodomain-containing protein 8 OS=Mus musculus GN=Brd8 PE=1 SV=2	4.09	-0.8414	c(11846, 9062)
1309	0.9933	GFSPEVK(1.000)EELNGS	021417_25467_HG_L.11896.11896.2	11896	SEVNT.GFSPEVKEELNGS.FLNQT	T.GFSPEVK[242.14]EELNGS.F	Q8BTI8	sp|Q8BTI8|SRRM2_MOUSE,sp|Q8BTI8-2|SRRM2_MOUSE,sp|Q8BTI8-3|SRRM2_MOUSE	1505.7	2	Serine\arginine repetitive matrix protein 2 OS=Mus musculus GN=Srrm2 PE=1 SV=3	4.25	-0.2429	c(11896, 12336, 9094, 9513)
451	0.9979	IK(1.000)TEEQEEEEEEEEEDELPQHLQS	021417_25467_HG_L.12101.12101.3	12101	TEGIV.IKTEEQEEEEEEEEEDELPQHLQS.LGQLS	V.IK[242.14]TEEQEEEEEEEEEDELPQHLQS.L	G5E8L5	tr|G5E8L5|G5E8L5_MOUSE,tr|B9EKF4|B9EKF4_MOUSE	3069.31	3	MCG140820 OS=Mus musculus GN=Zfp777 PE=1 SV=1	3.76	325.42	c(12101, 9314)
326	1	GPLGPIK(1.000)AENDYGA	021417_25467_HG_L.12110.12110.2	12110	PDLPG.GPLGPIKAENDYGA.YLNFL	G.GPLGPIK[242.14]AENDYGA.Y	Q8VCZ7	sp|Q8VCZ7|ZBT7C_MOUSE	1514.74	2	Zinc finger and BTB domain-containing protein 7C OS=Mus musculus GN=Zbtb7c PE=2 SV=1	4.37	1.5291	c(12110, 9280)
903	1	LLTPK(1.000)TEPEELA	021417_25467_HG_L.12340.12340.2	12340	GAGGA.LLTPKTEPEELA.VSQAE	A.LLTPK[242.14]TEPEELA.V	Q9D2D7	sp|Q9D2D7|ZN687_MOUSE	1453.77	2	Zinc finger protein 687 OS=Mus musculus GN=Znf687 PE=1 SV=1	4.25	-0.6708	c(12340, 13486, 8508, 9494, 10441)
991	1	DGSSQIK(1.000)QEPDPTW	021417_25467_HG_L.12568.12568.2	12568	EIKET.DGSSQIKQEPDPTW.-----	T.DGSSQIK[242.14]QEPDPTW.-	Q9ESZ8	sp|Q9ESZ8|GTF2I_MOUSE,sp|Q9ESZ8-2|GTF2I_MOUSE,sp|Q9ESZ8-3|GTF2I_MOUSE,sp|Q9ESZ8-4|GTF2I_MOUSE,sp|Q9ESZ8-5|GTF2I_MOUSE,sp|Q9ESZ8-6|GTF2I_MOUSE,tr|Q3UHU8|Q3UHU8_MOUSE,tr|G3UYD0|G3UYD0_MOUSE	1700.76	2	General transcription factor II-I OS=Mus musculus GN=Gtf2i PE=1 SV=3	4.03	-1.9356	c(12568, 9659)
2535	0.9138	ITGSDGSTRVVLVDRK(1.000)TGS	021417_25467_HG_L.12572.12572.3	12572	WEEIT.ITGSDGSTRVVLVDRKTGS.QYDIQ	T.ITGSDGSTRVVLVDRK[242.14]TGS.Q	E9Q557	sp|E9Q557|DESP_MOUSE,tr|E9PZW0|E9PZW0_MOUSE	2061.08	3	Desmoplakin OS=Mus musculus GN=Dsp PE=1 SV=1	8.75	-8.25	12572
155	0.9827	VEVK(0.999)QEEDIK(0.001)PSPPLVSNPQLS	021417_25467_HG_L.13318.13318.3	13318	PVAIT.VEVKQEEDIKPSPPLVSNPQLS.DTLEQ	T.VEVK[242.14]QEEDIKPSPPLVSNPQLS.D	Q8BKE5	sp|Q8BKE5|FSBP_MOUSE,sp|Q8BKE5-2|FSBP_MOUSE	2546.32	3	Fibrinogen silencer-binding protein OS=Mus musculus GN=Fsbp PE=2 SV=1	4.41	0.2873	c(13318, 10280)
190	1	WAK(1.000)YLFNQ	021417_25467_HG_L.13752.13752.2	13752	IHCIV.WAKYLFNQ.LFGEE	V.WAK[242.14]YLFNQ.L	Q9Z1F9	sp|Q9Z1F9|SAE2_MOUSE,tr|H3BLM2|H3BLM2_MOUSE,tr|H3BLR3|H3BLR3_MOUSE	1182.58	2	SUMO-activating enzyme subunit 2 OS=Mus musculus GN=Uba2 PE=1 SV=1	8.59	-1.0305	c(13752, 10679, 13334, 13907)
86	0.9815	QDNK(1.000)ADVLLK(0.000)Y	021417_25467_HG_L.13780.13780.2	13780	GLQDY.QDNKADVLLKY.NPDEA	Y.QDNK[242.14]ADVLLKY.N	J3QPQ5	tr|J3QPQ5|J3QPQ5_MOUSE,sp|Q8BMJ3|IF1AX_MOUSE,sp|Q60872|IF1A_MOUSE,tr|Q3UTA4|Q3UTA4_MOUSE,tr|Q3TQZ4|Q3TQZ4_MOUSE,tr|J3QP87|J3QP87_MOUSE,tr|J3QNT6|J3QNT6_MOUSE,tr|J3QQ02|J3QQ02_MOUSE,tr|J3QPI8|J3QPI8_MOUSE,tr|F6YNI8|F6YNI8_MOUSE,tr|M0QWL1|M0QWL1_MOUSE	1402.71	2	Uncharacterized protein OS=Mus musculus GN=Gm10264 PE=3 SV=1	5.96	-0.5214	c(13780, 10746)
750	0.9358	RLQEK(1.000)LSPPYSSPQEFAQDVG	021417_25467_HG_L.14176.14176.3	14176	TLIRA.RLQEKLSPPYSSPQEFAQDVG.RMFKQ	A.RLQEK[242.14]LSPPYSSPQEFAQDVG.R	Q62318	sp|Q62318|TIF1B_MOUSE	2489.22	3	Transcription intermediary factor 1-beta OS=Mus musculus GN=Trim28 PE=1 SV=3	4.68	-2.9388	c(14176, 14323, 11200, 11300, 11307)
94	1	LTPWLK(1.000)QEESEVA	021417_25467_HG_L.14256.14256.2	14256	LFIPS.LTPWLKQEESEVA.ESAVP	S.LTPWLK[242.14]QEESEVA.E	E9Q2S7	tr|E9Q2S7|E9Q2S7_MOUSE,tr|A0A1L1SR49|A0A1L1SR49_MOUSE	1642.82	2	Zinc finger protein 266 OS=Mus musculus GN=Zfp266 PE=1 SV=1	4.25	-2.3006	c(14256, 11247)
2060	1	K(1.000)VEPQEGSDNPENPDDFLV	021417_25467_HG_L.14917.14917.2	14917	KCVKV.KVEPQEGSDNPENPDDFLV.LSKDS	V.K[242.14]VEPQEGSDNPENPDDFLV.L	A2AWL7	sp|A2AWL7|MGAP_MOUSE,sp|A2AWL7-2|MGAP_MOUSE,sp|A2AWL7-3|MGAP_MOUSE,tr|H7BX50|H7BX50_MOUSE,tr|E9QLG3|E9QLG3_MOUSE	2242	2	MAX gene-associated protein OS=Mus musculus GN=Mga PE=2 SV=1	3.71	-1.8495	c(14917, 11939, 11951)
160	1	K(1.000)VIHDNFGIV	021417_25467_HG_L.14942.14942.2	14942	LAPLA.KVIHDNFGIV.EGLMT	A.K[242.14]VIHDNFGIV.E	P16858	sp|P16858|G3P_MOUSE,tr|A0A1D5RLD8|A0A1D5RLD8_MOUSE,tr|S4R257|S4R257_MOUSE,tr|A0A0A0MQF6|A0A0A0MQF6_MOUSE,tr|S4R1W1|S4R1W1_MOUSE,tr|V9GX06|V9GX06_MOUSE	1254.67	2	Glyceraldehyde-3-phosphate dehydrogenase OS=Mus musculus GN=Gapdh PE=1 SV=2	6.74	-0.4857	c(14942, 11959)
381	1	IK(1.000)EEPLDDYDYELG	021417_25467_HG_L.15104.15104.2	15104	NFNVV.IKEEPLDDYDYELG.ECPEG	V.IK[242.14]EEPLDDYDYELG.E	A2AWL7	sp|A2AWL7|MGAP_MOUSE,sp|A2AWL7-2|MGAP_MOUSE,sp|A2AWL7-3|MGAP_MOUSE,sp|A2AWL7-4|MGAP_MOUSE,tr|H7BX50|H7BX50_MOUSE,tr|E9QLG3|E9QLG3_MOUSE	1811.81	2	MAX gene-associated protein OS=Mus musculus GN=Mga PE=2 SV=1	3.71	-0.7403	c(15104, 12147)
359	0.2525	RIYDDYK(1.000)YIH	021417_25467_HG_L.15688.15688.2	15688	ARTVR.RIYDDYKYIH.CGRHP	R.RIYDDYK[242.14]YIH.C	Q8CBX0	sp|Q8CBX0|CSC1_MOUSE	1498.72	2	Calcium permeable stress-gated cation channel 1 OS=Mus musculus GN=Tmem63c PE=1 SV=1	6.74	-8.1341	15688
814	0.2995	SK(1.000)TGNLDPLS	021417_25467_HG_L.16002.16002.2	16002	ASSKE.SKTGNLDPLS.CISTA	E.SK[242.14]TGNLDPLS.C	Q5SWW4	sp|Q5SWW4|MED13_MOUSE	1144.57	2	Mediator of RNA polymerase II transcription subunit 13 OS=Mus musculus GN=Med13 PE=1 SV=1	5.55	6.1749	16002
92	0.995	SNPDLK(1.000)LWEIG	021417_25467_HG_L.16381.16381.2	16381	DQVKA.SNPDLKLWEIG.KIIGG	A.SNPDLK[242.14]LWEIG.K	O54941	sp|O54941|SMCE1_MOUSE	1384.7	2	SWI\SNF-related matrix-associated actin-dependent regulator of chromatin subfamily E member 1 OS=Mus musculus GN=Smarce1 PE=1 SV=1	4.37	-1.2324	c(16381, 13410)
495	0.9824	K(1.000)IEPEELDIIQVT	021417_25467_HG_L.16598.16598.2	16598	MLRPI.KIEPEELDIIQVT.VSDPS	L.K[242.14]IEPEELDIIQVT.V	Q9JI57	sp|Q9JI57|GT2D1_MOUSE,sp|Q9JI57-2|GT2D1_MOUSE,sp|Q9JI57-3|GT2D1_MOUSE,sp|Q9JI57-4|GT2D1_MOUSE,sp|Q9JI57-5|GT2D1_MOUSE,sp|Q9JI57-6|GT2D1_MOUSE,sp|Q9JI57-7|GT2D1_MOUSE,sp|Q9JI57-8|GT2D1_MOUSE,sp|Q9JI57-9|GT2D1_MOUSE,sp|Q9JI57-10|GT2D1_MOUSE,tr|Q6PD35|Q6PD35_MOUSE,tr|A0A0J9YUK2|A0A0J9YUK2_MOUSE,tr|A0A0J9YV21|A0A0J9YV21_MOUSE,tr|A0A0J9YTX7|A0A0J9YTX7_MOUSE	1639.87	2	General transcription factor II-I repeat domain-containing protein 1 OS=Mus musculus GN=Gtf2ird1 PE=2 SV=2	4	-1.487	c(16598, 13681)
227	1	RITTQNK(1.000)ERDFSTFLNLDE	021417_25467_HG_L.20647.20647.5	20647	LTDTI.RITTQNKERDFSTFLNLDE.VFKIM	L.RITTQNK[242.14]ERDFSTFLNLDE.V	Q9Z1A9	sp|Q9Z1A9|TBCD8_MOUSE,tr|A0A0A6YWY1|A0A0A6YWY1_MOUSE	2440.2	5	TBC1 domain family member 8 OS=Mus musculus GN=Tbc1d8 PE=1 SV=2	5	417.171	20647
175	0.3781	MLK(1.000)IGGTLHTC	021417_25468_HG_L.01885.01885.3	1885	AANGS.MLKIGGTLHTC.ALRPM	S.MLK[242.14]IGGTLHTC[228.06].A	O35469	sp|O35469|3BHS6_MOUSE	1411.7	3	3 beta-hydroxysteroid dehydrogenase\Delta 5-- 4-isomerase type 6 OS=Mus musculus GN=Hsd3b6 PE=1 SV=4	8	705.925	1885
418	0.9959	FLNK(1.000)QPNPR	021417_25468_HG_L.02803.02803.2	2803	QCRTI.FLNKQPNPR.KKLLV	L.FLNK[242.14]QPNPR.K	Q9Z1F9	sp|Q9Z1F9|SAE2_MOUSE	1226.65	2	SUMO-activating enzyme subunit 2 OS=Mus musculus GN=Uba2 PE=1 SV=1	11	-0.8942	2803
137	1	LHPVHPDIK(1.000)LQ	021417_25468_HG_L.05462.05462.3	5462	HLTSA.LHPVHPDIKLQ.KLPFY	A.LHPVHPDIK[242.14]LQ.K	O88907	sp|O88907|PIAS1_MOUSE,tr|Q3U556|Q3U556_MOUSE,tr|A0A1L1SRS2|A0A1L1SRS2_MOUSE	1409.78	3	E3 SUMO-protein ligase PIAS1 OS=Mus musculus GN=Pias1 PE=1 SV=2	6.92	-1.2312	5462
539	1	MALYVASHYK(1.000)NSP	021417_25468_HG_L.06942.06942.3	6942	FLQRL.MALYVASHYKNSP.NDLQM	L.MALYVASHYK[242.14]NSP.N	Q8K224	sp|Q8K224|NAT10_MOUSE	1593.76	3	RNA cytidine acetyltransferase OS=Mus musculus GN=Nat10 PE=1 SV=1	8.28	9.2883	6942
325	0.5939	AAARNVNPK(1.000)AP	021417_25468_HG_L.07172.07172.3	7172	QLQEI.AAARNVNPKAP.ITELL	L.AAARNVNPK[242.14]AP.L	Q99KY4	sp|Q99KY4|GAK_MOUSE,sp|Q99KY4-2|GAK_MOUSE,tr|A0A0R4J0F6|A0A0R4J0F6_MOUSE	1221.66	3	Cyclin-G-associated kinase OS=Mus musculus GN=Gak PE=1 SV=2	11	-7.6252	7172
79	1	LK(1.000)PAPTVPAAPSSPDAT	021417_25468_HG_L.08465.08465.2	8465	NNHSN.LKPAPTVPAAPSSPDAT.SEPKG	N.LK[242.14]PAPTVPAAPSSPDAT.S	Q9JKC6	sp|Q9JKC6|CEND_MOUSE	1732.9	2	Cell cycle exit and neuronal differentiation protein 1 OS=Mus musculus GN=Cend1 PE=1 SV=1	5.84	-1.6183	8465
324	0.9924	DSGIK(1.000)LEPV	021417_25468_HG_L.09764.09764.2	9764	KDGTT.DSGIKLEPV.PGLPG	T.DSGIK[242.14]LEPV.P	Q8BHS3	sp|Q8BHS3|RBM22_MOUSE	1070.56	2	Pre-mRNA-splicing factor RBM22 OS=Mus musculus GN=Rbm22 PE=1 SV=1	4.37	-0.9105	9764
240	1	VK(1.000)EESEDPDYYQYNIQG	021417_25468_HG_L.09807.09807.2	9807	MAAVT.VKEESEDPDYYQYNIQG.PSETD	T.VK[242.14]EESEDPDYYQYNIQG.P	Q9ESZ8	sp|Q9ESZ8|GTF2I_MOUSE,sp|Q9ESZ8-2|GTF2I_MOUSE,sp|Q9ESZ8-4|GTF2I_MOUSE,sp|Q9ESZ8-6|GTF2I_MOUSE,tr|Q3UHU8|Q3UHU8_MOUSE	2189.94	2	General transcription factor II-I OS=Mus musculus GN=Gtf2i PE=1 SV=3	3.83	-0.2228	9807
476	0.8596	DRLK(1.000)RLSNTDGLPR	021417_25468_HG_L.11993.11993.3	11993	TQTML.DRLKRLSNTDGLPR.VQLSS	L.DRLK[242.14]RLSNTDGLPR.V	Q91W89	sp|Q91W89|MA2C1_MOUSE,tr|E9PYM7|E9PYM7_MOUSE,tr|F8WIE1|F8WIE1_MOUSE,tr|E9PZ88|E9PZ88_MOUSE	1753.95	3	Alpha-mannosidase 2C1 OS=Mus musculus GN=Man2c1 PE=1 SV=1	10.74	-4.5855	11993
546	0.9952	WLDTK(1.000)PVLPT	021417_25468_HG_L.12030.12030.2	12030	KPVTS.WLDTKPVLPT.LTTSV	S.WLDTK[242.14]PVLPT.L	Q9ER74	sp|Q9ER74|SALL1_MOUSE,tr|Q6P5E3|Q6P5E3_MOUSE	1282.69	2	Sal-like protein 1 OS=Mus musculus GN=Sall1 PE=1 SV=1	5.84	-0.5701	12030
651	0.9963	STFPDVK(1.000)PDLEDVDGV	021417_25468_HG_L.14032.14032.2	14032	PVGPG.STFPDVKPDLEDVDGV.LFVSF	G.STFPDVK[242.14]PDLEDVDGV.L	A2AWL7	sp|A2AWL7|MGAP_MOUSE,sp|A2AWL7-2|MGAP_MOUSE,sp|A2AWL7-3|MGAP_MOUSE,sp|A2AWL7-4|MGAP_MOUSE,tr|H7BX50|H7BX50_MOUSE,tr|E9QLG3|E9QLG3_MOUSE	1845.86	2	MAX gene-associated protein OS=Mus musculus GN=Mga PE=2 SV=1	3.71	-1.3212	14032

## Sheet: MouseHeart_UniqueProteins
accession
P01942
E9PYB0
P62984
Q6P5D8
Q7TSZ8
P51667
Q8K310
Q60953
Q769J6
P46061
Q64318
A2A791
A2ASS6
Q62318
Q8K0L9
P54071
Q3U133
Q6P7T9
P56399
Q5F293
Q8R3B7
A2AWL7
P16858
Q9ERU9
Q91XY0
O70133-2
Q9D7B1
P09542
Q8R092

## Sheet: MouseHeart_UniquePeptides
protein.position	probability	ptm_peptide	spectrum	start_scan	5+Peptide+5	peptide	accession	protein	calc_neutral_pep_mass	assumed_charge	protein_descr	pI	ppm
91	0.9999	HK(1.000)LRVDPV	021417_25469_HG_L.02534.02534.2	2534	SDLHA.HKLRVDPV.NFKLL	A.HK[242.14]LRVDPV.N	P01942	sp|P01942|HBA_MOUSE,tr|Q91VB8|Q91VB8_MOUSE	1076.61	2	Hemoglobin subunit alpha OS=Mus musculus GN=Hba PE=1 SV=2	8.75	-1.2449
112	0.9943	LK(1.000)TDVESG	021417_25469_HG_L.02759.02759.2	2759	STEVT.LKTDVESG.ASGYS	T.LK[242.14]TDVESG.A	E9PYB0	tr|E9PYB0|E9PYB0_MOUSE	961.472	2	AHNAK nucleoprotein 2 (Fragment) OS=Mus musculus GN=Ahnak2 PE=1 SV=8	4.37	-1.3937
48	0.9997	GK(1.000)QLEDGRTLS	021417_25469_HG_L.02768.02768.3	2768	RLIFA.GKQLEDGRTLS.DYNIQ	A.GK[242.14]QLEDGRTLS.D	P62984	sp|P62984|RL40_MOUSE,sp|P62983|RS27A_MOUSE,sp|P0CG49|UBB_MOUSE,sp|P0CG49|UBB_MOUSE,sp|P0CG49|UBB_MOUSE,sp|P0CG49|UBB_MOUSE,sp|P0CG50|UBC_MOUSE,sp|P0CG50|UBC_MOUSE,sp|P0CG50|UBC_MOUSE,sp|P0CG50|UBC_MOUSE,sp|P0CG50|UBC_MOUSE,sp|P0CG50|UBC_MOUSE,sp|P0CG50|UBC_MOUSE,sp|P0CG50|UBC_MOUSE,sp|P0CG50|UBC_MOUSE,tr|D3YYZ2|D3YYZ2_MOUSE,tr|A0A0A6YW67|A0A0A6YW67_MOUSE,tr|Q5SX22|Q5SX22_MOUSE,tr|Q5SX22|Q5SX22_MO…	1316.67	3	Ubiquitin-60S ribosomal protein L40 OS=Mus musculus GN=Uba52 PE=1 SV=2	6.07	-1.3875
48	0.9962	GK(1.000)QLEDGRTL	021417_25469_HG_L.03612.03612.2	3612	RLIFA.GKQLEDGRTL.SDYNI	A.GK[242.14]QLEDGRTL.S	P62984	sp|P62984|RL40_MOUSE,sp|P62983|RS27A_MOUSE,sp|P0CG49|UBB_MOUSE,sp|P0CG49|UBB_MOUSE,sp|P0CG49|UBB_MOUSE,sp|P0CG49|UBB_MOUSE,sp|P0CG50|UBC_MOUSE,sp|P0CG50|UBC_MOUSE,sp|P0CG50|UBC_MOUSE,sp|P0CG50|UBC_MOUSE,sp|P0CG50|UBC_MOUSE,sp|P0CG50|UBC_MOUSE,sp|P0CG50|UBC_MOUSE,sp|P0CG50|UBC_MOUSE,sp|P0CG50|UBC_MOUSE,tr|D3YYZ2|D3YYZ2_MOUSE,tr|A0A0A6YW67|A0A0A6YW67_MOUSE,tr|Q5SX22|Q5SX22_MOUSE,tr|Q5SX22|Q5SX22_MO…	1229.64	2	Ubiquitin-60S ribosomal protein L40 OS=Mus musculus GN=Uba52 PE=1 SV=2	6.07	-1.1893
1375	1	RLNVK(1.000)YDQDAS	021417_25469_HG_L.03644.03644.2	3644	PEKPI.RLNVKYDQDAS.FIAGD	L.RLNVK[242.14]YDQDAS.F	Q6P5D8	sp|Q6P5D8|SMHD1_MOUSE	1421.69	2	Structural maintenance of chromosomes flexible hinge domain-containing protein 1 OS=Mus musculus GN=Smchd1 PE=1 SV=2	5.96	-0.1715
1375	1	RLNVK(1.000)YDQDA	021417_25469_HG_L.03809.03809.2	3809	PEKPI.RLNVKYDQDA.SFIAG	L.RLNVK[242.14]YDQDA.S	Q6P5D8	sp|Q6P5D8|SMHD1_MOUSE	1334.66	2	Structural maintenance of chromosomes flexible hinge domain-containing protein 1 OS=Mus musculus GN=Smchd1 PE=1 SV=2	5.96	-0.4566
167	1	RVK(1.000)TEQELDSV	021417_25469_HG_L.04213.04213.2	4213	LPLVS.RVKTEQELDSV.QCTPM	S.RVK[242.14]TEQELDSV.Q	Q7TSZ8	sp|Q7TSZ8|NACC1_MOUSE	1416.72	2	Nucleus accumbens-associated protein 1 OS=Mus musculus GN=Nacc1 PE=1 SV=1	4.68	-0.2581
11	0.9888	TLTGK(1.000)TIT	021417_25469_HG_L.04458.04458.2	4458	QIFVK.TLTGKTIT.LEVEP	K.TLTGK[242.14]TIT.L	P62984	sp|P62984|RL40_MOUSE,sp|P62983|RS27A_MOUSE,sp|P0CG49|UBB_MOUSE,sp|P0CG49|UBB_MOUSE,sp|P0CG49|UBB_MOUSE,sp|P0CG50|UBC_MOUSE,sp|P0CG50|UBC_MOUSE,sp|P0CG50|UBC_MOUSE,sp|P0CG50|UBC_MOUSE,sp|P0CG50|UBC_MOUSE,sp|P0CG50|UBC_MOUSE,tr|D3YYZ2|D3YYZ2_MOUSE,tr|A0A0A6YW67|A0A0A6YW67_MOUSE,tr|Q5SX22|Q5SX22_MOUSE,tr|E9Q4P0|E9Q4P0_MOUSE,tr|E9QNP0|E9QNP0_MOUSE,tr|E9Q5F6|E9Q5F6_MOUSE,tr|E9Q9J0|E9Q9J0_MOUSE	947.529	2	Ubiquitin-60S ribosomal protein L40 OS=Mus musculus GN=Uba52 PE=1 SV=2	8.41	-1.0285
46	0.9394	IMDQNRDGFIDK(1.000)	021417_25469_HG_L.04535.04535.3	4535	KEAFT.IMDQNRDGFIDK.NDLRD	T.IM[147.04]DQNRDGFIDK[242.14].N	P51667	sp|P51667|MLRV_MOUSE,sp|Q62082|MYL10_MOUSE,sp|Q62082-2|MYL10_MOUSE,tr|D3Z0I3|D3Z0I3_MOUSE,tr|F6RBQ5|F6RBQ5_MOUSE,tr|A0A0G2JE15|A0A0G2JE15_MOUSE,tr|E9QNY3|E9QNY3_MOUSE,tr|D3YUI7|D3YUI7_MOUSE,tr|A0A0G2JDZ4|A0A0G2JDZ4_MOUSE,tr|E9Q8Y0|E9Q8Y0_MOUSE,tr|D3YW14|D3YW14_MOUSE	1580.73	3	Myosin regulatory light chain 2, ventricular\cardiac muscle isoform OS=Mus musculus GN=Myl2 PE=1 SV=3	4.43	-1.7342
735	1	LENGIK(1.000)NEENTEPG	021417_25469_HG_L.05080.05080.2	5080	ENEAA.LENGIKNEENTEPG.AESAE	A.LENGIK[242.14]NEENTEPG.A	Q8K310	sp|Q8K310|MATR3_MOUSE,tr|A0A087WSP7|A0A087WSP7_MOUSE,tr|A0A087WQZ1|A0A087WQZ1_MOUSE	1656.76	2	Matrin-3 OS=Mus musculus GN=Matr3 PE=1 SV=1	4.09	-0.2944
165	1	HQWYLK(1.000)HEARPL	021417_25469_HG_L.05226.05226.3	5226	KCFEA.HQWYLKHEARPL.ADLRD	A.HQWYLK[242.14]HEARPL.A	Q60953	sp|Q60953|PML_MOUSE,sp|Q60953-2|PML_MOUSE,tr|D3YXR5|D3YXR5_MOUSE,tr|D3Z3A6|D3Z3A6_MOUSE,tr|F7BTZ2|F7BTZ2_MOUSE	1690.87	3	Protein PML OS=Mus musculus GN=Pml PE=1 SV=3	8.6	-1.7296
1124	0.3926	HLPK(1.000)PMT	021417_25469_HG_L.05301.05301.2	5301	ANFCQ.HLPKPMT.VRGCW	Q.HLPK[242.14]PMT.V	Q769J6	sp|Q769J6|ATS13_MOUSE	936.485	2	A disintegrin and metalloproteinase with thrombospondin motifs 13 OS=Mus musculus GN=Adamts13 PE=2 SV=1	8.76	-5.7231
526	0.9846	LLK(1.000)SEDK(0.000)IK(0.000)AIPS	021417_25469_HG_L.05630.05630.3	5630	LIHMG.LLKSEDKIKAIPS.LHGPL	G.LLK[242.14]SEDKIKAIPS.L	P46061	sp|P46061|RAGP1_MOUSE	1554.9	3	Ran GTPase-activating protein 1 OS=Mus musculus GN=Rangap1 PE=1 SV=2	8.5	-0.8227
63	0.9979	DYNIQK(1.000)EST	021417_25469_HG_L.05672.05672.2	5672	GRTLS.DYNIQKEST.LHLVL	S.DYNIQK[242.14]EST.L	P62984	sp|P62984|RL40_MOUSE,sp|P62983|RS27A_MOUSE,sp|P0CG49|UBB_MOUSE,sp|P0CG49|UBB_MOUSE,sp|P0CG49|UBB_MOUSE,sp|P0CG49|UBB_MOUSE,sp|P0CG50|UBC_MOUSE,sp|P0CG50|UBC_MOUSE,sp|P0CG50|UBC_MOUSE,sp|P0CG50|UBC_MOUSE,sp|P0CG50|UBC_MOUSE,sp|P0CG50|UBC_MOUSE,sp|P0CG50|UBC_MOUSE,sp|P0CG50|UBC_MOUSE,sp|P0CG50|UBC_MOUSE,tr|D3YYZ2|D3YYZ2_MOUSE,tr|A0A0A6YW67|A0A0A6YW67_MOUSE,tr|Q5SX22|Q5SX22_MOUSE,tr|Q5SX22|Q5SX22_MO…	1210.55	2	Ubiquitin-60S ribosomal protein L40 OS=Mus musculus GN=Uba52 PE=1 SV=2	4.37	-0.8054
327	0.9686	SVNQIK(1.000)TEPV	021417_25469_HG_L.05833.05833.2	5833	LQEPL.SVNQIKTEPV.DYEFK	L.SVNQIK[242.14]TEPV.D	Q64318	sp|Q64318|ZEB1_MOUSE,tr|E9PXY5|E9PXY5_MOUSE	1227.65	2	Zinc finger E-box-binding homeobox 1 OS=Mus musculus GN=Zeb1 PE=1 SV=1	5.72	-0.4964
48	0.9969	FAGK(1.000)QLEDGRTLS	021417_25469_HG_L.06036.06036.3	6036	QQRLI.FAGKQLEDGRTLS.DYNIQ	L.FAGK[242.14]QLEDGRTLS.D	P62984	sp|P62984|RL40_MOUSE,sp|P62983|RS27A_MOUSE,sp|P0CG49|UBB_MOUSE,sp|P0CG49|UBB_MOUSE,sp|P0CG49|UBB_MOUSE,sp|P0CG49|UBB_MOUSE,sp|P0CG50|UBC_MOUSE,sp|P0CG50|UBC_MOUSE,sp|P0CG50|UBC_MOUSE,sp|P0CG50|UBC_MOUSE,sp|P0CG50|UBC_MOUSE,sp|P0CG50|UBC_MOUSE,sp|P0CG50|UBC_MOUSE,sp|P0CG50|UBC_MOUSE,sp|P0CG50|UBC_MOUSE,tr|A0A0A6YW67|A0A0A6YW67_MOUSE,tr|Q5SX22|Q5SX22_MOUSE,tr|Q5SX22|Q5SX22_MOUSE,tr|Q5SX22|Q5SX22_MO…	1534.77	3	Ubiquitin-60S ribosomal protein L40 OS=Mus musculus GN=Uba52 PE=1 SV=2	6.07	-1.5479
250	0.9854	NIRIK(1.000)EEPL	021417_25469_HG_L.06617.06617.2	6617	NSFAS.NIRIKEEPL.DDEYD	S.NIRIK[242.14]EEPL.D	A2A791	sp|A2A791|ZMYM4_MOUSE,sp|A2A791-2|ZMYM4_MOUSE	1224.68	2	Zinc finger MYM-type protein 4 OS=Mus musculus GN=Zmym4 PE=1 SV=1	6.14	-0.2985
32104	0.9983	AENQFGISK(0.000)PLK(1.000)S	021417_25469_HG_L.06705.06705.2	6705	HFRVS.AENQFGISKPLKS.EEPVI	S.AENQFGISKPLK[242.14]S.E	A2ASS6	sp|A2ASS6|TITIN_MOUSE,sp|A2ASS6-2|TITIN_MOUSE,tr|E9Q8K5|E9Q8K5_MOUSE,tr|E9Q8N1|E9Q8N1_MOUSE	1531.8	2	Titin OS=Mus musculus GN=Ttn PE=1 SV=1	8.64	-0.6367
804	0.9977	RMNDAFGDTK(1.000)FSA	021417_25469_HG_L.07154.07154.3	7154	RFFET.RMNDAFGDTKFSA.VLVEP	T.RM[147.04]NDAFGDTK[242.14]FSA.V	Q62318	sp|Q62318|TIF1B_MOUSE	1588.69	3	Transcription intermediary factor 1-beta OS=Mus musculus GN=Trim28 PE=1 SV=3	5.96	-1.0353
330	1	NIHIK(1.000)QEMEDDYDYYGQQRVQ	021417_25469_HG_L.07510.07510.4	7510	QTLVG.NIHIKQEMEDDYDYYGQQRVQ.ILERN	G.NIHIK[242.14]QEM[147.04]EDDYDYYGQQRVQ.L	Q8K0L9	sp|Q8K0L9|ZBT20_MOUSE,sp|Q8K0L9-2|ZBT20_MOUSE	2801.24	4	Zinc finger and BTB domain-containing protein 20 OS=Mus musculus GN=Zbtb20 PE=1 SV=1	4.43	0
282	1	K(1.000)IWYEHRLI	021417_25469_HG_L.07543.07543.3	7543	DFDKN.KIWYEHRLI.DDMVA	N.K[242.14]IWYEHRLI.D	P54071	sp|P54071|IDHP_MOUSE	1370.75	3	Isocitrate dehydrogenase [NADP], mitochondrial OS=Mus musculus GN=Idh2 PE=1 SV=3	8.6	-1.1996
250	1	NIRIK(1.000)EEPLDDEYDRA	021417_25469_HG_L.07624.07624.3	7624	NSFAS.NIRIKEEPLDDEYDRA.VAPQQ	S.NIRIK[242.14]EEPLDDEYDRA.V	A2A791	sp|A2A791|ZMYM4_MOUSE,sp|A2A791-2|ZMYM4_MOUSE	2089.01	3	Zinc finger MYM-type protein 4 OS=Mus musculus GN=Zmym4 PE=1 SV=1	4.3	-0.1751
287	0.998	IK(1.000)TEVQEEEVV	021417_25469_HG_L.07859.07859.2	7859	DVKIV.IKTEVQEEEVV.ATPVH	V.IK[242.14]TEVQEEEVV.A	Q3U133	sp|Q3U133|ZN746_MOUSE,tr|A0A0N4SWG2|A0A0N4SWG2_MOUSE,tr|A0A0N4SUN1|A0A0N4SUN1_MOUSE	1415.71	2	Zinc finger protein 746 OS=Mus musculus GN=Znf746 PE=1 SV=3	4.09	-1.2054
703	0.9994	NVPIIK(1.000)TEPT	021417_25469_HG_L.08034.08034.2	8034	TYLPA.NVPIIKTEPT.DDFEP	A.NVPIIK[242.14]TEPT.D	Q6P7T9	tr|Q6P7T9|Q6P7T9_MOUSE,tr|B5B2N7|B5B2N7_MOUSE,tr|B5B2N2|B5B2N2_MOUSE	1224.67	2	Nuclear factor of activated T-cells c1 isoform IA-IXS OS=Mus musculus GN=Nfatc1 PE=1 SV=1	6	1.0946
360	1	EK(1.000)IFQNAPTDPT	021417_25469_HG_L.08399.08399.2	8399	YVDKL.EKIFQNAPTDPT.QDFST	L.EK[242.14]IFQNAPTDPT.Q	P56399	sp|P56399|UBP5_MOUSE,tr|Q3U4W8|Q3U4W8_MOUSE	1473.71	2	Ubiquitin carboxyl-terminal hydrolase 5 OS=Mus musculus GN=Usp5 PE=1 SV=1	4.37	-0.8272
330	1	NIHIK(1.000)QEMEDDYDYYG	021417_25469_HG_L.08691.08691.2	8691	QTLVG.NIHIKQEMEDDYDYYG.QQRVQ	G.NIHIK[242.14]QEM[147.04]EDDYDYYG.Q	Q8K0L9	sp|Q8K0L9|ZBT20_MOUSE,sp|Q8K0L9-2|ZBT20_MOUSE	2161.89	2	Zinc finger and BTB domain-containing protein 20 OS=Mus musculus GN=Zbtb20 PE=1 SV=1	4.1	460.111
575	1	IGAPPAAPEGPETK(1.000)PV	021417_25469_HG_L.08828.08828.2	8828	ETEAA.IGAPPAAPEGPETKPV.LMPLT	A.IGAPPAAPEGPETK[242.14]PV.L	Q62318	sp|Q62318|TIF1B_MOUSE	1643.85	2	Transcription intermediary factor 1-beta OS=Mus musculus GN=Trim28 PE=1 SV=3	4.53	0.3708
330	0.9814	IK(1.000)QEMEDDYDYYGQQRVQ	021417_25469_HG_L.08928.08928.3	8928	VGNIH.IKQEMEDDYDYYGQQRVQ.ILERN	H.IK[242.14]QEMEDDYDYYGQQRVQ.L	Q8K0L9	sp|Q8K0L9|ZBT20_MOUSE,sp|Q8K0L9-2|ZBT20_MOUSE	2421.05	3	Zinc finger and BTB domain-containing protein 20 OS=Mus musculus GN=Zbtb20 PE=1 SV=1	4.11	-0.2266
575	1	AIGAPPAAPEGPETK(1.000)PV	021417_25469_HG_L.09395.09395.2	9395	EETEA.AIGAPPAAPEGPETKPV.LMPLT	A.AIGAPPAAPEGPETK[242.14]PV.L	Q62318	sp|Q62318|TIF1B_MOUSE	1714.89	2	Transcription intermediary factor 1-beta OS=Mus musculus GN=Trim28 PE=1 SV=3	4.53	-0.1422
63	0.9965	DYNIQK(1.000)ESTL	021417_25469_HG_L.09567.09567.2	9567	GRTLS.DYNIQKESTL.HLVLR	S.DYNIQK[242.14]ESTL.H	P62984	sp|P62984|RL40_MOUSE,sp|P62983|RS27A_MOUSE,sp|P0CG49|UBB_MOUSE,sp|P0CG49|UBB_MOUSE,sp|P0CG49|UBB_MOUSE,sp|P0CG49|UBB_MOUSE,sp|P0CG50|UBC_MOUSE,sp|P0CG50|UBC_MOUSE,sp|P0CG50|UBC_MOUSE,sp|P0CG50|UBC_MOUSE,sp|P0CG50|UBC_MOUSE,sp|P0CG50|UBC_MOUSE,sp|P0CG50|UBC_MOUSE,sp|P0CG50|UBC_MOUSE,sp|P0CG50|UBC_MOUSE,tr|D3YYZ2|D3YYZ2_MOUSE,tr|A0A0A6YW67|A0A0A6YW67_MOUSE,tr|Q5SX22|Q5SX22_MOUSE,tr|Q5SX22|Q5SX22_MO…	1323.63	2	Ubiquitin-60S ribosomal protein L40 OS=Mus musculus GN=Uba52 PE=1 SV=2	4.37	-0.2763
40	1	LIAGDTK(1.000)FPA	021417_25469_HG_L.09666.09666.2	9666	FCDVT.LIAGDTKFPA.HRSVL	T.LIAGDTK[242.14]FPA.H	Q5F293	sp|Q5F293|ZBTB4_MOUSE,tr|Q14DI5|Q14DI5_MOUSE,tr|Q5F296|Q5F296_MOUSE,tr|B0QZJ3|B0QZJ3_MOUSE,tr|B0QZJ2|B0QZJ2_MOUSE,tr|Q5F295|Q5F295_MOUSE	1145.61	2	Zinc finger and BTB domain-containing protein 4 OS=Mus musculus GN=Zbtb4 PE=2 SV=1	5.84	-1.0637
582	0.9999	GVEIK(1.000)VEPTEPEPG	021417_25469_HG_L.09765.09765.2	9765	DIRDS.GVEIKVEPTEPEPG.MSGAE	S.GVEIK[242.14]VEPTEPEPG.M	Q8R3B7	sp|Q8R3B7|BRD8_MOUSE,sp|Q8R3B7-2|BRD8_MOUSE,tr|D3YZC8|D3YZC8_MOUSE,tr|D3YZC7|D3YZC7_MOUSE	1593.79	2	Bromodomain-containing protein 8 OS=Mus musculus GN=Brd8 PE=1 SV=2	4.09	-0.7649
30428	1	VIIK(1.000)EPQIEPT	021417_25469_HG_L.10225.10225.2	10225	EAFSS.VIIKEPQIEPT.ADLTG	S.VIIK[242.14]EPQIEPT.A	A2ASS6	sp|A2ASS6|TITIN_MOUSE,sp|A2ASS6-2|TITIN_MOUSE,tr|E9Q8K5|E9Q8K5_MOUSE,tr|E9Q8N1|E9Q8N1_MOUSE	1379.77	2	Titin OS=Mus musculus GN=Ttn PE=1 SV=1	4.53	-1.5018
575	1	EAAIGAPPAAPEGPETK(1.000)PV	021417_25469_HG_L.10235.10235.2	10235	KEEET.EAAIGAPPAAPEGPETKPV.LMPLT	T.EAAIGAPPAAPEGPETK[242.14]PV.L	Q62318	sp|Q62318|TIF1B_MOUSE	1914.97	2	Transcription intermediary factor 1-beta OS=Mus musculus GN=Trim28 PE=1 SV=3	4.25	-1.0189
30428	0.9999	SVIIK(1.000)EPQIEPT	021417_25469_HG_L.10753.10753.2	10753	REAFS.SVIIKEPQIEPT.ADLTG	S.SVIIK[242.14]EPQIEPT.A	A2ASS6	sp|A2ASS6|TITIN_MOUSE,sp|A2ASS6-2|TITIN_MOUSE,tr|E9Q8K5|E9Q8K5_MOUSE,tr|E9Q8N1|E9Q8N1_MOUSE	1466.8	2	Titin OS=Mus musculus GN=Ttn PE=1 SV=1	4.53	-1.1635
17	1	WGK(1.000)IGGHGAEYGAEA	021417_25469_HG_L.10832.10832.2	10832	NIKAA.WGKIGGHGAEYGAEA.LERMF	A.WGK[242.14]IGGHGAEYGAEA.L	P01942	sp|P01942|HBA_MOUSE,tr|Q91VB8|Q91VB8_MOUSE	1615.74	2	Hemoglobin subunit alpha OS=Mus musculus GN=Hba PE=1 SV=2	5.4	0.1509
28834	0.9988	K(1.000)YGIGEPLESEPV	021417_25469_HG_L.11438.11438.2	11438	VRAVN.KYGIGEPLESEPV.VAKNA	N.K[242.14]YGIGEPLESEPV.V	A2ASS6	sp|A2ASS6|TITIN_MOUSE,sp|A2ASS6-2|TITIN_MOUSE,tr|E9Q8K5|E9Q8K5_MOUSE,tr|E9Q8N1|E9Q8N1_MOUSE	1530.76	2	Titin OS=Mus musculus GN=Ttn PE=1 SV=1	4.25	0.3186
750	1	RLQEK(1.000)LSPPYSSPQEFAQDVG	021417_25469_HG_L.12086.12086.3	12086	TLIRA.RLQEKLSPPYSSPQEFAQDVG.RMFKQ	A.RLQEK[242.14]LSPPYSSPQEFAQDVG.R	Q62318	sp|Q62318|TIF1B_MOUSE	2489.22	3	Transcription intermediary factor 1-beta OS=Mus musculus GN=Trim28 PE=1 SV=3	4.68	-0.3674
2060	1	K(1.000)VEPQEGSDNPENPDDFLV	021417_25469_HG_L.12839.12839.2	12839	KCVKV.KVEPQEGSDNPENPDDFLV.LSKDS	V.K[242.14]VEPQEGSDNPENPDDFLV.L	A2AWL7	sp|A2AWL7|MGAP_MOUSE,sp|A2AWL7-2|MGAP_MOUSE,sp|A2AWL7-3|MGAP_MOUSE,tr|H7BX50|H7BX50_MOUSE,tr|E9QLG3|E9QLG3_MOUSE	2242	2	MAX gene-associated protein OS=Mus musculus GN=Mga PE=2 SV=1	3.71	0.7616
160	0.9979	K(1.000)VIHDNFGIV	021417_25469_HG_L.12864.12864.2	12864	LAPLA.KVIHDNFGIV.EGLMT	A.K[242.14]VIHDNFGIV.E	P16858	sp|P16858|G3P_MOUSE,tr|A0A1D5RLD8|A0A1D5RLD8_MOUSE,tr|S4R257|S4R257_MOUSE,tr|A0A0A0MQF6|A0A0A0MQF6_MOUSE,tr|S4R1W1|S4R1W1_MOUSE,tr|V9GX06|V9GX06_MOUSE	1254.67	2	Glyceraldehyde-3-phosphate dehydrogenase OS=Mus musculus GN=Gapdh PE=1 SV=2	6.74	-0.8742
381	1	IK(1.000)EEPLDDYDYELG	021417_25469_HG_L.13044.13044.2	13044	NFNVV.IKEEPLDDYDYELG.ECPEG	V.IK[242.14]EEPLDDYDYELG.E	A2AWL7	sp|A2AWL7|MGAP_MOUSE,sp|A2AWL7-2|MGAP_MOUSE,sp|A2AWL7-3|MGAP_MOUSE,sp|A2AWL7-4|MGAP_MOUSE,tr|H7BX50|H7BX50_MOUSE,tr|E9QLG3|E9QLG3_MOUSE	1811.81	2	MAX gene-associated protein OS=Mus musculus GN=Mga PE=2 SV=1	3.71	0.4711
2392	1	LFGFSFNAPLK(1.000)NS	021417_25469_HG_L.16127.16127.2	16127	SATGS.LFGFSFNAPLKNS.NSEMT	S.LFGFSFNAPLK[242.14]NS.N	Q9ERU9	sp|Q9ERU9|RBP2_MOUSE	1554.78	2	E3 SUMO-protein ligase RanBP2 OS=Mus musculus GN=Ranbp2 PE=1 SV=2	8.75	-0.8625
2392	0.9957	GSLFGFSFNAPLK(1.000)NS	021417_25469_HG_L.16654.16654.2	16654	NSSAT.GSLFGFSFNAPLKNS.NSEMT	T.GSLFGFSFNAPLK[242.14]NS.N	Q9ERU9	sp|Q9ERU9|RBP2_MOUSE	1698.84	2	E3 SUMO-protein ligase RanBP2 OS=Mus musculus GN=Ranbp2 PE=1 SV=2	8.75	-2.2966
787	0.9989	CEK(1.000)NDSLLTSIDF	021417_25469_HG_L.16948.16948.2	16948	INQES.CEKNDSLLTSIDF.HENKD	S.C[228.06]EK[242.14]NDSLLTSIDF.H	Q91XY0	tr|Q91XY0|Q91XY0_MOUSE	1722.78	2	MCG133388, isoform CRA_m OS=Mus musculus GN=Pcdhga8 PE=1 SV=1	4.03	7.1481
121	1	LK(1.000)AEAENNSGVESS	021417_25470_HG_L.03431.03431.2	3431	PPHLA.LKAEAENNSGVESS.GYGSP	A.LK[242.14]AEAENNSGVESS.G	O70133-2	sp|O70133-2|DHX9_MOUSE,tr|Q3UR42|Q3UR42_MOUSE,tr|E9QNN1|E9QNN1_MOUSE	1547.71	2	Isoform 2 of ATP-dependent RNA helicase A OS=Mus musculus GN=Dhx9	4.25	-0.5514
526	0.853	LK(1.000)SEDK(0.000)IK(0.000)AIPS	021417_25470_HG_L.04365.04365.2	4365	IHMGL.LKSEDKIKAIPS.LHGPL	L.LK[242.14]SEDKIKAIPS.L	P46061	sp|P46061|RAGP1_MOUSE	1441.81	2	Ran GTPase-activating protein 1 OS=Mus musculus GN=Rangap1 PE=1 SV=2	8.5	-2.5364
123	1	ARLVENDVAGIDVNMGCPK(0.004)EYSTK(0.996)GGMGAALL	021417_25470_HG_L.05064.05064.6	5064	RALAV.ARLVENDVAGIDVNMGCPKEYSTKGGMGAALL.SDPDK	V.ARLVENDVAGIDVNMGC[228.06]PKEYSTK[242.14]GGMGAALL.S	Q9D7B1	sp|Q9D7B1|DUS2L_MOUSE	3517.7	6	tRNA-dihydrouridine(20) synthase [NAD(P)+]-like OS=Mus musculus GN=Dus2 PE=1 SV=1	4.78	-6.7553
63	0.9923	DYNIQK(1.000)ES	021417_25470_HG_L.05812.05812.2	5812	GRTLS.DYNIQKES.TLHLV	S.DYNIQK[242.14]ES.T	P62984	sp|P62984|RL40_MOUSE,sp|P62983|RS27A_MOUSE,sp|P0CG49|UBB_MOUSE,sp|P0CG49|UBB_MOUSE,sp|P0CG49|UBB_MOUSE,sp|P0CG49|UBB_MOUSE,sp|P0CG50|UBC_MOUSE,sp|P0CG50|UBC_MOUSE,sp|P0CG50|UBC_MOUSE,sp|P0CG50|UBC_MOUSE,sp|P0CG50|UBC_MOUSE,sp|P0CG50|UBC_MOUSE,sp|P0CG50|UBC_MOUSE,sp|P0CG50|UBC_MOUSE,sp|P0CG50|UBC_MOUSE,tr|D3YYZ2|D3YYZ2_MOUSE,tr|A0A0A6YW67|A0A0A6YW67_MOUSE,tr|Q5SX22|Q5SX22_MOUSE,tr|Q5SX22|Q5SX22_MO…	1109.5	2	Ubiquitin-60S ribosomal protein L40 OS=Mus musculus GN=Uba52 PE=1 SV=2	4.37	-1.3179
789	0.9867	DVK(1.000)EEAPQEMQVS	021417_25470_HG_L.06182.06182.2	6182	GTRPT.DVKEEAPQEMQVS.SSSGE	T.DVK[242.14]EEAPQEM[147.04]QVS.S	Q5F293	sp|Q5F293|ZBTB4_MOUSE	1618.71	2	Zinc finger and BTB domain-containing protein 4 OS=Mus musculus GN=Zbtb4 PE=2 SV=1	4	1.5064
63	0.9926	DYNIQK(1.000)EST	021417_25470_HG_L.06279.06279.2	6279	GRTLS.DYNIQKEST.LHLVL	S.DYNIQK[242.14]EST.L	P62984	sp|P62984|RL40_MOUSE,sp|P62983|RS27A_MOUSE,sp|P0CG49|UBB_MOUSE,sp|P0CG49|UBB_MOUSE,sp|P0CG49|UBB_MOUSE,sp|P0CG49|UBB_MOUSE,sp|P0CG50|UBC_MOUSE,sp|P0CG50|UBC_MOUSE,sp|P0CG50|UBC_MOUSE,sp|P0CG50|UBC_MOUSE,sp|P0CG50|UBC_MOUSE,sp|P0CG50|UBC_MOUSE,sp|P0CG50|UBC_MOUSE,sp|P0CG50|UBC_MOUSE,sp|P0CG50|UBC_MOUSE,tr|D3YYZ2|D3YYZ2_MOUSE,tr|A0A0A6YW67|A0A0A6YW67_MOUSE,tr|Q5SX22|Q5SX22_MOUSE,tr|Q5SX22|Q5SX22_MO…	1210.55	2	Ubiquitin-60S ribosomal protein L40 OS=Mus musculus GN=Uba52 PE=1 SV=2	4.37	-1.6107
1375	0.9913	LNVK(1.000)YDQDA	021417_25470_HG_L.06421.06421.2	6421	EKPIR.LNVKYDQDA.SFIAG	R.LNVK[242.14]YDQDA.S	Q6P5D8	sp|Q6P5D8|SMHD1_MOUSE	1178.56	2	Structural maintenance of chromosomes flexible hinge domain-containing protein 1 OS=Mus musculus GN=Smchd1 PE=1 SV=2	4.21	-0.1034
735	1	ALENGIK(1.000)NEENTEPG	021417_25470_HG_L.06696.06696.2	6696	QENEA.ALENGIKNEENTEPG.AESAE	A.ALENGIK[242.14]NEENTEPG.A	Q8K310	sp|Q8K310|MATR3_MOUSE,tr|A0A087WSP7|A0A087WSP7_MOUSE,tr|A0A087WQZ1|A0A087WQZ1_MOUSE	1727.8	2	Matrin-3 OS=Mus musculus GN=Matr3 PE=1 SV=1	4.09	-2.1876
330	1	K(1.000)QEMEDDYDYYGQQRVQ	021417_25470_HG_L.07274.07274.3	7274	GNIHI.KQEMEDDYDYYGQQRVQ.ILERN	L.K[242.14]QEM[147.04]EDDYDYYGQQRVQ.L	Q8K0L9	sp|Q8K0L9|ZBT20_MOUSE,sp|Q8K0L9-2|ZBT20_MOUSE	2323.97	3	Zinc finger and BTB domain-containing protein 20 OS=Mus musculus GN=Zbtb20 PE=1 SV=1	4.11	-1.1803
330	1	K(1.000)QEMEDDYDYYG	021417_25470_HG_L.07814.07814.2	7814	GNIHI.KQEMEDDYDYYG.QQRVQ	L.K[242.14]QEM[147.04]EDDYDYYG.Q	Q8K0L9	sp|Q8K0L9|ZBT20_MOUSE,sp|Q8K0L9-2|ZBT20_MOUSE	1684.62	2	Zinc finger and BTB domain-containing protein 20 OS=Mus musculus GN=Zbtb20 PE=1 SV=1	3.77	-0.2171
23168	0.9909	LK(0.000)WAK(1.000)PEYTG	021417_25470_HG_L.07851.07851.3	7851	RHTVA.LKWAKPEYTG.GFKIT	A.LKWAK[242.14]PEYTG.G	A2ASS6	sp|A2ASS6|TITIN_MOUSE,sp|A2ASS6-2|TITIN_MOUSE,tr|E9Q8K5|E9Q8K5_MOUSE,tr|E9Q8N1|E9Q8N1_MOUSE	1305.67	3	Titin OS=Mus musculus GN=Ttn PE=1 SV=1	8.5	-1.9588
330	1	IK(1.000)QEMEDDYDYYG	021417_25470_HG_L.08740.08740.2	8740	VGNIH.IKQEMEDDYDYYG.QQRVQ	H.IK[242.14]QEM[147.04]EDDYDYYG.Q	Q8K0L9	sp|Q8K0L9|ZBT20_MOUSE,sp|Q8K0L9-2|ZBT20_MOUSE	1797.7	2	Zinc finger and BTB domain-containing protein 20 OS=Mus musculus GN=Zbtb20 PE=1 SV=1	3.77	0.0678
30428	0.9938	IIK(1.000)EPQIEPT	021417_25470_HG_L.08893.08893.2	8893	AFSSV.IIKEPQIEPT.ADLTG	V.IIK[242.14]EPQIEPT.A	A2ASS6	sp|A2ASS6|TITIN_MOUSE,sp|A2ASS6-2|TITIN_MOUSE,tr|E9Q8K5|E9Q8K5_MOUSE,tr|E9Q8N1|E9Q8N1_MOUSE	1280.7	2	Titin OS=Mus musculus GN=Ttn PE=1 SV=1	4.53	-0.571
23423	1	K(1.000)YGVGEPLESEPV	021417_25470_HG_L.10799.10799.2	10799	VMAVN.KYGVGEPLESEPV.LAVDP	N.K[242.14]YGVGEPLESEPV.L	A2ASS6	sp|A2ASS6|TITIN_MOUSE,sp|A2ASS6-2|TITIN_MOUSE,tr|E9Q8K5|E9Q8K5_MOUSE,tr|E9Q8N1|E9Q8N1_MOUSE	1516.74	2	Titin OS=Mus musculus GN=Ttn PE=1 SV=1	4.25	-0.1608
25587	1	K(1.000)YGVGEPLESAPV	021417_25470_HG_L.11250.11250.2	11250	IMAVN.KYGVGEPLESAPV.LMKNP	N.K[242.14]YGVGEPLESAPV.L	A2ASS6	sp|A2ASS6|TITIN_MOUSE,sp|A2ASS6-2|TITIN_MOUSE,tr|E9Q8K5|E9Q8K5_MOUSE,tr|E9Q8N1|E9Q8N1_MOUSE	1458.74	2	Titin OS=Mus musculus GN=Ttn PE=1 SV=1	4.53	-1.2535
330	1	VGNIHIK(1.000)QEMEDDYDYYGQQRVQ	021417_25470_HG_L.11345.11345.4	11345	RIQTL.VGNIHIKQEMEDDYDYYGQQRVQ.ILERN	L.VGNIHIK[242.14]QEMEDDYDYYGQQRVQ.L	Q8K0L9	sp|Q8K0L9|ZBT20_MOUSE,sp|Q8K0L9-2|ZBT20_MOUSE	2941.33	4	Zinc finger and BTB domain-containing protein 20 OS=Mus musculus GN=Zbtb20 PE=1 SV=1	4.43	0.8289
50	0.9935	K(0.928)IK(0.072)IEFTPEQIEEFK(0.000)EA	021417_25470_HG_L.12817.12817.3	12817	EFDAS.KIKIEFTPEQIEEFKEA.FLLFD	S.K[242.14]IKIEFTPEQIEEFKEA.F	P09542	sp|P09542|MYL3_MOUSE,tr|A0A0G2JDW2|A0A0G2JDW2_MOUSE	2192.14	3	Myosin light chain 3 OS=Mus musculus GN=Myl3 PE=1 SV=4	4.65	-1.001
243	0.6958	K(1.000)DNYNTL	021417_25470_HG_L.13728.13728.2	13728	ELKSF.KDNYNTL.ESTL-	F.K[242.14]DNYNTL.E	Q8R092	sp|Q8R092|CA043_MOUSE,tr|H7BX33|H7BX33_MOUSE	980.456	2	Uncharacterized protein C1orf43 homolog OS=Mus musculus PE=2 SV=1	5.83	1019.47

## Sheet: MouseHeart_UniqueSites
protein.position	probability	ptm_peptide	spectrum	start_scan	5+Peptide+5	peptide	accession	protein	calc_neutral_pep_mass	assumed_charge	protein_descr	pI	ppm	All_Scans
91	0.9999	HK(1.000)LRVDPV	021417_25469_HG_L.02534.02534.2	2534	SDLHA.HKLRVDPV.NFKLL	A.HK[242.14]LRVDPV.N	P01942	sp|P01942|HBA_MOUSE,tr|Q91VB8|Q91VB8_MOUSE	1076.61	2	Hemoglobin subunit alpha OS=Mus musculus GN=Hba PE=1 SV=2	8.75	-1.2449	c(2534, 2911)
112	0.9943	LK(1.000)TDVESG	021417_25469_HG_L.02759.02759.2	2759	STEVT.LKTDVESG.ASGYS	T.LK[242.14]TDVESG.A	E9PYB0	tr|E9PYB0|E9PYB0_MOUSE	961.472	2	AHNAK nucleoprotein 2 (Fragment) OS=Mus musculus GN=Ahnak2 PE=1 SV=8	4.37	-1.3937	2759
48	0.9997	GK(1.000)QLEDGRTLS	021417_25469_HG_L.02768.02768.3	2768	RLIFA.GKQLEDGRTLS.DYNIQ	A.GK[242.14]QLEDGRTLS.D	P62984	sp|P62984|RL40_MOUSE,sp|P62983|RS27A_MOUSE,sp|P0CG49|UBB_MOUSE,sp|P0CG49|UBB_MOUSE,sp|P0CG49|UBB_MOUSE,sp|P0CG49|UBB_MOUSE,sp|P0CG50|UBC_MOUSE,sp|P0CG50|UBC_MOUSE,sp|P0CG50|UBC_MOUSE,sp|P0CG50|UBC_MOUSE,sp|P0CG50|UBC_MOUSE,sp|P0CG50|UBC_MOUSE,sp|P0CG50|UBC_MOUSE,sp|P0CG50|UBC_MOUSE,sp|P0CG50|UBC_MOUSE,tr|D3YYZ2|D3YYZ2_MOUSE,tr|A0A0A6YW67|A0A0A6YW67_MOUSE,tr|Q5SX22|Q5SX22_MOUSE,tr|Q5SX22|Q5SX22_MO…	1316.67	3	Ubiquitin-60S ribosomal protein L40 OS=Mus musculus GN=Uba52 PE=1 SV=2	6.07	-1.3875	c(2768, 2769, 3612, 6036, 3075, 3452, 3994, 6678)
1375	1	RLNVK(1.000)YDQDAS	021417_25469_HG_L.03644.03644.2	3644	PEKPI.RLNVKYDQDAS.FIAGD	L.RLNVK[242.14]YDQDAS.F	Q6P5D8	sp|Q6P5D8|SMHD1_MOUSE	1421.69	2	Structural maintenance of chromosomes flexible hinge domain-containing protein 1 OS=Mus musculus GN=Smchd1 PE=1 SV=2	5.96	-0.1715	c(3644, 3809, 4029, 4045, 4175, 6421)
167	1	RVK(1.000)TEQELDSV	021417_25469_HG_L.04213.04213.2	4213	LPLVS.RVKTEQELDSV.QCTPM	S.RVK[242.14]TEQELDSV.Q	Q7TSZ8	sp|Q7TSZ8|NACC1_MOUSE	1416.72	2	Nucleus accumbens-associated protein 1 OS=Mus musculus GN=Nacc1 PE=1 SV=1	4.68	-0.2581	c(4213, 4710)
11	0.9888	TLTGK(1.000)TIT	021417_25469_HG_L.04458.04458.2	4458	QIFVK.TLTGKTIT.LEVEP	K.TLTGK[242.14]TIT.L	P62984	sp|P62984|RL40_MOUSE,sp|P62983|RS27A_MOUSE,sp|P0CG49|UBB_MOUSE,sp|P0CG49|UBB_MOUSE,sp|P0CG49|UBB_MOUSE,sp|P0CG50|UBC_MOUSE,sp|P0CG50|UBC_MOUSE,sp|P0CG50|UBC_MOUSE,sp|P0CG50|UBC_MOUSE,sp|P0CG50|UBC_MOUSE,sp|P0CG50|UBC_MOUSE,tr|D3YYZ2|D3YYZ2_MOUSE,tr|A0A0A6YW67|A0A0A6YW67_MOUSE,tr|Q5SX22|Q5SX22_MOUSE,tr|E9Q4P0|E9Q4P0_MOUSE,tr|E9QNP0|E9QNP0_MOUSE,tr|E9Q5F6|E9Q5F6_MOUSE,tr|E9Q9J0|E9Q9J0_MOUSE	947.529	2	Ubiquitin-60S ribosomal protein L40 OS=Mus musculus GN=Uba52 PE=1 SV=2	8.41	-1.0285	4458
46	0.9394	IMDQNRDGFIDK(1.000)	021417_25469_HG_L.04535.04535.3	4535	KEAFT.IMDQNRDGFIDK.NDLRD	T.IM[147.04]DQNRDGFIDK[242.14].N	P51667	sp|P51667|MLRV_MOUSE,sp|Q62082|MYL10_MOUSE,sp|Q62082-2|MYL10_MOUSE,tr|D3Z0I3|D3Z0I3_MOUSE,tr|F6RBQ5|F6RBQ5_MOUSE,tr|A0A0G2JE15|A0A0G2JE15_MOUSE,tr|E9QNY3|E9QNY3_MOUSE,tr|D3YUI7|D3YUI7_MOUSE,tr|A0A0G2JDZ4|A0A0G2JDZ4_MOUSE,tr|E9Q8Y0|E9Q8Y0_MOUSE,tr|D3YW14|D3YW14_MOUSE	1580.73	3	Myosin regulatory light chain 2, ventricular\cardiac muscle isoform OS=Mus musculus GN=Myl2 PE=1 SV=3	4.43	-1.7342	4535
735	1	LENGIK(1.000)NEENTEPG	021417_25469_HG_L.05080.05080.2	5080	ENEAA.LENGIKNEENTEPG.AESAE	A.LENGIK[242.14]NEENTEPG.A	Q8K310	sp|Q8K310|MATR3_MOUSE,tr|A0A087WSP7|A0A087WSP7_MOUSE,tr|A0A087WQZ1|A0A087WQZ1_MOUSE	1656.76	2	Matrin-3 OS=Mus musculus GN=Matr3 PE=1 SV=1	4.09	-0.2944	c(5080, 6696)
165	1	HQWYLK(1.000)HEARPL	021417_25469_HG_L.05226.05226.3	5226	KCFEA.HQWYLKHEARPL.ADLRD	A.HQWYLK[242.14]HEARPL.A	Q60953	sp|Q60953|PML_MOUSE,sp|Q60953-2|PML_MOUSE,tr|D3YXR5|D3YXR5_MOUSE,tr|D3Z3A6|D3Z3A6_MOUSE,tr|F7BTZ2|F7BTZ2_MOUSE	1690.87	3	Protein PML OS=Mus musculus GN=Pml PE=1 SV=3	8.6	-1.7296	c(5226, 5743)
1124	0.3926	HLPK(1.000)PMT	021417_25469_HG_L.05301.05301.2	5301	ANFCQ.HLPKPMT.VRGCW	Q.HLPK[242.14]PMT.V	Q769J6	sp|Q769J6|ATS13_MOUSE	936.485	2	A disintegrin and metalloproteinase with thrombospondin motifs 13 OS=Mus musculus GN=Adamts13 PE=2 SV=1	8.76	-5.7231	5301
526	0.9846	LLK(1.000)SEDK(0.000)IK(0.000)AIPS	021417_25469_HG_L.05630.05630.3	5630	LIHMG.LLKSEDKIKAIPS.LHGPL	G.LLK[242.14]SEDKIKAIPS.L	P46061	sp|P46061|RAGP1_MOUSE	1554.9	3	Ran GTPase-activating protein 1 OS=Mus musculus GN=Rangap1 PE=1 SV=2	8.5	-0.8227	c(5630, 5633, 4365)
63	0.9979	DYNIQK(1.000)EST	021417_25469_HG_L.05672.05672.2	5672	GRTLS.DYNIQKEST.LHLVL	S.DYNIQK[242.14]EST.L	P62984	sp|P62984|RL40_MOUSE,sp|P62983|RS27A_MOUSE,sp|P0CG49|UBB_MOUSE,sp|P0CG49|UBB_MOUSE,sp|P0CG49|UBB_MOUSE,sp|P0CG49|UBB_MOUSE,sp|P0CG50|UBC_MOUSE,sp|P0CG50|UBC_MOUSE,sp|P0CG50|UBC_MOUSE,sp|P0CG50|UBC_MOUSE,sp|P0CG50|UBC_MOUSE,sp|P0CG50|UBC_MOUSE,sp|P0CG50|UBC_MOUSE,sp|P0CG50|UBC_MOUSE,sp|P0CG50|UBC_MOUSE,tr|D3YYZ2|D3YYZ2_MOUSE,tr|A0A0A6YW67|A0A0A6YW67_MOUSE,tr|Q5SX22|Q5SX22_MOUSE,tr|Q5SX22|Q5SX22_MO…	1210.55	2	Ubiquitin-60S ribosomal protein L40 OS=Mus musculus GN=Uba52 PE=1 SV=2	4.37	-0.8054	c(5672, 9567, 5812, 6279, 9888)
327	0.9686	SVNQIK(1.000)TEPV	021417_25469_HG_L.05833.05833.2	5833	LQEPL.SVNQIKTEPV.DYEFK	L.SVNQIK[242.14]TEPV.D	Q64318	sp|Q64318|ZEB1_MOUSE,tr|E9PXY5|E9PXY5_MOUSE	1227.65	2	Zinc finger E-box-binding homeobox 1 OS=Mus musculus GN=Zeb1 PE=1 SV=1	5.72	-0.4964	5833
250	0.9854	NIRIK(1.000)EEPL	021417_25469_HG_L.06617.06617.2	6617	NSFAS.NIRIKEEPL.DDEYD	S.NIRIK[242.14]EEPL.D	A2A791	sp|A2A791|ZMYM4_MOUSE,sp|A2A791-2|ZMYM4_MOUSE	1224.68	2	Zinc finger MYM-type protein 4 OS=Mus musculus GN=Zmym4 PE=1 SV=1	6.14	-0.2985	c(6617, 7624, 7639, 7206, 8446, 8468)
32104	0.9983	AENQFGISK(0.000)PLK(1.000)S	021417_25469_HG_L.06705.06705.2	6705	HFRVS.AENQFGISKPLKS.EEPVI	S.AENQFGISKPLK[242.14]S.E	A2ASS6	sp|A2ASS6|TITIN_MOUSE,sp|A2ASS6-2|TITIN_MOUSE,tr|E9Q8K5|E9Q8K5_MOUSE,tr|E9Q8N1|E9Q8N1_MOUSE	1531.8	2	Titin OS=Mus musculus GN=Ttn PE=1 SV=1	8.64	-0.6367	c(6705, 7358)
804	0.9977	RMNDAFGDTK(1.000)FSA	021417_25469_HG_L.07154.07154.3	7154	RFFET.RMNDAFGDTKFSA.VLVEP	T.RM[147.04]NDAFGDTK[242.14]FSA.V	Q62318	sp|Q62318|TIF1B_MOUSE	1588.69	3	Transcription intermediary factor 1-beta OS=Mus musculus GN=Trim28 PE=1 SV=3	5.96	-1.0353	c(7154, 8987)
330	1	NIHIK(1.000)QEMEDDYDYYGQQRVQ	021417_25469_HG_L.07510.07510.4	7510	QTLVG.NIHIKQEMEDDYDYYGQQRVQ.ILERN	G.NIHIK[242.14]QEM[147.04]EDDYDYYGQQRVQ.L	Q8K0L9	sp|Q8K0L9|ZBT20_MOUSE,sp|Q8K0L9-2|ZBT20_MOUSE	2801.24	4	Zinc finger and BTB domain-containing protein 20 OS=Mus musculus GN=Zbtb20 PE=1 SV=1	4.43	0	c(7510, 7528, 8691, 8696, 8928, 10367, 10412, 7274, 7814, 7901, 8401, 8419, 8740, 9240, 10893, 10895, 11341, 11345, 11362)
282	1	K(1.000)IWYEHRLI	021417_25469_HG_L.07543.07543.3	7543	DFDKN.KIWYEHRLI.DDMVA	N.K[242.14]IWYEHRLI.D	P54071	sp|P54071|IDHP_MOUSE	1370.75	3	Isocitrate dehydrogenase [NADP], mitochondrial OS=Mus musculus GN=Idh2 PE=1 SV=3	8.6	-1.1996	7543
287	0.998	IK(1.000)TEVQEEEVV	021417_25469_HG_L.07859.07859.2	7859	DVKIV.IKTEVQEEEVV.ATPVH	V.IK[242.14]TEVQEEEVV.A	Q3U133	sp|Q3U133|ZN746_MOUSE,tr|A0A0N4SWG2|A0A0N4SWG2_MOUSE,tr|A0A0N4SUN1|A0A0N4SUN1_MOUSE	1415.71	2	Zinc finger protein 746 OS=Mus musculus GN=Znf746 PE=1 SV=3	4.09	-1.2054	c(7859, 8482)
703	0.9994	NVPIIK(1.000)TEPT	021417_25469_HG_L.08034.08034.2	8034	TYLPA.NVPIIKTEPT.DDFEP	A.NVPIIK[242.14]TEPT.D	Q6P7T9	tr|Q6P7T9|Q6P7T9_MOUSE,tr|B5B2N7|B5B2N7_MOUSE,tr|B5B2N2|B5B2N2_MOUSE	1224.67	2	Nuclear factor of activated T-cells c1 isoform IA-IXS OS=Mus musculus GN=Nfatc1 PE=1 SV=1	6	1.0946	c(8034, 8718)
360	1	EK(1.000)IFQNAPTDPT	021417_25469_HG_L.08399.08399.2	8399	YVDKL.EKIFQNAPTDPT.QDFST	L.EK[242.14]IFQNAPTDPT.Q	P56399	sp|P56399|UBP5_MOUSE,tr|Q3U4W8|Q3U4W8_MOUSE	1473.71	2	Ubiquitin carboxyl-terminal hydrolase 5 OS=Mus musculus GN=Usp5 PE=1 SV=1	4.37	-0.8272	c(8399, 9055)
575	1	IGAPPAAPEGPETK(1.000)PV	021417_25469_HG_L.08828.08828.2	8828	ETEAA.IGAPPAAPEGPETKPV.LMPLT	A.IGAPPAAPEGPETK[242.14]PV.L	Q62318	sp|Q62318|TIF1B_MOUSE	1643.85	2	Transcription intermediary factor 1-beta OS=Mus musculus GN=Trim28 PE=1 SV=3	4.53	0.3708	c(8828, 9395, 10235, 9296, 9627, 10745, 10765)
40	1	LIAGDTK(1.000)FPA	021417_25469_HG_L.09666.09666.2	9666	FCDVT.LIAGDTKFPA.HRSVL	T.LIAGDTK[242.14]FPA.H	Q5F293	sp|Q5F293|ZBTB4_MOUSE,tr|Q14DI5|Q14DI5_MOUSE,tr|Q5F296|Q5F296_MOUSE,tr|B0QZJ3|B0QZJ3_MOUSE,tr|B0QZJ2|B0QZJ2_MOUSE,tr|Q5F295|Q5F295_MOUSE	1145.61	2	Zinc finger and BTB domain-containing protein 4 OS=Mus musculus GN=Zbtb4 PE=2 SV=1	5.84	-1.0637	c(9666, 9957)
582	0.9999	GVEIK(1.000)VEPTEPEPG	021417_25469_HG_L.09765.09765.2	9765	DIRDS.GVEIKVEPTEPEPG.MSGAE	S.GVEIK[242.14]VEPTEPEPG.M	Q8R3B7	sp|Q8R3B7|BRD8_MOUSE,sp|Q8R3B7-2|BRD8_MOUSE,tr|D3YZC8|D3YZC8_MOUSE,tr|D3YZC7|D3YZC7_MOUSE	1593.79	2	Bromodomain-containing protein 8 OS=Mus musculus GN=Brd8 PE=1 SV=2	4.09	-0.7649	c(9765, 10053)
30428	1	VIIK(1.000)EPQIEPT	021417_25469_HG_L.10225.10225.2	10225	EAFSS.VIIKEPQIEPT.ADLTG	S.VIIK[242.14]EPQIEPT.A	A2ASS6	sp|A2ASS6|TITIN_MOUSE,sp|A2ASS6-2|TITIN_MOUSE,tr|E9Q8K5|E9Q8K5_MOUSE,tr|E9Q8N1|E9Q8N1_MOUSE	1379.77	2	Titin OS=Mus musculus GN=Ttn PE=1 SV=1	4.53	-1.5018	c(10225, 10753, 8893, 10679, 11205)
17	1	WGK(1.000)IGGHGAEYGAEA	021417_25469_HG_L.10832.10832.2	10832	NIKAA.WGKIGGHGAEYGAEA.LERMF	A.WGK[242.14]IGGHGAEYGAEA.L	P01942	sp|P01942|HBA_MOUSE,tr|Q91VB8|Q91VB8_MOUSE	1615.74	2	Hemoglobin subunit alpha OS=Mus musculus GN=Hba PE=1 SV=2	5.4	0.1509	c(10832, 11297)
28834	0.9988	K(1.000)YGIGEPLESEPV	021417_25469_HG_L.11438.11438.2	11438	VRAVN.KYGIGEPLESEPV.VAKNA	N.K[242.14]YGIGEPLESEPV.V	A2ASS6	sp|A2ASS6|TITIN_MOUSE,sp|A2ASS6-2|TITIN_MOUSE,tr|E9Q8K5|E9Q8K5_MOUSE,tr|E9Q8N1|E9Q8N1_MOUSE	1530.76	2	Titin OS=Mus musculus GN=Ttn PE=1 SV=1	4.25	0.3186	11438
750	1	RLQEK(1.000)LSPPYSSPQEFAQDVG	021417_25469_HG_L.12086.12086.3	12086	TLIRA.RLQEKLSPPYSSPQEFAQDVG.RMFKQ	A.RLQEK[242.14]LSPPYSSPQEFAQDVG.R	Q62318	sp|Q62318|TIF1B_MOUSE	2489.22	3	Transcription intermediary factor 1-beta OS=Mus musculus GN=Trim28 PE=1 SV=3	4.68	-0.3674	c(12086, 12392)
2060	1	K(1.000)VEPQEGSDNPENPDDFLV	021417_25469_HG_L.12839.12839.2	12839	KCVKV.KVEPQEGSDNPENPDDFLV.LSKDS	V.K[242.14]VEPQEGSDNPENPDDFLV.L	A2AWL7	sp|A2AWL7|MGAP_MOUSE,sp|A2AWL7-2|MGAP_MOUSE,sp|A2AWL7-3|MGAP_MOUSE,tr|H7BX50|H7BX50_MOUSE,tr|E9QLG3|E9QLG3_MOUSE	2242	2	MAX gene-associated protein OS=Mus musculus GN=Mga PE=2 SV=1	3.71	0.7616	c(12839, 12853, 13201)
160	0.9979	K(1.000)VIHDNFGIV	021417_25469_HG_L.12864.12864.2	12864	LAPLA.KVIHDNFGIV.EGLMT	A.K[242.14]VIHDNFGIV.E	P16858	sp|P16858|G3P_MOUSE,tr|A0A1D5RLD8|A0A1D5RLD8_MOUSE,tr|S4R257|S4R257_MOUSE,tr|A0A0A0MQF6|A0A0A0MQF6_MOUSE,tr|S4R1W1|S4R1W1_MOUSE,tr|V9GX06|V9GX06_MOUSE	1254.67	2	Glyceraldehyde-3-phosphate dehydrogenase OS=Mus musculus GN=Gapdh PE=1 SV=2	6.74	-0.8742	12864
381	1	IK(1.000)EEPLDDYDYELG	021417_25469_HG_L.13044.13044.2	13044	NFNVV.IKEEPLDDYDYELG.ECPEG	V.IK[242.14]EEPLDDYDYELG.E	A2AWL7	sp|A2AWL7|MGAP_MOUSE,sp|A2AWL7-2|MGAP_MOUSE,sp|A2AWL7-3|MGAP_MOUSE,sp|A2AWL7-4|MGAP_MOUSE,tr|H7BX50|H7BX50_MOUSE,tr|E9QLG3|E9QLG3_MOUSE	1811.81	2	MAX gene-associated protein OS=Mus musculus GN=Mga PE=2 SV=1	3.71	0.4711	c(13044, 13402)
2392	1	LFGFSFNAPLK(1.000)NS	021417_25469_HG_L.16127.16127.2	16127	SATGS.LFGFSFNAPLKNS.NSEMT	S.LFGFSFNAPLK[242.14]NS.N	Q9ERU9	sp|Q9ERU9|RBP2_MOUSE	1554.78	2	E3 SUMO-protein ligase RanBP2 OS=Mus musculus GN=Ranbp2 PE=1 SV=2	8.75	-0.8625	c(16127, 16654, 16525)
787	0.9989	CEK(1.000)NDSLLTSIDF	021417_25469_HG_L.16948.16948.2	16948	INQES.CEKNDSLLTSIDF.HENKD	S.C[228.06]EK[242.14]NDSLLTSIDF.H	Q91XY0	tr|Q91XY0|Q91XY0_MOUSE	1722.78	2	MCG133388, isoform CRA_m OS=Mus musculus GN=Pcdhga8 PE=1 SV=1	4.03	7.1481	c(16948, 16950)
121	1	LK(1.000)AEAENNSGVESS	021417_25470_HG_L.03431.03431.2	3431	PPHLA.LKAEAENNSGVESS.GYGSP	A.LK[242.14]AEAENNSGVESS.G	O70133-2	sp|O70133-2|DHX9_MOUSE,tr|Q3UR42|Q3UR42_MOUSE,tr|E9QNN1|E9QNN1_MOUSE	1547.71	2	Isoform 2 of ATP-dependent RNA helicase A OS=Mus musculus GN=Dhx9	4.25	-0.5514	3431
123	1	ARLVENDVAGIDVNMGCPK(0.004)EYSTK(0.996)GGMGAALL	021417_25470_HG_L.05064.05064.6	5064	RALAV.ARLVENDVAGIDVNMGCPKEYSTKGGMGAALL.SDPDK	V.ARLVENDVAGIDVNMGC[228.06]PKEYSTK[242.14]GGMGAALL.S	Q9D7B1	sp|Q9D7B1|DUS2L_MOUSE	3517.7	6	tRNA-dihydrouridine(20) synthase [NAD(P)+]-like OS=Mus musculus GN=Dus2 PE=1 SV=1	4.78	-6.7553	5064
789	0.9867	DVK(1.000)EEAPQEMQVS	021417_25470_HG_L.06182.06182.2	6182	GTRPT.DVKEEAPQEMQVS.SSSGE	T.DVK[242.14]EEAPQEM[147.04]QVS.S	Q5F293	sp|Q5F293|ZBTB4_MOUSE	1618.71	2	Zinc finger and BTB domain-containing protein 4 OS=Mus musculus GN=Zbtb4 PE=2 SV=1	4	1.5064	6182
23168	0.9909	LK(0.000)WAK(1.000)PEYTG	021417_25470_HG_L.07851.07851.3	7851	RHTVA.LKWAKPEYTG.GFKIT	A.LKWAK[242.14]PEYTG.G	A2ASS6	sp|A2ASS6|TITIN_MOUSE,sp|A2ASS6-2|TITIN_MOUSE,tr|E9Q8K5|E9Q8K5_MOUSE,tr|E9Q8N1|E9Q8N1_MOUSE	1305.67	3	Titin OS=Mus musculus GN=Ttn PE=1 SV=1	8.5	-1.9588	7851
23423	1	K(1.000)YGVGEPLESEPV	021417_25470_HG_L.10799.10799.2	10799	VMAVN.KYGVGEPLESEPV.LAVDP	N.K[242.14]YGVGEPLESEPV.L	A2ASS6	sp|A2ASS6|TITIN_MOUSE,sp|A2ASS6-2|TITIN_MOUSE,tr|E9Q8K5|E9Q8K5_MOUSE,tr|E9Q8N1|E9Q8N1_MOUSE	1516.74	2	Titin OS=Mus musculus GN=Ttn PE=1 SV=1	4.25	-0.1608	10799
25587	1	K(1.000)YGVGEPLESAPV	021417_25470_HG_L.11250.11250.2	11250	IMAVN.KYGVGEPLESAPV.LMKNP	N.K[242.14]YGVGEPLESAPV.L	A2ASS6	sp|A2ASS6|TITIN_MOUSE,sp|A2ASS6-2|TITIN_MOUSE,tr|E9Q8K5|E9Q8K5_MOUSE,tr|E9Q8N1|E9Q8N1_MOUSE	1458.74	2	Titin OS=Mus musculus GN=Ttn PE=1 SV=1	4.53	-1.2535	11250
50	0.9935	K(0.928)IK(0.072)IEFTPEQIEEFK(0.000)EA	021417_25470_HG_L.12817.12817.3	12817	EFDAS.KIKIEFTPEQIEEFKEA.FLLFD	S.K[242.14]IKIEFTPEQIEEFKEA.F	P09542	sp|P09542|MYL3_MOUSE,tr|A0A0G2JDW2|A0A0G2JDW2_MOUSE	2192.14	3	Myosin light chain 3 OS=Mus musculus GN=Myl3 PE=1 SV=4	4.65	-1.001	12817
243	0.6958	K(1.000)DNYNTL	021417_25470_HG_L.13728.13728.2	13728	ELKSF.KDNYNTL.ESTL-	F.K[242.14]DNYNTL.E	Q8R092	sp|Q8R092|CA043_MOUSE,tr|H7BX33|H7BX33_MOUSE	980.456	2	Uncharacterized protein C1orf43 homolog OS=Mus musculus PE=2 SV=1	5.83	1019.47	13728

## Sheet: MouseMuscle_UniqueProteins
accession
Q08EG8
Q03265
P62984
P01942
Q61176
Q60953
O70133-2
Q921I1
Q6P5D8
P46061
Q8K310
P06537
Q02053
P00683
Q64318
P01649
Q8K0L9
A2A791
P16460
Q62318
Q80WC3
Q6P7T9
Q8C196
Q61550
P45448
Q5F293
Q8R3B7
Q8BTI8
Q7TQK1
Q91Y97
G5E8L5
P02089
D3Z3A6
Q9ESZ8
Q9ESZ8-2
Q8K0G8
Q8BKE5
Q9WTN3
Q9DCN2
E9Q2S7
A2AWL7
Q9ER74
P28700
O54941
Q63880
Q8CCH7
Q9Z2E2
B1AZP2
Q8VII8
P02088
P58462
Q61575
P10518
Q8CBX0
Q99NB9
Q05AA6
Q9CWJ3
Q8K0G5

## Sheet: MouseMuscle_UniquePeptides
protein.position	probability	ptm_peptide	spectrum	start_scan	5+Peptide+5	peptide	accession	protein	calc_neutral_pep_mass	assumed_charge	protein_descr	pI	ppm
135	1	VPVCCTPVCCTPVCCK(1.000)PVCCTPICSGSSSCCQPSCCA	021417_25471_HG_L.00152.00152.6	152	QPSCC.VPVCCTPVCCTPVCCKPVCCTPICSGSSSCCQPSCCA.PVCCK	C.VPVC[228.06]C[228.06]TPVC[228.06]C[228.06]TPVC[228.06]C[228.06]K[242.14]PVC[228.06]C[228.06]TPIC[228.06]SGSSSC[228.06]C[228.06]QPSC[228.06]C[228.06]A.P	Q08EG8	tr|Q08EG8|Q08EG8_MOUSE	5410.05	6	Keratin-associated protein 10-4 OS=Mus musculus GN=Krtap10-4 PE=2 SV=1	7.54	192.599
230	0.9962	QK(1.000)RFNDGTDEK(0.000)K(0.000)K(0.000)	021417_25471_HG_L.01071.01071.2	1071	DTIIN.QKRFNDGTDEKKK.LYCIY	N.QK[242.14]RFNDGTDEKKK.L	Q03265	sp|Q03265|ATPA_MOUSE,tr|D3Z6F5|D3Z6F5_MOUSE	1706.87	2	ATP synthase subunit alpha, mitochondrial OS=Mus musculus GN=Atp5a1 PE=1 SV=1	9.53	0.8572
48	0.9834	GK(1.000)QLEDGRT	021417_25471_HG_L.02572.02572.2	2572	RLIFA.GKQLEDGRT.LSDYN	A.GK[242.14]QLEDGRT.L	P62984	sp|P62984|RL40_MOUSE,sp|P62983|RS27A_MOUSE,sp|P0CG49|UBB_MOUSE,sp|P0CG49|UBB_MOUSE,sp|P0CG49|UBB_MOUSE,sp|P0CG49|UBB_MOUSE,sp|P0CG50|UBC_MOUSE,sp|P0CG50|UBC_MOUSE,sp|P0CG50|UBC_MOUSE,sp|P0CG50|UBC_MOUSE,sp|P0CG50|UBC_MOUSE,sp|P0CG50|UBC_MOUSE,sp|P0CG50|UBC_MOUSE,sp|P0CG50|UBC_MOUSE,sp|P0CG50|UBC_MOUSE,tr|D3YYZ2|D3YYZ2_MOUSE,tr|A0A0A6YW67|A0A0A6YW67_MOUSE,tr|Q5SX22|Q5SX22_MOUSE,tr|Q5SX22|Q5SX22_MO…	1116.55	2	Ubiquitin-60S ribosomal protein L40 OS=Mus musculus GN=Uba52 PE=1 SV=2	6.07	-1.637
91	0.9929	HK(1.000)LRVDPV	021417_25471_HG_L.03268.03268.2	3268	SDLHA.HKLRVDPV.NFKLL	A.HK[242.14]LRVDPV.N	P01942	sp|P01942|HBA_MOUSE,tr|Q91VB8|Q91VB8_MOUSE	1076.61	2	Hemoglobin subunit alpha OS=Mus musculus GN=Hba PE=1 SV=2	8.75	-0.1132
48	0.9945	K(1.000)QLEDGRTLS	021417_25471_HG_L.03325.03325.2	3325	LIFAG.KQLEDGRTLS.DYNIQ	G.K[242.14]QLEDGRTLS.D	P62984	sp|P62984|RL40_MOUSE,sp|P62983|RS27A_MOUSE,sp|P0CG49|UBB_MOUSE,sp|P0CG49|UBB_MOUSE,sp|P0CG49|UBB_MOUSE,sp|P0CG49|UBB_MOUSE,sp|P0CG50|UBC_MOUSE,sp|P0CG50|UBC_MOUSE,sp|P0CG50|UBC_MOUSE,sp|P0CG50|UBC_MOUSE,sp|P0CG50|UBC_MOUSE,sp|P0CG50|UBC_MOUSE,sp|P0CG50|UBC_MOUSE,sp|P0CG50|UBC_MOUSE,sp|P0CG50|UBC_MOUSE,tr|D3YYZ2|D3YYZ2_MOUSE,tr|A0A0A6YW67|A0A0A6YW67_MOUSE,tr|Q5SX22|Q5SX22_MOUSE,tr|Q5SX22|Q5SX22_MO…	1259.65	2	Ubiquitin-60S ribosomal protein L40 OS=Mus musculus GN=Uba52 PE=1 SV=2	6.07	-0.387
17	0.9932	APFSK(1.000)GQPRGGVEK(0.000)GPA	021417_25471_HG_L.03471.03471.2	3471	LEIIG.APFSKGQPRGGVEKGPA.ALRKA	G.APFSK[242.14]GQPRGGVEKGPA.A	Q61176	sp|Q61176|ARGI1_MOUSE	1795.93	2	Arginase-1 OS=Mus musculus GN=Arg1 PE=1 SV=1	9.99	0.5432
48	1	GK(1.000)QLEDGRTLS	021417_25471_HG_L.03500.03500.3	3500	RLIFA.GKQLEDGRTLS.DYNIQ	A.GK[242.14]QLEDGRTLS.D	P62984	sp|P62984|RL40_MOUSE,sp|P62983|RS27A_MOUSE,sp|P0CG49|UBB_MOUSE,sp|P0CG49|UBB_MOUSE,sp|P0CG49|UBB_MOUSE,sp|P0CG49|UBB_MOUSE,sp|P0CG50|UBC_MOUSE,sp|P0CG50|UBC_MOUSE,sp|P0CG50|UBC_MOUSE,sp|P0CG50|UBC_MOUSE,sp|P0CG50|UBC_MOUSE,sp|P0CG50|UBC_MOUSE,sp|P0CG50|UBC_MOUSE,sp|P0CG50|UBC_MOUSE,sp|P0CG50|UBC_MOUSE,tr|D3YYZ2|D3YYZ2_MOUSE,tr|A0A0A6YW67|A0A0A6YW67_MOUSE,tr|Q5SX22|Q5SX22_MOUSE,tr|Q5SX22|Q5SX22_MO…	1316.67	3	Ubiquitin-60S ribosomal protein L40 OS=Mus musculus GN=Uba52 PE=1 SV=2	6.07	0.4856
165	0.9933	HQWYLK(1.000)HEARP	021417_25471_HG_L.03838.03838.3	3838	KCFEA.HQWYLKHEARP.LADLR	A.HQWYLK[242.14]HEARP.L	Q60953	sp|Q60953|PML_MOUSE,sp|Q60953-2|PML_MOUSE,tr|D3YXR5|D3YXR5_MOUSE,tr|D3Z3A6|D3Z3A6_MOUSE,tr|F7BTZ2|F7BTZ2_MOUSE	1577.79	3	Protein PML OS=Mus musculus GN=Pml PE=1 SV=3	8.6	-0.695
48	0.996	AGK(1.000)QLEDGRTLS	021417_25471_HG_L.03839.03839.2	3839	QRLIF.AGKQLEDGRTLS.DYNIQ	F.AGK[242.14]QLEDGRTLS.D	P62984	sp|P62984|RL40_MOUSE,sp|P62983|RS27A_MOUSE,sp|P0CG49|UBB_MOUSE,sp|P0CG49|UBB_MOUSE,sp|P0CG49|UBB_MOUSE,sp|P0CG49|UBB_MOUSE,sp|P0CG50|UBC_MOUSE,sp|P0CG50|UBC_MOUSE,sp|P0CG50|UBC_MOUSE,sp|P0CG50|UBC_MOUSE,sp|P0CG50|UBC_MOUSE,sp|P0CG50|UBC_MOUSE,sp|P0CG50|UBC_MOUSE,sp|P0CG50|UBC_MOUSE,sp|P0CG50|UBC_MOUSE,tr|A0A0A6YW67|A0A0A6YW67_MOUSE,tr|Q5SX22|Q5SX22_MOUSE,tr|Q5SX22|Q5SX22_MOUSE,tr|Q5SX22|Q5SX22_MO…	1387.71	2	Ubiquitin-60S ribosomal protein L40 OS=Mus musculus GN=Uba52 PE=1 SV=2	6.11	-0.0878
121	1	LK(1.000)AEAENNSGVESS	021417_25471_HG_L.03918.03918.2	3918	PPHLA.LKAEAENNSGVESS.GYGSP	A.LK[242.14]AEAENNSGVESS.G	O70133-2	sp|O70133-2|DHX9_MOUSE,tr|Q3UR42|Q3UR42_MOUSE,tr|E9QNN1|E9QNN1_MOUSE	1547.71	2	Isoform 2 of ATP-dependent RNA helicase A OS=Mus musculus GN=Dhx9	4.25	-0.4726
531	0.9999	K(1.000)EEYNGYTG	021417_25471_HG_L.04461.04461.2	4461	CAPNN.KEEYNGYTG.AFRCL	N.K[242.14]EEYNGYTG.A	Q921I1	sp|Q921I1|TRFE_MOUSE,tr|E9Q035|E9Q035_MOUSE,tr|F7BAE9|F7BAE9_MOUSE,tr|F7CJN9|F7CJN9_MOUSE	1173.49	2	Serotransferrin OS=Mus musculus GN=Tf PE=1 SV=1	4.53	-0.9346
1375	0.999	RLNVK(1.000)YDQDAS	021417_25471_HG_L.04593.04593.2	4593	PEKPI.RLNVKYDQDAS.FIAGD	L.RLNVK[242.14]YDQDAS.F	Q6P5D8	sp|Q6P5D8|SMHD1_MOUSE	1421.69	2	Structural maintenance of chromosomes flexible hinge domain-containing protein 1 OS=Mus musculus GN=Smchd1 PE=1 SV=2	5.96	-0.343
1375	0.9971	RLNVK(1.000)YDQDA	021417_25471_HG_L.04755.04755.2	4755	PEKPI.RLNVKYDQDA.SFIAG	L.RLNVK[242.14]YDQDA.S	Q6P5D8	sp|Q6P5D8|SMHD1_MOUSE	1334.66	2	Structural maintenance of chromosomes flexible hinge domain-containing protein 1 OS=Mus musculus GN=Smchd1 PE=1 SV=2	5.96	0.0913
526	0.9998	LK(1.000)SEDK(0.000)IK(0.000)AIPS	021417_25471_HG_L.04892.04892.3	4892	IHMGL.LKSEDKIKAIPS.LHGPL	L.LK[242.14]SEDKIKAIPS.L	P46061	sp|P46061|RAGP1_MOUSE	1441.81	3	Ran GTPase-activating protein 1 OS=Mus musculus GN=Rangap1 PE=1 SV=2	8.5	-0.7604
63	0.9908	SDYNIQK(1.000)ES	021417_25471_HG_L.05547.05547.2	5547	DGRTL.SDYNIQKES.TLHLV	L.SDYNIQK[242.14]ES.T	P62984	sp|P62984|RL40_MOUSE,sp|P62983|RS27A_MOUSE,sp|P0CG49|UBB_MOUSE,sp|P0CG50|UBC_MOUSE,tr|D3YYZ2|D3YYZ2_MOUSE,tr|A0A0A6YW67|A0A0A6YW67_MOUSE,tr|Q5SX22|Q5SX22_MOUSE,tr|E9Q4P0|E9Q4P0_MOUSE,tr|E9QNP0|E9QNP0_MOUSE,tr|E9Q5F6|E9Q5F6_MOUSE,tr|E9Q5F6|E9Q5F6_MOUSE,tr|E9Q9J0|E9Q9J0_MOUSE	1196.53	2	Ubiquitin-60S ribosomal protein L40 OS=Mus musculus GN=Uba52 PE=1 SV=2	4.37	-1.7314
91	0.9921	DLHAHK(1.000)LRVDPV	021417_25471_HG_L.05862.05862.3	5862	LSALS.DLHAHKLRVDPV.NFKLL	S.DLHAHK[242.14]LRVDPV.N	P01942	sp|P01942|HBA_MOUSE,tr|Q91VB8|Q91VB8_MOUSE	1512.82	3	Hemoglobin subunit alpha OS=Mus musculus GN=Hba PE=1 SV=2	6.92	-1.0872
735	1	LENGIK(1.000)NEENTEPG	021417_25471_HG_L.06348.06348.2	6348	ENEAA.LENGIKNEENTEPG.AESAE	A.LENGIK[242.14]NEENTEPG.A	Q8K310	sp|Q8K310|MATR3_MOUSE,tr|A0A087WSP7|A0A087WSP7_MOUSE,tr|A0A087WQZ1|A0A087WQZ1_MOUSE	1656.76	2	Matrin-3 OS=Mus musculus GN=Matr3 PE=1 SV=1	4.09	0.0736
301	0.9963	VIK(1.000)QEK(0.000)LGPV	021417_25471_HG_L.06368.06368.2	6368	LCTPG.VIKQEKLGPV.YCQAS	G.VIK[242.14]QEKLGPV.Y	P06537	sp|P06537|GCR_MOUSE,sp|P06537-2|GCR_MOUSE,sp|P06537-3|GCR_MOUSE,sp|P06537-4|GCR_MOUSE,sp|P06537-5|GCR_MOUSE,tr|E9PUR6|E9PUR6_MOUSE,tr|E9PYV1|E9PYV1_MOUSE,tr|E9Q310|E9Q310_MOUSE	1223.72	2	Glucocorticoid receptor OS=Mus musculus GN=Nr3c1 PE=1 SV=1	8.56	0.2988
165	1	HQWYLK(1.000)HEARPL	021417_25471_HG_L.06487.06487.3	6487	KCFEA.HQWYLKHEARPL.ADLRD	A.HQWYLK[242.14]HEARPL.A	Q60953	sp|Q60953|PML_MOUSE,sp|Q60953-2|PML_MOUSE,tr|D3YXR5|D3YXR5_MOUSE,tr|D3Z3A6|D3Z3A6_MOUSE,tr|F7BTZ2|F7BTZ2_MOUSE	1690.87	3	Protein PML OS=Mus musculus GN=Pml PE=1 SV=3	8.6	-0.1081
63	0.9968	DYNIQK(1.000)ES	021417_25471_HG_L.06561.06561.2	6561	GRTLS.DYNIQKES.TLHLV	S.DYNIQK[242.14]ES.T	P62984	sp|P62984|RL40_MOUSE,sp|P62983|RS27A_MOUSE,sp|P0CG49|UBB_MOUSE,sp|P0CG49|UBB_MOUSE,sp|P0CG49|UBB_MOUSE,sp|P0CG49|UBB_MOUSE,sp|P0CG50|UBC_MOUSE,sp|P0CG50|UBC_MOUSE,sp|P0CG50|UBC_MOUSE,sp|P0CG50|UBC_MOUSE,sp|P0CG50|UBC_MOUSE,sp|P0CG50|UBC_MOUSE,sp|P0CG50|UBC_MOUSE,sp|P0CG50|UBC_MOUSE,tr|D3YYZ2|D3YYZ2_MOUSE,tr|A0A0A6YW67|A0A0A6YW67_MOUSE,tr|Q5SX22|Q5SX22_MOUSE,tr|Q5SX22|Q5SX22_MOUSE,tr|Q5SX22|Q5SX22…	1109.5	2	Ubiquitin-60S ribosomal protein L40 OS=Mus musculus GN=Uba52 PE=1 SV=2	4.37	-0.9884
604	0.9929	TLGTK(1.000)GNVQV	021417_25471_HG_L.06918.06918.2	6918	LLESG.TLGTKGNVQV.VIPFL	G.TLGTK[242.14]GNVQV.V	Q02053	sp|Q02053|UBA1_MOUSE,sp|P31254|UBA1Y_MOUSE	1129.61	2	Ubiquitin-like modifier-activating enzyme 1 OS=Mus musculus GN=Uba1 PE=1 SV=1	8.41	-0.1079
99	0.8106	K(1.000)SSSALHITDCHL	021417_25471_HG_L.07002.07002.2	7002	KSNCY.KSSSALHITDCHL.KGNSK	Y.K[242.14]SSSALHITDC[228.06]HL.K	P00683	sp|P00683|RNAS1_MOUSE,tr|Q8C6G3|Q8C6G3_MOUSE	1649.78	2	Ribonuclease pancreatic OS=Mus musculus GN=Rnase1 PE=1 SV=2	6.91	1214.06
526	0.9996	LLK(1.000)SEDK(0.000)IK(0.000)AIPS	021417_25471_HG_L.07031.07031.2	7031	LIHMG.LLKSEDKIKAIPS.LHGPL	G.LLK[242.14]SEDKIKAIPS.L	P46061	sp|P46061|RAGP1_MOUSE	1554.9	2	Ran GTPase-activating protein 1 OS=Mus musculus GN=Rangap1 PE=1 SV=2	8.5	-0.5488
63	0.9903	DYNIQK(1.000)EST	021417_25471_HG_L.07088.07088.2	7088	GRTLS.DYNIQKEST.LHLVL	S.DYNIQK[242.14]EST.L	P62984	sp|P62984|RL40_MOUSE,sp|P62983|RS27A_MOUSE,sp|P0CG49|UBB_MOUSE,sp|P0CG49|UBB_MOUSE,sp|P0CG49|UBB_MOUSE,sp|P0CG49|UBB_MOUSE,sp|P0CG50|UBC_MOUSE,sp|P0CG50|UBC_MOUSE,sp|P0CG50|UBC_MOUSE,sp|P0CG50|UBC_MOUSE,sp|P0CG50|UBC_MOUSE,sp|P0CG50|UBC_MOUSE,sp|P0CG50|UBC_MOUSE,sp|P0CG50|UBC_MOUSE,sp|P0CG50|UBC_MOUSE,tr|D3YYZ2|D3YYZ2_MOUSE,tr|A0A0A6YW67|A0A0A6YW67_MOUSE,tr|Q5SX22|Q5SX22_MOUSE,tr|Q5SX22|Q5SX22_MO…	1210.55	2	Ubiquitin-60S ribosomal protein L40 OS=Mus musculus GN=Uba52 PE=1 SV=2	4.37	0.1007
1375	0.9971	LNVK(1.000)YDQDA	021417_25471_HG_L.07244.07244.2	7244	EKPIR.LNVKYDQDA.SFIAG	R.LNVK[242.14]YDQDA.S	Q6P5D8	sp|Q6P5D8|SMHD1_MOUSE	1178.56	2	Structural maintenance of chromosomes flexible hinge domain-containing protein 1 OS=Mus musculus GN=Smchd1 PE=1 SV=2	4.21	-0.8272
327	0.9907	SVNQIK(1.000)TEPV	021417_25471_HG_L.07309.07309.2	7309	LQEPL.SVNQIKTEPV.DYEFK	L.SVNQIK[242.14]TEPV.D	Q64318	sp|Q64318|ZEB1_MOUSE,tr|E9PXY5|E9PXY5_MOUSE	1227.65	2	Zinc finger E-box-binding homeobox 1 OS=Mus musculus GN=Zeb1 PE=1 SV=1	5.72	-0.6949
735	1	ALENGIK(1.000)NEENTEPG	021417_25471_HG_L.07590.07590.2	7590	QENEA.ALENGIKNEENTEPG.AESAE	A.ALENGIK[242.14]NEENTEPG.A	Q8K310	sp|Q8K310|MATR3_MOUSE,tr|A0A087WSP7|A0A087WSP7_MOUSE,tr|A0A087WQZ1|A0A087WQZ1_MOUSE	1727.8	2	Matrin-3 OS=Mus musculus GN=Matr3 PE=1 SV=1	4.09	-0.1411
63	0.9736	LSDYNIQK(1.000)ES	021417_25471_HG_L.07687.07687.2	7687	EDGRT.LSDYNIQKES.TLHLV	T.LSDYNIQK[242.14]ES.T	P62984	sp|P62984|RL40_MOUSE,sp|P62983|RS27A_MOUSE,sp|P0CG49|UBB_MOUSE,sp|P0CG49|UBB_MOUSE,sp|P0CG49|UBB_MOUSE,sp|P0CG49|UBB_MOUSE,sp|P0CG50|UBC_MOUSE,sp|P0CG50|UBC_MOUSE,sp|P0CG50|UBC_MOUSE,sp|P0CG50|UBC_MOUSE,sp|P0CG50|UBC_MOUSE,sp|P0CG50|UBC_MOUSE,sp|P0CG50|UBC_MOUSE,sp|P0CG50|UBC_MOUSE,tr|D3YYZ2|D3YYZ2_MOUSE,tr|A0A0A6YW67|A0A0A6YW67_MOUSE,tr|Q5SX22|Q5SX22_MOUSE,tr|Q5SX22|Q5SX22_MOUSE,tr|Q5SX22|Q5SX22…	1309.62	2	Ubiquitin-60S ribosomal protein L40 OS=Mus musculus GN=Uba52 PE=1 SV=2	4.37	-0.1861
39	0.9908	QK(1.000)PGQPPK(0.000)L	021417_25471_HG_L.07893.07893.2	7893	LFWYQ.QKPGQPPKL.LIYRV	Q.QK[242.14]PGQPPKL.L	P01649	sp|P01649|KV5AG_MOUSE,sp|P01661|KV3A9_MOUSE,sp|P01674|KV3AM_MOUSE,sp|P01657|KV3A5_MOUSE,sp|P01667|KV3AF_MOUSE,sp|P01673|KV3AL_MOUSE,sp|P01655|KV3A2_MOUSE,sp|P01663|KV3AB_MOUSE,sp|P01666|KV3AE_MOUSE,sp|P01656|KV3A3_MOUSE,sp|P01671|KV3AJ_MOUSE,sp|P01654|KV3A1_MOUSE,sp|P01662|KV3AA_MOUSE,sp|P01668|KV3AG_MOUSE,sp|P01672|KV3AK_MOUSE,sp|P03977|KV3A4_MOUSE,sp|P01660|KV3A8_MOUSE,sp|P01665|KV3AD_MOUSE,sp|…	1088.6	2	Ig kappa chain V-V regions OS=Mus musculus PE=1 SV=1	10	0.1119
330	1	K(1.000)QEMEDDYDYYGQQRVQ	021417_25471_HG_L.08200.08200.3	8200	GNIHI.KQEMEDDYDYYGQQRVQ.ILERN	L.K[242.14]QEM[147.04]EDDYDYYGQQRVQ.L	Q8K0L9	sp|Q8K0L9|ZBT20_MOUSE,sp|Q8K0L9-2|ZBT20_MOUSE	2323.97	3	Zinc finger and BTB domain-containing protein 20 OS=Mus musculus GN=Zbtb20 PE=1 SV=1	4.11	1.4164
63	1	LSDYNIQK(1.000)EST	021417_25471_HG_L.08201.08201.2	8201	EDGRT.LSDYNIQKEST.LHLVL	T.LSDYNIQK[242.14]EST.L	P62984	sp|P62984|RL40_MOUSE,sp|P62983|RS27A_MOUSE,sp|P0CG49|UBB_MOUSE,sp|P0CG49|UBB_MOUSE,sp|P0CG49|UBB_MOUSE,sp|P0CG49|UBB_MOUSE,sp|P0CG50|UBC_MOUSE,sp|P0CG50|UBC_MOUSE,sp|P0CG50|UBC_MOUSE,sp|P0CG50|UBC_MOUSE,sp|P0CG50|UBC_MOUSE,sp|P0CG50|UBC_MOUSE,sp|P0CG50|UBC_MOUSE,sp|P0CG50|UBC_MOUSE,sp|P0CG50|UBC_MOUSE,tr|D3YYZ2|D3YYZ2_MOUSE,tr|A0A0A6YW67|A0A0A6YW67_MOUSE,tr|Q5SX22|Q5SX22_MOUSE,tr|Q5SX22|Q5SX22_MO…	1410.66	2	Ubiquitin-60S ribosomal protein L40 OS=Mus musculus GN=Uba52 PE=1 SV=2	4.37	-0.8641
250	0.9952	NIRIK(1.000)EEPL	021417_25471_HG_L.08260.08260.2	8260	NSFAS.NIRIKEEPL.DDEYD	S.NIRIK[242.14]EEPL.D	A2A791	sp|A2A791|ZMYM4_MOUSE,sp|A2A791-2|ZMYM4_MOUSE	1224.68	2	Zinc finger MYM-type protein 4 OS=Mus musculus GN=Zmym4 PE=1 SV=1	6.14	-0.6966
41	0.9999	NIGQK(1.000)EDFEEA	021417_25471_HG_L.08664.08664.2	8664	IAYLA.NIGQKEDFEEA.RKKAL	A.NIGQK[242.14]EDFEEA.R	P16460	sp|P16460|ASSY_MOUSE,tr|J3QNG0|J3QNG0_MOUSE	1392.62	2	Argininosuccinate synthase OS=Mus musculus GN=Ass1 PE=1 SV=1	4	-1.7506
804	1	RMNDAFGDTK(1.000)FSA	021417_25471_HG_L.08754.08754.3	8754	RFFET.RMNDAFGDTKFSA.VLVEP	T.RM[147.04]NDAFGDTK[242.14]FSA.V	Q62318	sp|Q62318|TIF1B_MOUSE	1588.69	3	Transcription intermediary factor 1-beta OS=Mus musculus GN=Trim28 PE=1 SV=3	5.96	-1.1504
1085	0.9999	K(1.000)AEVEDIEEGPT	021417_25471_HG_L.08774.08774.2	8774	ADREV.KAEVEDIEEGPT.ELPPL	V.K[242.14]AEVEDIEEGPT.E	Q80WC3	sp|Q80WC3|TNC18_MOUSE,sp|Q80WC3-2|TNC18_MOUSE,sp|Q80WC3-3|TNC18_MOUSE,tr|D3YV17|D3YV17_MOUSE,tr|F6Z7L1|F6Z7L1_MOUSE	1429.66	2	Trinucleotide repeat-containing gene 18 protein OS=Mus musculus GN=Tnrc18 PE=1 SV=2	3.91	0.4263
330	1	K(1.000)QEMEDDYDYYG	021417_25471_HG_L.08952.08952.2	8952	GNIHI.KQEMEDDYDYYG.QQRVQ	L.K[242.14]QEM[147.04]EDDYDYYG.Q	Q8K0L9	sp|Q8K0L9|ZBT20_MOUSE,sp|Q8K0L9-2|ZBT20_MOUSE	1684.62	2	Zinc finger and BTB domain-containing protein 20 OS=Mus musculus GN=Zbtb20 PE=1 SV=1	3.77	-1.0133
750	0.9925	RLQEK(1.000)LSPPYSSPQ	021417_25471_HG_L.09029.09029.3	9029	TLIRA.RLQEKLSPPYSSPQ.EFAQD	A.RLQEK[242.14]LSPPYSSPQ.E	Q62318	sp|Q62318|TIF1B_MOUSE	1742.9	3	Transcription intermediary factor 1-beta OS=Mus musculus GN=Trim28 PE=1 SV=3	8.59	0.4195
330	0.9982	NIHIK(1.000)QEMEDDYDYYGQQR	021417_25471_HG_L.09046.09046.3	9046	QTLVG.NIHIKQEMEDDYDYYGQQR.VQILE	G.NIHIK[242.14]QEM[147.04]EDDYDYYGQQR.V	Q8K0L9	sp|Q8K0L9|ZBT20_MOUSE,sp|Q8K0L9-2|ZBT20_MOUSE	2574.11	3	Zinc finger and BTB domain-containing protein 20 OS=Mus musculus GN=Zbtb20 PE=1 SV=1	4.43	-0.8526
330	1	IK(1.000)QEMEDDYDYYGQQRVQ	021417_25471_HG_L.09148.09148.3	9148	VGNIH.IKQEMEDDYDYYGQQRVQ.ILERN	H.IK[242.14]QEM[147.04]EDDYDYYGQQRVQ.L	Q8K0L9	sp|Q8K0L9|ZBT20_MOUSE,sp|Q8K0L9-2|ZBT20_MOUSE	2437.05	3	Zinc finger and BTB domain-containing protein 20 OS=Mus musculus GN=Zbtb20 PE=1 SV=1	4.11	0.1501
330	1	GNIHIK(1.000)QEMEDDYDYYGQQRVQ	021417_25471_HG_L.09687.09687.4	9687	IQTLV.GNIHIKQEMEDDYDYYGQQRVQ.ILERN	V.GNIHIK[242.14]QEM[147.04]EDDYDYYGQQRVQ.L	Q8K0L9	sp|Q8K0L9|ZBT20_MOUSE,sp|Q8K0L9-2|ZBT20_MOUSE	2858.26	4	Zinc finger and BTB domain-containing protein 20 OS=Mus musculus GN=Zbtb20 PE=1 SV=1	4.43	-0.6824
330	1	NIHIK(1.000)QEMEDDYDYYGQQRVQ	021417_25471_HG_L.09873.09873.4	9873	QTLVG.NIHIKQEMEDDYDYYGQQRVQ.ILERN	G.NIHIK[242.14]QEM[147.04]EDDYDYYGQQRVQ.L	Q8K0L9	sp|Q8K0L9|ZBT20_MOUSE,sp|Q8K0L9-2|ZBT20_MOUSE	2801.24	4	Zinc finger and BTB domain-containing protein 20 OS=Mus musculus GN=Zbtb20 PE=1 SV=1	4.43	-0.2611
250	1	NIRIK(1.000)EEPLDDEYDRA	021417_25471_HG_L.09948.09948.4	9948	NSFAS.NIRIKEEPLDDEYDRA.VAPQQ	S.NIRIK[242.14]EEPLDDEYDRA.V	A2A791	sp|A2A791|ZMYM4_MOUSE,sp|A2A791-2|ZMYM4_MOUSE	2089.01	4	Zinc finger MYM-type protein 4 OS=Mus musculus GN=Zmym4 PE=1 SV=1	4.3	-0.6999
330	1	IK(1.000)QEMEDDYDYYG	021417_25471_HG_L.10166.10166.2	10166	VGNIH.IKQEMEDDYDYYG.QQRVQ	H.IK[242.14]QEM[147.04]EDDYDYYG.Q	Q8K0L9	sp|Q8K0L9|ZBT20_MOUSE,sp|Q8K0L9-2|ZBT20_MOUSE	1797.7	2	Zinc finger and BTB domain-containing protein 20 OS=Mus musculus GN=Zbtb20 PE=1 SV=1	3.77	557.095
703	0.9959	NVPIIK(1.000)TEPT	021417_25471_HG_L.10194.10194.2	10194	TYLPA.NVPIIKTEPT.DDFEP	A.NVPIIK[242.14]TEPT.D	Q6P7T9	tr|Q6P7T9|Q6P7T9_MOUSE,tr|B5B2N7|B5B2N7_MOUSE,tr|B5B2N2|B5B2N2_MOUSE	1224.67	2	Nuclear factor of activated T-cells c1 isoform IA-IXS OS=Mus musculus GN=Nfatc1 PE=1 SV=1	6	-0.398
369	0.9948	HESK(1.000)PFFAV	021417_25471_HG_L.10321.10321.2	10321	NEGIM.HESKPFFAV.QFHPE	M.HESK[242.14]PFFAV.Q	Q8C196	sp|Q8C196|CPSM_MOUSE	1174.58	2	Carbamoyl-phosphate synthase [ammonia], mitochondrial OS=Mus musculus GN=Cps1 PE=1 SV=2	6.75	-0.5187
216	0.9568	NHLEYEDQYK(1.000)DDNFGEG	021417_25471_HG_L.10749.10749.3	10749	LNEKM.NHLEYEDQYKDDNFGEG.NDGGI	M.NHLEYEDQYK[242.14]DDNFGEG.N	Q61550	sp|Q61550|RAD21_MOUSE	2185.88	3	Double-strand-break repair protein rad21 homolog OS=Mus musculus GN=Rad21 PE=1 SV=3	4.01	0.3346
330	0.9832	NIHIK(1.000)QEMEDDYDYYG	021417_25471_HG_L.10815.10815.3	10815	QTLVG.NIHIKQEMEDDYDYYG.QQRVQ	G.NIHIK[242.14]QEM[147.04]EDDYDYYG.Q	Q8K0L9	sp|Q8K0L9|ZBT20_MOUSE,sp|Q8K0L9-2|ZBT20_MOUSE	2161.89	3	Zinc finger and BTB domain-containing protein 20 OS=Mus musculus GN=Zbtb20 PE=1 SV=1	4.1	-0.4229
575	1	IGAPPAAPEGPETK(1.000)PV	021417_25471_HG_L.10952.10952.2	10952	ETEAA.IGAPPAAPEGPETKPV.LMPLT	A.IGAPPAAPEGPETK[242.14]PV.L	Q62318	sp|Q62318|TIF1B_MOUSE	1643.85	2	Transcription intermediary factor 1-beta OS=Mus musculus GN=Trim28 PE=1 SV=3	4.53	1.1867
718	1	DK(1.000)IEELDQENEA	021417_25471_HG_L.10960.10960.2	10960	KLKKV.DKIEELDQENEA.ALENG	V.DK[242.14]IEELDQENEA.A	Q8K310	sp|Q8K310|MATR3_MOUSE,tr|A0A087WSP7|A0A087WSP7_MOUSE,tr|A0A087WQZ1|A0A087WQZ1_MOUSE	1545.68	2	Matrin-3 OS=Mus musculus GN=Matr3 PE=1 SV=1	3.77	0.1577
750	0.9988	LQEK(1.000)LSPPYSSPQ	021417_25471_HG_L.11084.11084.2	11084	LIRAR.LQEKLSPPYSSPQ.EFAQD	R.LQEK[242.14]LSPPYSSPQ.E	Q62318	sp|Q62318|TIF1B_MOUSE	1586.79	2	Transcription intermediary factor 1-beta OS=Mus musculus GN=Trim28 PE=1 SV=3	6	-0.3073
289	1	IK(1.000)SEYPDPYSSSPESM	021417_25471_HG_L.11097.11097.2	11097	FPSRA.IKSEYPDPYSSSPESM.MGYSY	A.IK[242.14]SEYPDPYSSSPESM[147.04].M	P45448	sp|P45448|NR5A2_MOUSE,tr|A0A0A6YY04|A0A0A6YY04_MOUSE,tr|Q1WLP7|Q1WLP7_MOUSE	1945.83	2	Nuclear receptor subfamily 5 group A member 2 OS=Mus musculus GN=Nr5a2 PE=1 SV=3	4.14	0.2507
718	1	DK(1.000)IEELDQENEAA	021417_25471_HG_L.11357.11357.2	11357	KLKKV.DKIEELDQENEAA.LENGI	V.DK[242.14]IEELDQENEAA.L	Q8K310	sp|Q8K310|MATR3_MOUSE,tr|A0A087WSP7|A0A087WSP7_MOUSE,tr|A0A087WQZ1|A0A087WQZ1_MOUSE	1616.72	2	Matrin-3 OS=Mus musculus GN=Matr3 PE=1 SV=1	3.77	-0.8295
575	1	AIGAPPAAPEGPETK(1.000)PV	021417_25471_HG_L.11622.11622.2	11622	EETEA.AIGAPPAAPEGPETKPV.LMPLT	A.AIGAPPAAPEGPETK[242.14]PV.L	Q62318	sp|Q62318|TIF1B_MOUSE	1714.89	2	Transcription intermediary factor 1-beta OS=Mus musculus GN=Trim28 PE=1 SV=3	4.53	-0.7821
63	0.9973	DYNIQK(1.000)ESTL	021417_25471_HG_L.11854.11854.2	11854	GRTLS.DYNIQKESTL.HLVLR	S.DYNIQK[242.14]ESTL.H	P62984	sp|P62984|RL40_MOUSE,sp|P62983|RS27A_MOUSE,sp|P0CG49|UBB_MOUSE,sp|P0CG49|UBB_MOUSE,sp|P0CG49|UBB_MOUSE,sp|P0CG49|UBB_MOUSE,sp|P0CG50|UBC_MOUSE,sp|P0CG50|UBC_MOUSE,sp|P0CG50|UBC_MOUSE,sp|P0CG50|UBC_MOUSE,sp|P0CG50|UBC_MOUSE,sp|P0CG50|UBC_MOUSE,sp|P0CG50|UBC_MOUSE,sp|P0CG50|UBC_MOUSE,sp|P0CG50|UBC_MOUSE,tr|D3YYZ2|D3YYZ2_MOUSE,tr|A0A0A6YW67|A0A0A6YW67_MOUSE,tr|Q5SX22|Q5SX22_MOUSE,tr|Q5SX22|Q5SX22_MO…	1323.63	2	Ubiquitin-60S ribosomal protein L40 OS=Mus musculus GN=Uba52 PE=1 SV=2	4.37	-0.7367
40	0.9997	LIAGDTK(1.000)FPA	021417_25471_HG_L.11985.11985.2	11985	FCDVT.LIAGDTKFPA.HRSVL	T.LIAGDTK[242.14]FPA.H	Q5F293	sp|Q5F293|ZBTB4_MOUSE,tr|Q14DI5|Q14DI5_MOUSE,tr|Q5F296|Q5F296_MOUSE,tr|B0QZJ3|B0QZJ3_MOUSE,tr|B0QZJ2|B0QZJ2_MOUSE,tr|Q5F295|Q5F295_MOUSE	1145.61	2	Zinc finger and BTB domain-containing protein 4 OS=Mus musculus GN=Zbtb4 PE=2 SV=1	5.84	-1.8083
582	1	GVEIK(1.000)VEPTEPEPG	021417_25471_HG_L.12113.12113.2	12113	DIRDS.GVEIKVEPTEPEPG.MSGAE	S.GVEIK[242.14]VEPTEPEPG.M	Q8R3B7	sp|Q8R3B7|BRD8_MOUSE,sp|Q8R3B7-2|BRD8_MOUSE,tr|D3YZC8|D3YZC8_MOUSE,tr|D3YZC7|D3YZC7_MOUSE	1593.79	2	Bromodomain-containing protein 8 OS=Mus musculus GN=Brd8 PE=1 SV=2	4.09	-0.5355
1309	0.7053	GFSPEVK(1.000)EELNGS	021417_25471_HG_L.12144.12144.2	12144	SEVNT.GFSPEVKEELNGS.FLNQT	T.GFSPEVK[242.14]EELNGS.F	Q8BTI8	sp|Q8BTI8|SRRM2_MOUSE,sp|Q8BTI8-2|SRRM2_MOUSE,sp|Q8BTI8-3|SRRM2_MOUSE	1505.7	2	Serine\arginine repetitive matrix protein 2 OS=Mus musculus GN=Srrm2 PE=1 SV=3	4.25	-9.7967
867	1	GQDYK(1.000)IPIDSMT	021417_25471_HG_L.12269.12269.2	12269	LQSKS.GQDYKIPIDSMT.NEMEQ	S.GQDYK[242.14]IPIDSM[147.04]T.N	Q7TQK1	sp|Q7TQK1|INT7_MOUSE,tr|A0A0R4J0E4|A0A0R4J0E4_MOUSE	1496.68	2	Integrator complex subunit 7 OS=Mus musculus GN=Ints7 PE=1 SV=1	4.21	-0.0815
108	1	GIK(1.000)LDQGGAPLAGT	021417_25471_HG_L.12441.12441.2	12441	KGIVV.GIKLDQGGAPLAGT.NKETT	V.GIK[242.14]LDQGGAPLAGT.N	Q91Y97	sp|Q91Y97|ALDOB_MOUSE	1410.75	2	Fructose-bisphosphate aldolase B OS=Mus musculus GN=Aldob PE=1 SV=3	5.84	-0.432
451	0.9298	IK(1.000)TEEQEEEEEEEEEDELPQHLQS	021417_25471_HG_L.12461.12461.3	12461	TEGIV.IKTEEQEEEEEEEEEDELPQHLQS.LGQLS	V.IK[242.14]TEEQEEEEEEEEEDELPQHLQS.L	G5E8L5	tr|G5E8L5|G5E8L5_MOUSE,tr|B9EKF4|B9EKF4_MOUSE	3069.31	3	MCG140820 OS=Mus musculus GN=Zfp777 PE=1 SV=1	3.76	-1.788
83	0.9906	AFNEGLK(0.000)NLDNLK(1.000)GT	021417_25471_HG_L.12650.12650.3	12650	KKVIT.AFNEGLKNLDNLKGT.FASLS	T.AFNEGLKNLDNLK[242.14]GT.F	P02089	sp|P02089|HBB2_MOUSE	1746.89	3	Hemoglobin subunit beta-2 OS=Mus musculus GN=Hbb-b2 PE=1 SV=2	6.11	-0.8371
575	1	EAAIGAPPAAPEGPETK(1.000)PV	021417_25471_HG_L.12704.12704.2	12704	KEEET.EAAIGAPPAAPEGPETKPV.LMPLT	T.EAAIGAPPAAPEGPETK[242.14]PV.L	Q62318	sp|Q62318|TIF1B_MOUSE	1914.97	2	Transcription intermediary factor 1-beta OS=Mus musculus GN=Trim28 PE=1 SV=3	4.25	0.4457
1309	1	NTGFSPEVK(1.000)EELNGS	021417_25471_HG_L.12706.12706.2	12706	PVSEV.NTGFSPEVKEELNGS.FLNQT	V.NTGFSPEVK[242.14]EELNGS.F	Q8BTI8	sp|Q8BTI8|SRRM2_MOUSE,sp|Q8BTI8-2|SRRM2_MOUSE,sp|Q8BTI8-3|SRRM2_MOUSE	1720.79	2	Serine\arginine repetitive matrix protein 2 OS=Mus musculus GN=Srrm2 PE=1 SV=3	4.25	-0.1417
c(626, 631)	0.9839	FFDLK(1.000)IDNEK(1.000)	021417_25471_HG_L.12962.12962.2	12962	DRTLV.FFDLKIDNEK.N----	V.FFDLK[242.14]IDNEK[242.14].N	D3Z3A6	tr|D3Z3A6|D3Z3A6_MOUSE,tr|F7BTZ2|F7BTZ2_MOUSE	1495.73	2	Protein PML OS=Mus musculus GN=Pml PE=1 SV=1	4.56	-1.7931
750	0.9979	RLQEK(1.000)LSPPYSSPQEFA	021417_25471_HG_L.13044.13044.3	13044	TLIRA.RLQEKLSPPYSSPQEFA.QDVGR	A.RLQEK[242.14]LSPPYSSPQEFA.Q	Q62318	sp|Q62318|TIF1B_MOUSE	2090.04	3	Transcription intermediary factor 1-beta OS=Mus musculus GN=Trim28 PE=1 SV=3	6.14	-0.7873
240	1	VK(1.000)EESEDPDYYQYNIQG	021417_25471_HG_L.13199.13199.2	13199	MAAVT.VKEESEDPDYYQYNIQG.PSETD	T.VK[242.14]EESEDPDYYQYNIQG.P	Q9ESZ8	sp|Q9ESZ8|GTF2I_MOUSE,sp|Q9ESZ8-2|GTF2I_MOUSE,sp|Q9ESZ8-4|GTF2I_MOUSE,sp|Q9ESZ8-6|GTF2I_MOUSE,tr|Q3UHU8|Q3UHU8_MOUSE	2189.94	2	General transcription factor II-I OS=Mus musculus GN=Gtf2i PE=1 SV=3	3.83	1.0024
199	1	ILENPK(1.000)NQAPPGLYT	021417_25471_HG_L.13230.13230.2	13230	SYEAG.ILENPKNQAPPGLYT.KTQDP	G.ILENPK[242.14]NQAPPGLYT.K	P16460	sp|P16460|ASSY_MOUSE,tr|J3QNG0|J3QNG0_MOUSE	1767.92	2	Argininosuccinate synthase OS=Mus musculus GN=Ass1 PE=1 SV=1	6	0.2759
240	1	TVK(1.000)EESEDPDYYQYNIQGS	021417_25471_HG_L.13376.13376.2	13376	EMAAV.TVKEESEDPDYYQYNIQGS.HHSSE	V.TVK[242.14]EESEDPDYYQYNIQGS.H	Q9ESZ8-2	sp|Q9ESZ8-2|GTF2I_MOUSE,sp|Q9ESZ8-4|GTF2I_MOUSE,tr|Q3UHU8|Q3UHU8_MOUSE	2378.02	2	Isoform 2 of General transcription factor II-I OS=Mus musculus GN=Gtf2i	3.83	419.986
224	0.9971	NGQLFSK(1.000)PEVV	021417_25471_HG_L.13610.13610.2	13610	LLEGS.NGQLFSKPEVV.KQKYE	S.NGQLFSK[242.14]PEVV.K	Q8K0G8	sp|Q8K0G8|ESRP2_MOUSE,tr|D3Z139|D3Z139_MOUSE	1330.69	2	Epithelial splicing regulatory protein 2 OS=Mus musculus GN=Esrp2 PE=1 SV=1	6	-0.6412
676	0.9973	VLPDLK(1.000)EEDGSLS	021417_25471_HG_L.13659.13659.2	13659	CSLCH.VLPDLKEEDGSLS.LDGAD	H.VLPDLK[242.14]EEDGSLS.L	Q62318	sp|Q62318|TIF1B_MOUSE	1514.75	2	Transcription intermediary factor 1-beta OS=Mus musculus GN=Trim28 PE=1 SV=3	3.92	-0.3219
155	0.9848	VEVK(0.993)QEEDIK(0.007)PSPPLVSNPQLS	021417_25471_HG_L.13762.13762.3	13762	PVAIT.VEVKQEEDIKPSPPLVSNPQLS.DTLEQ	T.VEVK[242.14]QEEDIKPSPPLVSNPQLS.D	Q8BKE5	sp|Q8BKE5|FSBP_MOUSE,sp|Q8BKE5-2|FSBP_MOUSE	2546.32	3	Fibrinogen silencer-binding protein OS=Mus musculus GN=Fsbp PE=2 SV=1	4.41	393.946
121	0.9977	VSPFSPGPGIK(1.000)EEPV	021417_25471_HG_L.14570.14570.2	14570	KMYPS.VSPFSPGPGIKEEPV.PLTIL	S.VSPFSPGPGIK[242.14]EEPV.P	Q9WTN3	sp|Q9WTN3|SRBP1_MOUSE,sp|Q9WTN3-3|SRBP1_MOUSE,tr|F6XZS9|F6XZS9_MOUSE,tr|A0A0A0MQK3|A0A0A0MQK3_MOUSE	1652.84	2	Sterol regulatory element-binding protein 1 OS=Mus musculus GN=Srebf1 PE=1 SV=4	4.53	-1.1802
42	0.9997	LENPDIK(1.000)YPL	021417_25471_HG_L.14678.14678.2	14678	TPAIT.LENPDIKYPL.RLIDK	T.LENPDIK[242.14]YPL.R	Q9DCN2	sp|Q9DCN2|NB5R3_MOUSE,sp|Q9DCN2-2|NB5R3_MOUSE,tr|F2Z456|F2Z456_MOUSE,tr|A0A0A0MQM3|A0A0A0MQM3_MOUSE	1314.68	2	NADH-cytochrome b5 reductase 3 OS=Mus musculus GN=Cyb5r3 PE=1 SV=3	4.37	-0.8344
750	1	RLQEK(1.000)LSPPYSSPQEFAQDVG	021417_25471_HG_L.14877.14877.3	14877	TLIRA.RLQEKLSPPYSSPQEFAQDVG.RMFKQ	A.RLQEK[242.14]LSPPYSSPQEFAQDVG.R	Q62318	sp|Q62318|TIF1B_MOUSE	2489.22	3	Transcription intermediary factor 1-beta OS=Mus musculus GN=Trim28 PE=1 SV=3	4.68	-0.4408
94	0.7218	LTPWLK(1.000)QEESEVA	021417_25471_HG_L.14963.14963.2	14963	LFIPS.LTPWLKQEESEVA.ESAVP	S.LTPWLK[242.14]QEESEVA.E	E9Q2S7	tr|E9Q2S7|E9Q2S7_MOUSE,tr|A0A1L1SR49|A0A1L1SR49_MOUSE	1642.82	2	Zinc finger protein 266 OS=Mus musculus GN=Zfp266 PE=1 SV=1	4.25	1216.97
750	0.9981	LQEK(1.000)LSPPYSSPQEFA	021417_25471_HG_L.15006.15006.2	15006	LIRAR.LQEKLSPPYSSPQEFA.QDVGR	R.LQEK[242.14]LSPPYSSPQEFA.Q	Q62318	sp|Q62318|TIF1B_MOUSE	1933.94	2	Transcription intermediary factor 1-beta OS=Mus musculus GN=Trim28 PE=1 SV=3	4.53	0.0631
2060	1	K(1.000)VEPQEGSDNPENPDDFLV	021417_25471_HG_L.15686.15686.2	15686	KCVKV.KVEPQEGSDNPENPDDFLV.LSKDS	V.K[242.14]VEPQEGSDNPENPDDFLV.L	A2AWL7	sp|A2AWL7|MGAP_MOUSE,sp|A2AWL7-2|MGAP_MOUSE,sp|A2AWL7-3|MGAP_MOUSE,tr|H7BX50|H7BX50_MOUSE,tr|E9QLG3|E9QLG3_MOUSE	2242	2	MAX gene-associated protein OS=Mus musculus GN=Mga PE=2 SV=1	3.71	-1.4144
546	0.9934	WLDTK(1.000)PVLPT	021417_25471_HG_L.15773.15773.2	15773	KPVTS.WLDTKPVLPT.LTTSV	S.WLDTK[242.14]PVLPT.L	Q9ER74	sp|Q9ER74|SALL1_MOUSE,tr|Q6P5E3|Q6P5E3_MOUSE	1282.69	2	Sal-like protein 1 OS=Mus musculus GN=Sall1 PE=1 SV=1	5.84	-1.0452
113	0.9867	SSTEDIK(1.000)PPLGLNGV	021417_25471_HG_L.15788.15788.2	15788	PMNPV.SSTEDIKPPLGLNGV.LKVPA	V.SSTEDIK[242.14]PPLGLNGV.L	P28700	sp|P28700|RXRA_MOUSE,tr|Q6LC96|Q6LC96_MOUSE,tr|A2AJP2|A2AJP2_MOUSE	1639.84	2	Retinoic acid receptor RXR-alpha OS=Mus musculus GN=Rxra PE=1 SV=1	4.37	-0.6691
381	1	IK(1.000)EEPLDDYDYELG	021417_25471_HG_L.15886.15886.2	15886	NFNVV.IKEEPLDDYDYELG.ECPEG	V.IK[242.14]EEPLDDYDYELG.E	A2AWL7	sp|A2AWL7|MGAP_MOUSE,sp|A2AWL7-2|MGAP_MOUSE,sp|A2AWL7-3|MGAP_MOUSE,sp|A2AWL7-4|MGAP_MOUSE,tr|H7BX50|H7BX50_MOUSE,tr|E9QLG3|E9QLG3_MOUSE	1811.81	2	MAX gene-associated protein OS=Mus musculus GN=Mga PE=2 SV=1	3.71	551.421
92	0.9996	SNPDLK(1.000)LWEIG	021417_25471_HG_L.17303.17303.2	17303	DQVKA.SNPDLKLWEIG.KIIGG	A.SNPDLK[242.14]LWEIG.K	O54941	sp|O54941|SMCE1_MOUSE	1384.7	2	SWI\SNF-related matrix-associated actin-dependent regulator of chromatin subfamily E member 1 OS=Mus musculus GN=Smarce1 PE=1 SV=1	4.37	-0.088
332	1	K(1.000)QFPTVPYLLG	021417_25471_HG_L.17964.17964.2	17964	KLLAN.KQFPTVPYLLG.VTNHE	N.K[242.14]QFPTVPYLLG.V	Q63880	sp|Q63880|EST3A_MOUSE	1375.75	2	Carboxylesterase 3A OS=Mus musculus GN=Ces3a PE=1 SV=2	8.59	-0.443
923	0.7946	CEK(0.005)NGNPK(0.995)QP	021417_25471_HG_L.19230.19230.2	19230	RNMIK.CEKNGNPKQP.SPNGN	K.C[228.06]EKNGNPK[242.14]QP.S	Q8CCH7	sp|Q8CCH7|FOG2_MOUSE,sp|Q8CCH7-3|FOG2_MOUSE	1352.61	2	Zinc finger protein ZFPM2 OS=Mus musculus GN=Zfpm2 PE=1 SV=2	8.2	3.3342
62	0.9766	HGSAQVK(0.000)GHGK(0.000)K(1.000)V	021417_25472_HG_L.02649.02649.2	2649	HFDVS.HGSAQVKGHGKKV.ADALA	S.HGSAQVKGHGKK[242.14]V.A	P01942	sp|P01942|HBA_MOUSE,tr|Q91VB8|Q91VB8_MOUSE	1445.79	2	Hemoglobin subunit alpha OS=Mus musculus GN=Hba PE=1 SV=2	10.3	1.7706
48	0.9971	GK(1.000)QLEDGRTL	021417_25472_HG_L.03467.03467.2	3467	RLIFA.GKQLEDGRTL.SDYNI	A.GK[242.14]QLEDGRTL.S	P62984	sp|P62984|RL40_MOUSE,sp|P62983|RS27A_MOUSE,sp|P0CG49|UBB_MOUSE,sp|P0CG49|UBB_MOUSE,sp|P0CG49|UBB_MOUSE,sp|P0CG49|UBB_MOUSE,sp|P0CG50|UBC_MOUSE,sp|P0CG50|UBC_MOUSE,sp|P0CG50|UBC_MOUSE,sp|P0CG50|UBC_MOUSE,sp|P0CG50|UBC_MOUSE,sp|P0CG50|UBC_MOUSE,sp|P0CG50|UBC_MOUSE,sp|P0CG50|UBC_MOUSE,sp|P0CG50|UBC_MOUSE,tr|D3YYZ2|D3YYZ2_MOUSE,tr|A0A0A6YW67|A0A0A6YW67_MOUSE,tr|Q5SX22|Q5SX22_MOUSE,tr|Q5SX22|Q5SX22_MO…	1229.64	2	Ubiquitin-60S ribosomal protein L40 OS=Mus musculus GN=Uba52 PE=1 SV=2	6.07	-0.3964
520	0.9959	ALPQVK(1.000)QETA	021417_25472_HG_L.06389.06389.2	6389	PSWVV.ALPQVKQETA.DAPEE	V.ALPQVK[242.14]QETA.D	Q9Z2E2	sp|Q9Z2E2|MBD1_MOUSE,sp|Q9Z2E2-2|MBD1_MOUSE,sp|Q9Z2E2-3|MBD1_MOUSE,sp|Q9Z2E2-4|MBD1_MOUSE,sp|Q9Z2E2-5|MBD1_MOUSE,tr|A0A0R4J159|A0A0R4J159_MOUSE	1197.64	2	Methyl-CpG-binding domain protein 1 OS=Mus musculus GN=Mbd1 PE=1 SV=2	6.05	0.2035
386	0.8995	SDESGGGSPK(1.000)PSP	021417_25472_HG_L.08707.08707.2	8707	MGDED.SDESGGGSPKPSP.KTAAR	D.SDESGGGSPK[242.14]PSP.K	B1AZP2	sp|B1AZP2|DLGP4_MOUSE,sp|B1AZP2-2|DLGP4_MOUSE,tr|B7ZNS2|B7ZNS2_MOUSE	1314.57	2	Disks large-associated protein 4 OS=Mus musculus GN=Dlgap4 PE=1 SV=1	4.37	2.6888
41	1	K(1.000)TYFPHFDVS	021417_25472_HG_L.09574.09574.2	9574	SFPTT.KTYFPHFDVS.HGSAQ	T.K[242.14]TYFPHFDVS.H	P01942	sp|P01942|HBA_MOUSE,tr|Q91VB8|Q91VB8_MOUSE	1353.64	2	Hemoglobin subunit alpha OS=Mus musculus GN=Hba PE=1 SV=2	6.74	0.09
494	0.9762	GIK(1.000)QEPDDGSYFPET	021417_25472_HG_L.10015.10015.2	10015	SAFPG.GIKQEPDDGSYFPET.SIPSS	G.GIK[242.14]QEPDDGSYFPET.S	Q8VII8	sp|Q8VII8|MCR_MOUSE,tr|A3KN90|A3KN90_MOUSE,tr|E9Q8M8|E9Q8M8_MOUSE,tr|D6RIL1|D6RIL1_MOUSE,tr|D3Z473|D3Z473_MOUSE	1795.79	2	Mineralocorticoid receptor OS=Mus musculus GN=Nr3c2 PE=1 SV=2	3.92	0.679
240	1	VK(1.000)EESEDPDYYQYNIQGS	021417_25472_HG_L.10122.10122.2	10122	MAAVT.VKEESEDPDYYQYNIQGS.HHSSE	T.VK[242.14]EESEDPDYYQYNIQGS.H	Q9ESZ8-2	sp|Q9ESZ8-2|GTF2I_MOUSE,sp|Q9ESZ8-4|GTF2I_MOUSE,tr|Q3UHU8|Q3UHU8_MOUSE	2276.97	2	Isoform 2 of General transcription factor II-I OS=Mus musculus GN=Gtf2i	3.83	440.419
83	0.9999	AFNDGLNHLDSLK(1.000)GT	021417_25472_HG_L.10175.10175.2	10175	KKVIT.AFNDGLNHLDSLKGT.FASLS	T.AFNDGLNHLDSLK[242.14]GT.F	P02088	sp|P02088|HBB1_MOUSE,tr|A8DUK4|A8DUK4_MOUSE,tr|E9Q223|E9Q223_MOUSE	1714.83	2	Hemoglobin subunit beta-1 OS=Mus musculus GN=Hbb-b1 PE=1 SV=2	5.21	0.4977
664	0.9956	K(1.000)EEPLDPEEAEGPL	021417_25472_HG_L.11017.11017.2	11017	HPIHV.KEEPLDPEEAEGPL.SLVTT	V.K[242.14]EEPLDPEEAEGPL.S	P58462	sp|P58462|FOXP1_MOUSE,sp|P58462-2|FOXP1_MOUSE,sp|P58462-3|FOXP1_MOUSE,sp|P58462-4|FOXP1_MOUSE,sp|P58462-5|FOXP1_MOUSE,tr|E2S038|E2S038_MOUSE,tr|A0A0R4J1H9|A0A0R4J1H9_MOUSE,tr|A0A0R4J282|A0A0R4J282_MOUSE,tr|H3BLF2|H3BLF2_MOUSE,tr|H3BJM1|H3BJM1_MOUSE,tr|D3Z6Q3|D3Z6Q3_MOUSE,tr|D3Z6Q4|D3Z6Q4_MOUSE,tr|H3BJ24|H3BJ24_MOUSE,tr|H3BL33|H3BL33_MOUSE	1665.77	2	Forkhead box protein P1 OS=Mus musculus GN=Foxp1 PE=1 SV=1	3.83	0.2928
273	0.9809	QGLLDRVK(1.000)DEPDNA	021417_25472_HG_L.11280.11280.2	11280	AVAPQ.QGLLDRVKDEPDNA.QEYSH	Q.QGLLDRVK[242.14]DEPDNA.Q	A2A791	sp|A2A791|ZMYM4_MOUSE,sp|A2A791-2|ZMYM4_MOUSE,tr|F6VYE2|F6VYE2_MOUSE	1665.8	2	Zinc finger MYM-type protein 4 OS=Mus musculus GN=Zmym4 PE=1 SV=1	4.23	0
309	0.985	FMTEHFPYFK(1.000)T	021417_25472_HG_L.12274.12274.2	12274	SEIYN.FMTEHFPYFKT.APDGW	N.FMTEHFPYFK[242.14]T.A	Q61575	sp|Q61575|FOXN1_MOUSE	1560.71	2	Forkhead box protein N1 OS=Mus musculus GN=Foxn1 PE=1 SV=1	6.75	1.406
252	0.9847	VK(1.000)PGLPYLDMV	021417_25472_HG_L.13153.13153.2	13153	ADMLM.VKPGLPYLDMV.REVKD	M.VK[242.14]PGLPYLDM[147.04]V.R	P10518	sp|P10518|HEM2_MOUSE	1360.71	2	Delta-aminolevulinic acid dehydratase OS=Mus musculus GN=Alad PE=1 SV=1	5.81	-2.5082
359	0.8815	RIYDDYK(1.000)YIH	021417_25472_HG_L.13517.13517.2	13517	ARTVR.RIYDDYKYIH.CGRHP	R.RIYDDYK[242.14]YIH.C	Q8CBX0	sp|Q8CBX0|CSC1_MOUSE	1498.72	2	Calcium permeable stress-gated cation channel 1 OS=Mus musculus GN=Tmem63c PE=1 SV=1	6.74	-7.3207
413	0.9978	SDEELDAMFPEGYK(1.000)VLPPPA	021417_25472_HG_L.15636.15636.3	15636	RNRPL.SDEELDAMFPEGYKVLPPPA.GYVPI	L.SDEELDAM[147.04]FPEGYK[242.14]VLPPPA.G	Q99NB9	sp|Q99NB9|SF3B1_MOUSE,tr|G5E866|G5E866_MOUSE	2334.07	3	Splicing factor 3B subunit 1 OS=Mus musculus GN=Sf3b1 PE=1 SV=1	3.83	-0.3134
155	0.8514	FMEEVK(0.001)SK(0.999)	021417_25472_HG_L.16682.16682.2	16682	ETHAA.FMEEVKSK.GPYIS	A.FMEEVKSK[242.14].G	Q05AA6	sp|Q05AA6|DRP2_MOUSE,tr|B1AV35|B1AV35_MOUSE	1110.54	2	Dystrophin-related protein 2 OS=Mus musculus GN=Drp2 PE=1 SV=1	6.14	902.846
82	0.6843	CYK(0.000)TK(1.000)QS	021417_25472_HG_L.16771.16771.2	16771	SFPNP.CYKTKQS.PKSGG	P.C[228.06]YKTK[242.14]QS.P	Q9CWJ3	sp|Q9CWJ3|KTBL1_MOUSE	1095.5	2	KATNB1-like protein 1 OS=Mus musculus GN=Katnbl1 PE=2 SV=1	9.2	2.1133
c(77, 86)	0.8174	PADK(1.000)GVLATCYNK(1.000)	021417_25472_HG_L.19029.19029.2	19029	HISAS.PADKGVLATCYNK.TTDSR	S.PADK[242.14]GVLATC[228.06]YNK[242.14].T	Q8K0G5	sp|Q8K0G5|TSSC1_MOUSE	1731.83	2	Protein TSSC1 OS=Mus musculus GN=Eipr1 PE=1 SV=2	8.57	-3.309
250	0.6201	ISDSVVEPAAK(1.000)AA	021417_25473_HG_L.03283.03283.3	3283	ELKAA.ISDSVVEPAAKAA.LKLYH	A.ISDSVVEPAAK[242.14]AA.L		sp|Q62468|VILI_MOUSE,tr|F6V2H5|F6V2H5_MOUSE	1370.7	3	Villin-1 OS=Mus musculus GN=Vil1 PE=1 SV=3	4.37	-9.0639
786	0.9839	LLQHVK(1.000)AH	021417_25473_HG_L.04322.04322.2	4322	QALNE.LLQHVKAH.ATGAG	E.LLQHVK[242.14]AH.A		sp|P26039|TLN1_MOUSE,tr|F6S1V7|F6S1V7_MOUSE	1058.6	2	Talin-1 OS=Mus musculus GN=Tln1 PE=1 SV=2	8.76	-1.6113
262	0.998	K(1.000)RFVFHNEQV	021417_25473_HG_L.05167.05167.2	5167	VNLAN.KRFVFHNEQV.YCPDC	N.K[242.14]RFVFHNEQV.Y		sp|P97447|FHL1_MOUSE,tr|A2AEX8|A2AEX8_MOUSE,tr|A2AEX6|A2AEX6_MOUSE	1416.73	2	Four and a half LIM domains protein 1 OS=Mus musculus GN=Fhl1 PE=1 SV=3	8.75	1.3767
511	0.9974	K(1.000)MFVK(0.000)GAPEGV	021417_25473_HG_L.05499.05499.2	5499	AAVGN.KMFVKGAPEGV.IDRCN	N.K[242.14]M[147.04]FVKGAPEGV.L		sp|Q8R429|AT2A1_MOUSE,sp|O55143|AT2A2_MOUSE,sp|O55143-2|AT2A2_MOUSE	1291.66	2	Sarcoplasmic\endoplasmic reticulum calcium ATPase 1 OS=Mus musculus GN=Atp2a1 PE=1 SV=1	8.59	-0.8492
11	0.9933	TLTGK(1.000)TIT	021417_25473_HG_L.05509.05509.2	5509	QIFVK.TLTGKTIT.LEVEP	K.TLTGK[242.14]TIT.L		sp|P62984|RL40_MOUSE,sp|P62983|RS27A_MOUSE,sp|P0CG49|UBB_MOUSE,sp|P0CG49|UBB_MOUSE,sp|P0CG49|UBB_MOUSE,sp|P0CG49|UBB_MOUSE,sp|P0CG50|UBC_MOUSE,sp|P0CG50|UBC_MOUSE,sp|P0CG50|UBC_MOUSE,sp|P0CG50|UBC_MOUSE,sp|P0CG50|UBC_MOUSE,sp|P0CG50|UBC_MOUSE,sp|P0CG50|UBC_MOUSE,sp|P0CG50|UBC_MOUSE,sp|P0CG50|UBC_MOUSE,sp|P0CG50|UBC_MOUSE,tr|D3YYZ2|D3YYZ2_MOUSE,tr|A0A0A6YW67|A0A0A6YW67_MOUSE,tr|Q5SX22|Q5SX22_MOUSE…	947.529	2	Ubiquitin-60S ribosomal protein L40 OS=Mus musculus GN=Uba52 PE=1 SV=2	8.41	-1.0927
425	0.6919	MNK(1.000)GSFLELL	021417_25473_HG_L.05956.05956.2	5956	QSVSP.MNKGSFLELL.ELRAR	P.MNK[242.14]GSFLELL.E		tr|Q3TJB1|Q3TJB1_MOUSE,tr|A2A7T8|A2A7T8_MOUSE	1264.65	2	Putative uncharacterized protein OS=Mus musculus GN=Zmym1 PE=1 SV=1	5.75	-9.5409
349	0.9962	FSADEK(1.000)VA	021417_25473_HG_L.05992.05992.2	5992	VDILG.FSADEKVA.IYKLT	G.FSADEK[242.14]VA.L		sp|Q5SX39|MYH4_MOUSE	979.461	2	Myosin-4 OS=Mus musculus GN=Myh4 PE=2 SV=1	4.37	-0.8084
28	0.9082	PAPAPAPAPAK(0.004)PK(0.959)EEK(0.037)I	021417_25473_HG_L.06290.06290.3	6290	AAAPA.PAPAPAPAPAKPKEEKI.DLSAI	A.PAPAPAPAPAKPKEEK[242.14]I.D		sp|P05977|MYL1_MOUSE,tr|E0CZ30|E0CZ30_MOUSE	1825.01	3	Myosin light chain 1\3, skeletal muscle isoform OS=Mus musculus GN=Myl1 PE=1 SV=2	8.9	549.606
28	1	PAPAK(0.000)PK(1.000)EEK(0.000)I	021417_25473_HG_L.06301.06301.2	6301	APAPA.PAPAKPKEEKI.DLSAI	A.PAPAKPK[242.14]EEKI.D		sp|P05977|MYL1_MOUSE,tr|E0CZ30|E0CZ30_MOUSE	1320.74	2	Myosin light chain 1\3, skeletal muscle isoform OS=Mus musculus GN=Myl1 PE=1 SV=2	8.9	1.1997
63	0.9966	DYNIQK(1.000)ES	021417_25473_HG_L.06382.06382.2	6382	GRTLS.DYNIQKES.TLHLV	S.DYNIQK[242.14]ES.T		sp|P62984|RL40_MOUSE,sp|P62983|RS27A_MOUSE,sp|P0CG49|UBB_MOUSE,sp|P0CG49|UBB_MOUSE,sp|P0CG49|UBB_MOUSE,sp|P0CG49|UBB_MOUSE,sp|P0CG50|UBC_MOUSE,sp|P0CG50|UBC_MOUSE,sp|P0CG50|UBC_MOUSE,sp|P0CG50|UBC_MOUSE,sp|P0CG50|UBC_MOUSE,sp|P0CG50|UBC_MOUSE,sp|P0CG50|UBC_MOUSE,sp|P0CG50|UBC_MOUSE,sp|P0CG50|UBC_MOUSE,tr|D3YYZ2|D3YYZ2_MOUSE,tr|A0A0A6YW67|A0A0A6YW67_MOUSE,tr|Q5SX22|Q5SX22_MOUSE,tr|Q5SX22|Q5SX22_MO…	1109.5	2	Ubiquitin-60S ribosomal protein L40 OS=Mus musculus GN=Uba52 PE=1 SV=2	4.37	-0.6589
63	0.9958	DYNIQK(1.000)EST	021417_25473_HG_L.06881.06881.2	6881	GRTLS.DYNIQKEST.LHLVL	S.DYNIQK[242.14]EST.L		sp|P62984|RL40_MOUSE,sp|P62983|RS27A_MOUSE,sp|P0CG49|UBB_MOUSE,sp|P0CG49|UBB_MOUSE,sp|P0CG49|UBB_MOUSE,sp|P0CG49|UBB_MOUSE,sp|P0CG50|UBC_MOUSE,sp|P0CG50|UBC_MOUSE,sp|P0CG50|UBC_MOUSE,sp|P0CG50|UBC_MOUSE,sp|P0CG50|UBC_MOUSE,sp|P0CG50|UBC_MOUSE,sp|P0CG50|UBC_MOUSE,sp|P0CG50|UBC_MOUSE,sp|P0CG50|UBC_MOUSE,tr|D3YYZ2|D3YYZ2_MOUSE,tr|A0A0A6YW67|A0A0A6YW67_MOUSE,tr|Q5SX22|Q5SX22_MOUSE,tr|Q5SX22|Q5SX22_MO…	1210.55	2	Ubiquitin-60S ribosomal protein L40 OS=Mus musculus GN=Uba52 PE=1 SV=2	4.37	-0.1007
32104	0.9909	AENQFGISK(0.000)PLK(1.000)S	021417_25473_HG_L.08105.08105.2	8105	HFRVS.AENQFGISKPLKS.EEPVI	S.AENQFGISKPLK[242.14]S.E		sp|A2ASS6|TITIN_MOUSE,sp|A2ASS6-2|TITIN_MOUSE,tr|E9Q8K5|E9Q8K5_MOUSE,tr|E9Q8N1|E9Q8N1_MOUSE	1531.8	2	Titin OS=Mus musculus GN=Ttn PE=1 SV=1	8.64	0.1592
1835	1	VRELENEVENEQK(1.000)RNIEAV	021417_25473_HG_L.09339.09339.3	9339	KLEAR.VRELENEVENEQKRNIEAV.KGLRK	R.VRELENEVENEQK[242.14]RNIEAV.K		sp|Q5SX39|MYH4_MOUSE	2411.2	3	Myosin-4 OS=Mus musculus GN=Myh4 PE=2 SV=1	4.48	0.2275
360	0.9163	EK(1.000)IFQNAPTDPT	021417_25473_HG_L.10007.10007.2	10007	YVDKL.EKIFQNAPTDPT.QDFST	L.EK[242.14]IFQNAPTDPT.Q		sp|P56399|UBP5_MOUSE,tr|Q3U4W8|Q3U4W8_MOUSE	1473.71	2	Ubiquitin carboxyl-terminal hydrolase 5 OS=Mus musculus GN=Usp5 PE=1 SV=1	4.37	-2.8952
15	1	YK(1.000)PQEEYPDLS	021417_25473_HG_L.10411.10411.2	10411	KFKLN.YKPQEEYPDLS.KHNNH	N.YK[242.14]PQEEYPDLS.K		sp|P07310|KCRM_MOUSE	1481.67	2	Creatine kinase M-type OS=Mus musculus GN=Ckm PE=1 SV=1	4.14	-0.4114
15	0.9864	NYK(1.000)PQEEYPDLS	021417_25473_HG_L.10792.10792.2	10792	NKFKL.NYKPQEEYPDLS.KHNNH	L.NYK[242.14]PQEEYPDLS.K		sp|P07310|KCRM_MOUSE	1595.71	2	Creatine kinase M-type OS=Mus musculus GN=Ckm PE=1 SV=1	4.14	0.4584
30428	0.9801	VIIK(1.000)EPQIEPT	021417_25473_HG_L.12097.12097.2	12097	EAFSS.VIIKEPQIEPT.ADLTG	S.VIIK[242.14]EPQIEPT.A		sp|A2ASS6|TITIN_MOUSE,sp|A2ASS6-2|TITIN_MOUSE,tr|E9Q8K5|E9Q8K5_MOUSE,tr|E9Q8N1|E9Q8N1_MOUSE	1379.77	2	Titin OS=Mus musculus GN=Ttn PE=1 SV=1	4.53	-1.9435
23423	1	K(1.000)YGVGEPLESEPV	021417_25473_HG_L.12178.12178.2	12178	VMAVN.KYGVGEPLESEPV.LAVDP	N.K[242.14]YGVGEPLESEPV.L		sp|A2ASS6|TITIN_MOUSE,sp|A2ASS6-2|TITIN_MOUSE,tr|E9Q8K5|E9Q8K5_MOUSE,tr|E9Q8N1|E9Q8N1_MOUSE	1516.74	2	Titin OS=Mus musculus GN=Ttn PE=1 SV=1	4.25	0.5626
240	1	K(1.000)EESEDPDYYQYNIQGS	021417_25473_HG_L.12289.12289.2	12289	AAVTV.KEESEDPDYYQYNIQGS.HHSSE	V.K[242.14]EESEDPDYYQYNIQGS.H		sp|Q9ESZ8-2|GTF2I_MOUSE,sp|Q9ESZ8-4|GTF2I_MOUSE,tr|Q3UHU8|Q3UHU8_MOUSE	2177.9	2	Isoform 2 of General transcription factor II-I OS=Mus musculus GN=Gtf2i	3.83	1.2319
30428	0.9318	SVIIK(1.000)EPQIEPT	021417_25473_HG_L.12613.12613.2	12613	REAFS.SVIIKEPQIEPT.ADLTG	S.SVIIK[242.14]EPQIEPT.A		sp|A2ASS6|TITIN_MOUSE,sp|A2ASS6-2|TITIN_MOUSE,tr|E9Q8K5|E9Q8K5_MOUSE,tr|E9Q8N1|E9Q8N1_MOUSE	1466.8	2	Titin OS=Mus musculus GN=Ttn PE=1 SV=1	4.53	-2.7426
25587	1	K(1.000)YGVGEPLESAPV	021417_25473_HG_L.12627.12627.2	12627	IMAVN.KYGVGEPLESAPV.LMKNP	N.K[242.14]YGVGEPLESAPV.L		sp|A2ASS6|TITIN_MOUSE,sp|A2ASS6-2|TITIN_MOUSE,tr|E9Q8K5|E9Q8K5_MOUSE,tr|E9Q8N1|E9Q8N1_MOUSE	1458.74	2	Titin OS=Mus musculus GN=Ttn PE=1 SV=1	4.53	686.782
28834	1	K(1.000)YGIGEPLESEPV	021417_25473_HG_L.13413.13413.2	13413	VRAVN.KYGIGEPLESEPV.VAKNA	N.K[242.14]YGIGEPLESEPV.V		sp|A2ASS6|TITIN_MOUSE,sp|A2ASS6-2|TITIN_MOUSE,tr|E9Q8K5|E9Q8K5_MOUSE,tr|E9Q8N1|E9Q8N1_MOUSE	1530.76	2	Titin OS=Mus musculus GN=Ttn PE=1 SV=1	4.25	0.2389
88	0.9975	QDNK(1.000)ADVILK(0.000)Y	021417_25473_HG_L.13689.13689.2	13689	GLRDY.QDNKADVILKY.NADEA	Y.QDNK[242.14]ADVILKY.N		sp|Q8BMJ3|IF1AX_MOUSE,sp|Q60872|IF1A_MOUSE,tr|Q3UTA4|Q3UTA4_MOUSE,tr|Q3TQZ4|Q3TQZ4_MOUSE,tr|J3QP87|J3QP87_MOUSE,tr|J3QNT6|J3QNT6_MOUSE,tr|J3QPQ5|J3QPQ5_MOUSE,tr|J3QQ02|J3QQ02_MOUSE,tr|J3QPI8|J3QPI8_MOUSE,tr|F6YNI8|F6YNI8_MOUSE,tr|M0QWL1|M0QWL1_MOUSE	1402.71	2	Eukaryotic translation initiation factor 1A, X-chromosomal OS=Mus musculus GN=Eif1ax PE=2 SV=3	5.96	-0.1738
26670	0.9952	K(1.000)YGIGEALESEPV	021417_25473_HG_L.13735.13735.2	13735	VMAVN.KYGIGEALESEPV.IACNP	N.K[242.14]YGIGEALESEPV.L		sp|A2ASS6|TITIN_MOUSE,sp|A2ASS6-2|TITIN_MOUSE,tr|E9Q8K5|E9Q8K5_MOUSE,tr|E9Q8N1|E9Q8N1_MOUSE	1504.74	2	Titin OS=Mus musculus GN=Ttn PE=1 SV=1	4.25	-1.0532
160	1	K(1.000)VIHDNFGIV	021417_25473_HG_L.15138.15138.2	15138	LAPLA.KVIHDNFGIV.EGLMT	A.K[242.14]VIHDNFGIV.E		sp|P16858|G3P_MOUSE,tr|A0A1D5RLD8|A0A1D5RLD8_MOUSE,tr|S4R257|S4R257_MOUSE,tr|A0A0A0MQF6|A0A0A0MQF6_MOUSE,tr|S4R1W1|S4R1W1_MOUSE,tr|V9GX06|V9GX06_MOUSE	1254.67	2	Glyceraldehyde-3-phosphate dehydrogenase OS=Mus musculus GN=Gapdh PE=1 SV=2	6.74	-1.2628
118	0.9926	DLGIK(1.000)YDPSI	021417_25473_HG_L.15677.15677.2	15677	IQEHI.DLGIKYDPSI.GIYGL	L.DLGIK[242.14]YDPSI.G		sp|Q9CXW4|RL11_MOUSE,tr|E9PZB3|E9PZB3_MOUSE,tr|A2BH06|A2BH06_MOUSE	1233.62	2	60S ribosomal protein L11 OS=Mus musculus GN=Rpl11 PE=1 SV=4	4.21	0.3952
2392	1	LFGFSFNAPLK(1.000)NS	021417_25473_HG_L.19075.19075.2	19075	SATGS.LFGFSFNAPLKNS.NSEMT	S.LFGFSFNAPLK[242.14]NS.N		sp|Q9ERU9|RBP2_MOUSE	1554.78	2	E3 SUMO-protein ligase RanBP2 OS=Mus musculus GN=Ranbp2 PE=1 SV=2	8.75	0.5489
1375	0.9824	NVK(1.000)YDQDA	021417_25474_HG_L.03493.03493.2	3493	KPIRL.NVKYDQDA.SFIAG	L.NVK[242.14]YDQDA.S		sp|Q6P5D8|SMHD1_MOUSE	1065.47	2	Structural maintenance of chromosomes flexible hinge domain-containing protein 1 OS=Mus musculus GN=Smchd1 PE=1 SV=2	4.21	-0.5718
28	0.9897	APAPAPAK(0.031)PK(0.944)EEK(0.026)I	021417_25474_HG_L.03499.03499.2	3499	PAPAP.APAPAPAKPKEEKI.DLSAI	P.APAPAPAKPK[242.14]EEKI.D		sp|P05977|MYL1_MOUSE,tr|E0CZ30|E0CZ30_MOUSE	1559.87	2	Myosin light chain 1\3, skeletal muscle isoform OS=Mus musculus GN=Myl1 PE=1 SV=2	8.54	0.3126
26	1	AAPAPAPAPAPAPAK(1.000)PK(0.000)EEK(0.000)I	021417_25474_HG_L.06942.06942.4	6942	VKKPA.AAPAPAPAPAPAPAKPKEEKI.DLSAI	A.AAPAPAPAPAPAPAK[242.14]PKEEKI.D		sp|P05977|MYL1_MOUSE,tr|E0CZ30|E0CZ30_MOUSE	2135.17	4	Myosin light chain 1\3, skeletal muscle isoform OS=Mus musculus GN=Myl1 PE=1 SV=2	8.54	-0.3424
28	0.9968	APAPAK(0.000)PK(1.000)EEK(0.000)I	021417_25474_HG_L.06981.06981.2	6981	PAPAP.APAPAKPKEEKI.DLSAI	P.APAPAKPK[242.14]EEKI.D		sp|P05977|MYL1_MOUSE,tr|E0CZ30|E0CZ30_MOUSE	1391.78	2	Myosin light chain 1\3, skeletal muscle isoform OS=Mus musculus GN=Myl1 PE=1 SV=2	8.54	0.4379
917	0.9944	K(0.000)SGYRMAK(1.000)PDH	021417_25474_HG_L.07301.07301.2	7301	FYNKI.KSGYRMAKPDH.ATSEV	L.KSGYRM[147.04]AK[242.14]PDH.A		sp|P26618|PGFRA_MOUSE	1418.67	2	Platelet-derived growth factor receptor alpha OS=Mus musculus GN=Pdgfra PE=1 SV=3	9.7	0.0859
328	0.8177	K(1.000)IK(0.000)IIAPPERK(0.000)YSV	021417_25474_HG_L.07523.07523.4	7523	APSTM.KIKIIAPPERKYSV.WIGGS	M.K[242.14]IKIIAPPERKYSV.W		sp|P62737|ACTA_MOUSE,sp|P68134|ACTS_MOUSE,sp|Q8BFZ3|ACTBL_MOUSE,sp|P60710|ACTB_MOUSE,sp|P63268|ACTH_MOUSE,sp|P68033|ACTC_MOUSE,sp|P63260|ACTG_MOUSE,tr|B1ATY1|B1ATY1_MOUSE,tr|E9Q1F2|E9Q1F2_MOUSE	1755.04	4	Actin, aortic smooth muscle OS=Mus musculus GN=Acta2 PE=1 SV=1	10	-1.0409
63	0.9935	DYNIQK(1.000)EST	021417_25474_HG_L.07590.07590.2	7590	GRTLS.DYNIQKEST.LHLVL	S.DYNIQK[242.14]EST.L		sp|P62984|RL40_MOUSE,sp|P62983|RS27A_MOUSE,sp|P0CG49|UBB_MOUSE,sp|P0CG49|UBB_MOUSE,sp|P0CG49|UBB_MOUSE,sp|P0CG49|UBB_MOUSE,sp|P0CG50|UBC_MOUSE,sp|P0CG50|UBC_MOUSE,sp|P0CG50|UBC_MOUSE,sp|P0CG50|UBC_MOUSE,sp|P0CG50|UBC_MOUSE,sp|P0CG50|UBC_MOUSE,sp|P0CG50|UBC_MOUSE,sp|P0CG50|UBC_MOUSE,sp|P0CG50|UBC_MOUSE,tr|D3YYZ2|D3YYZ2_MOUSE,tr|A0A0A6YW67|A0A0A6YW67_MOUSE,tr|Q5SX22|Q5SX22_MOUSE,tr|Q5SX22|Q5SX22_MO…	1210.55	2	Ubiquitin-60S ribosomal protein L40 OS=Mus musculus GN=Uba52 PE=1 SV=2	4.37	-1.1074
4498	0.9977	EPEPEPEPEPEK(1.000)A	021417_25474_HG_L.07747.07747.2	7747	EEPPP.EPEPEPEPEPEKA.DTENG	P.EPEPEPEPEPEK[242.14]A.D		sp|E9PZQ0|RYR1_MOUSE,tr|A0A1L1SQG7|A0A1L1SQG7_MOUSE,tr|K3W4M2|K3W4M2_MOUSE	1590.7	2	Ryanodine receptor 1 OS=Mus musculus GN=Ryr1 PE=1 SV=1	3.9	-0.4599
4931	0.9719	LLK(1.000)QESPAPEPS	021417_25474_HG_L.07783.07783.2	7783	LDILS.LLKQESPAPEPS.IQHSY	S.LLK[242.14]QESPAPEPS.L		sp|Q6PDK2|KMT2D_MOUSE,tr|A0A0A0MQ73|A0A0A0MQ73_MOUSE	1408.72	2	Histone-lysine N-methyltransferase 2D OS=Mus musculus GN=Kmt2d PE=1 SV=2	4.53	709.558
48	0.9989	FAGK(1.000)QLEDGRTLS	021417_25474_HG_L.08064.08064.3	8064	QQRLI.FAGKQLEDGRTLS.DYNIQ	L.FAGK[242.14]QLEDGRTLS.D		sp|P62984|RL40_MOUSE,sp|P62983|RS27A_MOUSE,sp|P0CG49|UBB_MOUSE,sp|P0CG49|UBB_MOUSE,sp|P0CG49|UBB_MOUSE,sp|P0CG49|UBB_MOUSE,sp|P0CG50|UBC_MOUSE,sp|P0CG50|UBC_MOUSE,sp|P0CG50|UBC_MOUSE,sp|P0CG50|UBC_MOUSE,sp|P0CG50|UBC_MOUSE,sp|P0CG50|UBC_MOUSE,sp|P0CG50|UBC_MOUSE,sp|P0CG50|UBC_MOUSE,sp|P0CG50|UBC_MOUSE,tr|A0A0A6YW67|A0A0A6YW67_MOUSE,tr|Q5SX22|Q5SX22_MOUSE,tr|Q5SX22|Q5SX22_MOUSE,tr|Q5SX22|Q5SX22_MO…	1534.77	3	Ubiquitin-60S ribosomal protein L40 OS=Mus musculus GN=Uba52 PE=1 SV=2	6.07	-0.7144
39	0.972	QQK(1.000)PGQPPK(0.000)L	021417_25474_HG_L.08195.08195.2	8195	YLFWY.QQKPGQPPKL.LIYRV	Y.QQK[242.14]PGQPPKL.L		sp|P01649|KV5AG_MOUSE,sp|P01661|KV3A9_MOUSE,sp|P01674|KV3AM_MOUSE,sp|P01657|KV3A5_MOUSE,sp|P01667|KV3AF_MOUSE,sp|P01673|KV3AL_MOUSE,sp|P01655|KV3A2_MOUSE,sp|P01663|KV3AB_MOUSE,sp|P01666|KV3AE_MOUSE,sp|P01656|KV3A3_MOUSE,sp|P01671|KV3AJ_MOUSE,sp|P01654|KV3A1_MOUSE,sp|P01662|KV3AA_MOUSE,sp|P01668|KV3AG_MOUSE,sp|P01672|KV3AK_MOUSE,sp|P03977|KV3A4_MOUSE,sp|P01660|KV3A8_MOUSE,sp|P01665|KV3AD_MOUSE,sp|…	1216.66	2	Ig kappa chain V-V regions OS=Mus musculus PE=1 SV=1	10	-2.9048
487	0.9966	EK(1.000)LQQFFNHHM	021417_25474_HG_L.08248.08248.2	8248	INFTN.EKLQQFFNHHM.FVLEQ	N.EK[242.14]LQQFFNHHM[147.04].F		sp|Q5SX39|MYH4_MOUSE,sp|Q91Z83|MYH7_MOUSE,sp|Q5SX40|MYH1_MOUSE,sp|P13542|MYH8_MOUSE,sp|P13541|MYH3_MOUSE,sp|Q02566|MYH6_MOUSE,tr|B1AR69|B1AR69_MOUSE,tr|G3UW82|G3UW82_MOUSE	1587.73	2	Myosin-4 OS=Mus musculus GN=Myh4 PE=2 SV=1	7.01	0.2304
1835	1	VRELENEVENEQK(1.000)RNIEA	021417_25474_HG_L.08323.08323.3	8323	KLEAR.VRELENEVENEQKRNIEA.VKGLR	R.VRELENEVENEQK[242.14]RNIEA.V		sp|Q5SX39|MYH4_MOUSE	2312.14	3	Myosin-4 OS=Mus musculus GN=Myh4 PE=2 SV=1	4.48	-1.0282
30428	0.9086	IIK(1.000)EPQIEPT	021417_25474_HG_L.10758.10758.2	10758	AFSSV.IIKEPQIEPT.ADLTG	V.IIK[242.14]EPQIEPT.A		sp|A2ASS6|TITIN_MOUSE,sp|A2ASS6-2|TITIN_MOUSE,tr|E9Q8K5|E9Q8K5_MOUSE,tr|E9Q8N1|E9Q8N1_MOUSE	1280.7	2	Titin OS=Mus musculus GN=Ttn PE=1 SV=1	4.53	3.5211
296	0.8632	AMK(0.000)EK(0.999)TISGMK(0.000)NIIA	021417_25474_HG_L.11412.11412.3	11412	LGESL.AMKEKTISGMKNIIA.EMEQA	L.AMKEK[242.14]TISGM[147.04]KNIIA.E		sp|Q6NY15|TSG10_MOUSE,sp|Q6NY15-2|TSG10_MOUSE,sp|Q6NY15-3|TSG10_MOUSE	1763.93	3	Testis-specific gene 10 protein OS=Mus musculus GN=Tsga10 PE=1 SV=1	9.7	-5.4923
67	0.9831	NK(1.000)IVHFSVNAC	021417_25474_HG_L.14355.14355.2	14355	YDRLQ.NKIVHFSVNAC.LTPIC	Q.NK[242.14]IVHFSVNAC[228.06].L		sp|Q00519|XDH_MOUSE	1469.71	2	Xanthine dehydrogenase\oxidase OS=Mus musculus GN=Xdh PE=1 SV=5	8.23	-1.7418
28834	1	NK(1.000)YGIGEPLESEPV	021417_25474_HG_L.14590.14590.2	14590	RVRAV.NKYGIGEPLESEPV.VAKNA	V.NK[242.14]YGIGEPLESEPV.V		sp|A2ASS6|TITIN_MOUSE,sp|A2ASS6-2|TITIN_MOUSE,tr|E9Q8K5|E9Q8K5_MOUSE,tr|E9Q8N1|E9Q8N1_MOUSE	1644.8	2	Titin OS=Mus musculus GN=Ttn PE=1 SV=1	4.25	-1.7049
86	0.9881	QDNK(1.000)ADVLLK(0.000)Y	021417_25474_HG_L.14773.14773.2	14773	GLQDY.QDNKADVLLKY.NPDEA	Y.QDNK[242.14]ADVLLKY.N		tr|J3QPQ5|J3QPQ5_MOUSE,sp|Q8BMJ3|IF1AX_MOUSE,sp|Q60872|IF1A_MOUSE,tr|Q3UTA4|Q3UTA4_MOUSE,tr|Q3TQZ4|Q3TQZ4_MOUSE,tr|J3QP87|J3QP87_MOUSE,tr|J3QNT6|J3QNT6_MOUSE,tr|J3QQ02|J3QQ02_MOUSE,tr|J3QPI8|J3QPI8_MOUSE,tr|F6YNI8|F6YNI8_MOUSE,tr|M0QWL1|M0QWL1_MOUSE	1402.71	2	Uncharacterized protein OS=Mus musculus GN=Gm10264 PE=3 SV=1	5.96	-0.3476
154	0.9977	WAAFPPDVGGNVDYK(1.000)	021417_25474_HG_L.17226.17226.2	17226	EIKNM.WAAFPPDVGGNVDYK.NICYV	M.WAAFPPDVGGNVDYK[242.14].N		sp|P97457|MLRS_MOUSE,tr|A0A0U1RP93|A0A0U1RP93_MOUSE	1748.82	2	Myosin regulatory light chain 2, skeletal muscle isoform OS=Mus musculus GN=Mylpf PE=1 SV=3	4.21	-0.9761
651	0.9979	STFPDVK(1.000)PDLEDVDGV	021417_25474_HG_L.18514.18514.2	18514	PVGPG.STFPDVKPDLEDVDGV.LFVSF	G.STFPDVK[242.14]PDLEDVDGV.L		sp|A2AWL7|MGAP_MOUSE,sp|A2AWL7-2|MGAP_MOUSE,sp|A2AWL7-3|MGAP_MOUSE,sp|A2AWL7-4|MGAP_MOUSE,tr|H7BX50|H7BX50_MOUSE,tr|E9QLG3|E9QLG3_MOUSE	1845.86	2	MAX gene-associated protein OS=Mus musculus GN=Mga PE=2 SV=1	3.71	-0.3964

## Sheet: MouseMuscle_UniqueSites
protein.position	probability	ptm_peptide	spectrum	start_scan	5+Peptide+5	peptide	accession	protein	calc_neutral_pep_mass	assumed_charge	protein_descr	pI	ppm	All_Scans
135	1	VPVCCTPVCCTPVCCK(1.000)PVCCTPICSGSSSCCQPSCCA	021417_25471_HG_L.00152.00152.6	152	QPSCC.VPVCCTPVCCTPVCCKPVCCTPICSGSSSCCQPSCCA.PVCCK	C.VPVC[228.06]C[228.06]TPVC[228.06]C[228.06]TPVC[228.06]C[228.06]K[242.14]PVC[228.06]C[228.06]TPIC[228.06]SGSSSC[228.06]C[228.06]QPSC[228.06]C[228.06]A.P	Q08EG8	tr|Q08EG8|Q08EG8_MOUSE	5410.05	6	Keratin-associated protein 10-4 OS=Mus musculus GN=Krtap10-4 PE=2 SV=1	7.54	192.599	152
230	0.9962	QK(1.000)RFNDGTDEK(0.000)K(0.000)K(0.000)	021417_25471_HG_L.01071.01071.2	1071	DTIIN.QKRFNDGTDEKKK.LYCIY	N.QK[242.14]RFNDGTDEKKK.L	Q03265	sp|Q03265|ATPA_MOUSE,tr|D3Z6F5|D3Z6F5_MOUSE	1706.87	2	ATP synthase subunit alpha, mitochondrial OS=Mus musculus GN=Atp5a1 PE=1 SV=1	9.53	0.8572	1071
48	0.9834	GK(1.000)QLEDGRT	021417_25471_HG_L.02572.02572.2	2572	RLIFA.GKQLEDGRT.LSDYN	A.GK[242.14]QLEDGRT.L	P62984	sp|P62984|RL40_MOUSE,sp|P62983|RS27A_MOUSE,sp|P0CG49|UBB_MOUSE,sp|P0CG49|UBB_MOUSE,sp|P0CG49|UBB_MOUSE,sp|P0CG49|UBB_MOUSE,sp|P0CG50|UBC_MOUSE,sp|P0CG50|UBC_MOUSE,sp|P0CG50|UBC_MOUSE,sp|P0CG50|UBC_MOUSE,sp|P0CG50|UBC_MOUSE,sp|P0CG50|UBC_MOUSE,sp|P0CG50|UBC_MOUSE,sp|P0CG50|UBC_MOUSE,sp|P0CG50|UBC_MOUSE,tr|D3YYZ2|D3YYZ2_MOUSE,tr|A0A0A6YW67|A0A0A6YW67_MOUSE,tr|Q5SX22|Q5SX22_MOUSE,tr|Q5SX22|Q5SX22_MO…	1116.55	2	Ubiquitin-60S ribosomal protein L40 OS=Mus musculus GN=Uba52 PE=1 SV=2	6.07	-1.637	c(2572, 3325, 3500, 3501, 3839, 4040, 3412, 3416, 3467, 3393, 3395, 3690, 4062, 4075, 4555, 8064)
91	0.9929	HK(1.000)LRVDPV	021417_25471_HG_L.03268.03268.2	3268	SDLHA.HKLRVDPV.NFKLL	A.HK[242.14]LRVDPV.N	P01942	sp|P01942|HBA_MOUSE,tr|Q91VB8|Q91VB8_MOUSE	1076.61	2	Hemoglobin subunit alpha OS=Mus musculus GN=Hba PE=1 SV=2	8.75	-0.1132	c(3268, 5862)
17	0.9932	APFSK(1.000)GQPRGGVEK(0.000)GPA	021417_25471_HG_L.03471.03471.2	3471	LEIIG.APFSKGQPRGGVEKGPA.ALRKA	G.APFSK[242.14]GQPRGGVEKGPA.A	Q61176	sp|Q61176|ARGI1_MOUSE	1795.93	2	Arginase-1 OS=Mus musculus GN=Arg1 PE=1 SV=1	9.99	0.5432	3471
165	0.9933	HQWYLK(1.000)HEARP	021417_25471_HG_L.03838.03838.3	3838	KCFEA.HQWYLKHEARP.LADLR	A.HQWYLK[242.14]HEARP.L	Q60953	sp|Q60953|PML_MOUSE,sp|Q60953-2|PML_MOUSE,tr|D3YXR5|D3YXR5_MOUSE,tr|D3Z3A6|D3Z3A6_MOUSE,tr|F7BTZ2|F7BTZ2_MOUSE	1577.79	3	Protein PML OS=Mus musculus GN=Pml PE=1 SV=3	8.6	-0.695	c(3838, 6487, 6494, 6534, 5854, 5887, 6275, 6924)
121	1	LK(1.000)AEAENNSGVESS	021417_25471_HG_L.03918.03918.2	3918	PPHLA.LKAEAENNSGVESS.GYGSP	A.LK[242.14]AEAENNSGVESS.G	O70133-2	sp|O70133-2|DHX9_MOUSE,tr|Q3UR42|Q3UR42_MOUSE,tr|E9QNN1|E9QNN1_MOUSE	1547.71	2	Isoform 2 of ATP-dependent RNA helicase A OS=Mus musculus GN=Dhx9	4.25	-0.4726	c(3918, 3644)
531	0.9999	K(1.000)EEYNGYTG	021417_25471_HG_L.04461.04461.2	4461	CAPNN.KEEYNGYTG.AFRCL	N.K[242.14]EEYNGYTG.A	Q921I1	sp|Q921I1|TRFE_MOUSE,tr|E9Q035|E9Q035_MOUSE,tr|F7BAE9|F7BAE9_MOUSE,tr|F7CJN9|F7CJN9_MOUSE	1173.49	2	Serotransferrin OS=Mus musculus GN=Tf PE=1 SV=1	4.53	-0.9346	4461
1375	0.999	RLNVK(1.000)YDQDAS	021417_25471_HG_L.04593.04593.2	4593	PEKPI.RLNVKYDQDAS.FIAGD	L.RLNVK[242.14]YDQDAS.F	Q6P5D8	sp|Q6P5D8|SMHD1_MOUSE	1421.69	2	Structural maintenance of chromosomes flexible hinge domain-containing protein 1 OS=Mus musculus GN=Smchd1 PE=1 SV=2	5.96	-0.343	c(4593, 4755, 7244, 3779, 4522, 4809, 3493, 5155, 5255)
526	0.9998	LK(1.000)SEDK(0.000)IK(0.000)AIPS	021417_25471_HG_L.04892.04892.3	4892	IHMGL.LKSEDKIKAIPS.LHGPL	L.LK[242.14]SEDKIKAIPS.L	P46061	sp|P46061|RAGP1_MOUSE	1441.81	3	Ran GTPase-activating protein 1 OS=Mus musculus GN=Rangap1 PE=1 SV=2	8.5	-0.7604	c(4892, 4897, 7031, 6465, 6470, 4976, 6804, 7578)
63	0.9908	SDYNIQK(1.000)ES	021417_25471_HG_L.05547.05547.2	5547	DGRTL.SDYNIQKES.TLHLV	L.SDYNIQK[242.14]ES.T	P62984	sp|P62984|RL40_MOUSE,sp|P62983|RS27A_MOUSE,sp|P0CG49|UBB_MOUSE,sp|P0CG50|UBC_MOUSE,tr|D3YYZ2|D3YYZ2_MOUSE,tr|A0A0A6YW67|A0A0A6YW67_MOUSE,tr|Q5SX22|Q5SX22_MOUSE,tr|E9Q4P0|E9Q4P0_MOUSE,tr|E9QNP0|E9QNP0_MOUSE,tr|E9Q5F6|E9Q5F6_MOUSE,tr|E9Q5F6|E9Q5F6_MOUSE,tr|E9Q9J0|E9Q9J0_MOUSE	1196.53	2	Ubiquitin-60S ribosomal protein L40 OS=Mus musculus GN=Uba52 PE=1 SV=2	4.37	-1.7314	c(5547, 6561, 7088, 7687, 8201, 11854, 6973, 6382, 6881, 7000, 7590)
735	1	LENGIK(1.000)NEENTEPG	021417_25471_HG_L.06348.06348.2	6348	ENEAA.LENGIKNEENTEPG.AESAE	A.LENGIK[242.14]NEENTEPG.A	Q8K310	sp|Q8K310|MATR3_MOUSE,tr|A0A087WSP7|A0A087WSP7_MOUSE,tr|A0A087WQZ1|A0A087WQZ1_MOUSE	1656.76	2	Matrin-3 OS=Mus musculus GN=Matr3 PE=1 SV=1	4.09	0.0736	c(6348, 7590, 5842, 7336, 8093)
301	0.9963	VIK(1.000)QEK(0.000)LGPV	021417_25471_HG_L.06368.06368.2	6368	LCTPG.VIKQEKLGPV.YCQAS	G.VIK[242.14]QEKLGPV.Y	P06537	sp|P06537|GCR_MOUSE,sp|P06537-2|GCR_MOUSE,sp|P06537-3|GCR_MOUSE,sp|P06537-4|GCR_MOUSE,sp|P06537-5|GCR_MOUSE,tr|E9PUR6|E9PUR6_MOUSE,tr|E9PYV1|E9PYV1_MOUSE,tr|E9Q310|E9Q310_MOUSE	1223.72	2	Glucocorticoid receptor OS=Mus musculus GN=Nr3c1 PE=1 SV=1	8.56	0.2988	6368
604	0.9929	TLGTK(1.000)GNVQV	021417_25471_HG_L.06918.06918.2	6918	LLESG.TLGTKGNVQV.VIPFL	G.TLGTK[242.14]GNVQV.V	Q02053	sp|Q02053|UBA1_MOUSE,sp|P31254|UBA1Y_MOUSE	1129.61	2	Ubiquitin-like modifier-activating enzyme 1 OS=Mus musculus GN=Uba1 PE=1 SV=1	8.41	-0.1079	c(6918, 6324)
99	0.8106	K(1.000)SSSALHITDCHL	021417_25471_HG_L.07002.07002.2	7002	KSNCY.KSSSALHITDCHL.KGNSK	Y.K[242.14]SSSALHITDC[228.06]HL.K	P00683	sp|P00683|RNAS1_MOUSE,tr|Q8C6G3|Q8C6G3_MOUSE	1649.78	2	Ribonuclease pancreatic OS=Mus musculus GN=Rnase1 PE=1 SV=2	6.91	1214.06	7002
327	0.9907	SVNQIK(1.000)TEPV	021417_25471_HG_L.07309.07309.2	7309	LQEPL.SVNQIKTEPV.DYEFK	L.SVNQIK[242.14]TEPV.D	Q64318	sp|Q64318|ZEB1_MOUSE,tr|E9PXY5|E9PXY5_MOUSE	1227.65	2	Zinc finger E-box-binding homeobox 1 OS=Mus musculus GN=Zeb1 PE=1 SV=1	5.72	-0.6949	c(7309, 7809)
39	0.9908	QK(1.000)PGQPPK(0.000)L	021417_25471_HG_L.07893.07893.2	7893	LFWYQ.QKPGQPPKL.LIYRV	Q.QK[242.14]PGQPPKL.L	P01649	sp|P01649|KV5AG_MOUSE,sp|P01661|KV3A9_MOUSE,sp|P01674|KV3AM_MOUSE,sp|P01657|KV3A5_MOUSE,sp|P01667|KV3AF_MOUSE,sp|P01673|KV3AL_MOUSE,sp|P01655|KV3A2_MOUSE,sp|P01663|KV3AB_MOUSE,sp|P01666|KV3AE_MOUSE,sp|P01656|KV3A3_MOUSE,sp|P01671|KV3AJ_MOUSE,sp|P01654|KV3A1_MOUSE,sp|P01662|KV3AA_MOUSE,sp|P01668|KV3AG_MOUSE,sp|P01672|KV3AK_MOUSE,sp|P03977|KV3A4_MOUSE,sp|P01660|KV3A8_MOUSE,sp|P01665|KV3AD_MOUSE,sp|…	1088.6	2	Ig kappa chain V-V regions OS=Mus musculus PE=1 SV=1	10	0.1119	c(7893, 8195)
330	1	K(1.000)QEMEDDYDYYGQQRVQ	021417_25471_HG_L.08200.08200.3	8200	GNIHI.KQEMEDDYDYYGQQRVQ.ILERN	L.K[242.14]QEM[147.04]EDDYDYYGQQRVQ.L	Q8K0L9	sp|Q8K0L9|ZBT20_MOUSE,sp|Q8K0L9-2|ZBT20_MOUSE	2323.97	3	Zinc finger and BTB domain-containing protein 20 OS=Mus musculus GN=Zbtb20 PE=1 SV=1	4.11	1.4164	c(8200, 8952, 9046, 9148, 9687, 9873, 9891, 10166, 10815, 10832, 7998, 8685, 9326, 10230, 10452, 12808, 9382, 10313, 10324, 10584, 11188, 13331, 13872)
250	0.9952	NIRIK(1.000)EEPL	021417_25471_HG_L.08260.08260.2	8260	NSFAS.NIRIKEEPL.DDEYD	S.NIRIK[242.14]EEPL.D	A2A791	sp|A2A791|ZMYM4_MOUSE,sp|A2A791-2|ZMYM4_MOUSE	1224.68	2	Zinc finger MYM-type protein 4 OS=Mus musculus GN=Zmym4 PE=1 SV=1	6.14	-0.6966	c(8260, 9948, 9958, 7959, 9390, 8677, 10380)
41	0.9999	NIGQK(1.000)EDFEEA	021417_25471_HG_L.08664.08664.2	8664	IAYLA.NIGQKEDFEEA.RKKAL	A.NIGQK[242.14]EDFEEA.R	P16460	sp|P16460|ASSY_MOUSE,tr|J3QNG0|J3QNG0_MOUSE	1392.62	2	Argininosuccinate synthase OS=Mus musculus GN=Ass1 PE=1 SV=1	4	-1.7506	8664
804	1	RMNDAFGDTK(1.000)FSA	021417_25471_HG_L.08754.08754.3	8754	RFFET.RMNDAFGDTKFSA.VLVEP	T.RM[147.04]NDAFGDTK[242.14]FSA.V	Q62318	sp|Q62318|TIF1B_MOUSE	1588.69	3	Transcription intermediary factor 1-beta OS=Mus musculus GN=Trim28 PE=1 SV=3	5.96	-1.1504	c(8754, 8778, 8535, 8560, 9212, 10865)
1085	0.9999	K(1.000)AEVEDIEEGPT	021417_25471_HG_L.08774.08774.2	8774	ADREV.KAEVEDIEEGPT.ELPPL	V.K[242.14]AEVEDIEEGPT.E	Q80WC3	sp|Q80WC3|TNC18_MOUSE,sp|Q80WC3-2|TNC18_MOUSE,sp|Q80WC3-3|TNC18_MOUSE,tr|D3YV17|D3YV17_MOUSE,tr|F6Z7L1|F6Z7L1_MOUSE	1429.66	2	Trinucleotide repeat-containing gene 18 protein OS=Mus musculus GN=Tnrc18 PE=1 SV=2	3.91	0.4263	8774
750	0.9925	RLQEK(1.000)LSPPYSSPQ	021417_25471_HG_L.09029.09029.3	9029	TLIRA.RLQEKLSPPYSSPQ.EFAQD	A.RLQEK[242.14]LSPPYSSPQ.E	Q62318	sp|Q62318|TIF1B_MOUSE	1742.9	3	Transcription intermediary factor 1-beta OS=Mus musculus GN=Trim28 PE=1 SV=3	8.59	0.4195	c(9029, 11084, 13044, 14877, 15006, 11969, 12059, 12339, 14197, 14344, 15319, 15446)
703	0.9959	NVPIIK(1.000)TEPT	021417_25471_HG_L.10194.10194.2	10194	TYLPA.NVPIIKTEPT.DDFEP	A.NVPIIK[242.14]TEPT.D	Q6P7T9	tr|Q6P7T9|Q6P7T9_MOUSE,tr|B5B2N7|B5B2N7_MOUSE,tr|B5B2N2|B5B2N2_MOUSE	1224.67	2	Nuclear factor of activated T-cells c1 isoform IA-IXS OS=Mus musculus GN=Nfatc1 PE=1 SV=1	6	-0.398	10194
369	0.9948	HESK(1.000)PFFAV	021417_25471_HG_L.10321.10321.2	10321	NEGIM.HESKPFFAV.QFHPE	M.HESK[242.14]PFFAV.Q	Q8C196	sp|Q8C196|CPSM_MOUSE	1174.58	2	Carbamoyl-phosphate synthase [ammonia], mitochondrial OS=Mus musculus GN=Cps1 PE=1 SV=2	6.75	-0.5187	10321
216	0.9568	NHLEYEDQYK(1.000)DDNFGEG	021417_25471_HG_L.10749.10749.3	10749	LNEKM.NHLEYEDQYKDDNFGEG.NDGGI	M.NHLEYEDQYK[242.14]DDNFGEG.N	Q61550	sp|Q61550|RAD21_MOUSE	2185.88	3	Double-strand-break repair protein rad21 homolog OS=Mus musculus GN=Rad21 PE=1 SV=3	4.01	0.3346	10749
575	1	IGAPPAAPEGPETK(1.000)PV	021417_25471_HG_L.10952.10952.2	10952	ETEAA.IGAPPAAPEGPETKPV.LMPLT	A.IGAPPAAPEGPETK[242.14]PV.L	Q62318	sp|Q62318|TIF1B_MOUSE	1643.85	2	Transcription intermediary factor 1-beta OS=Mus musculus GN=Trim28 PE=1 SV=3	4.53	1.1867	c(10952, 11622, 12704, 8882, 9103, 10382, 10401, 11078, 12108, 11388, 12022, 13180)
718	1	DK(1.000)IEELDQENEA	021417_25471_HG_L.10960.10960.2	10960	KLKKV.DKIEELDQENEA.ALENG	V.DK[242.14]IEELDQENEA.A	Q8K310	sp|Q8K310|MATR3_MOUSE,tr|A0A087WSP7|A0A087WSP7_MOUSE,tr|A0A087WQZ1|A0A087WQZ1_MOUSE	1545.68	2	Matrin-3 OS=Mus musculus GN=Matr3 PE=1 SV=1	3.77	0.1577	c(10960, 11357)
289	1	IK(1.000)SEYPDPYSSSPESM	021417_25471_HG_L.11097.11097.2	11097	FPSRA.IKSEYPDPYSSSPESM.MGYSY	A.IK[242.14]SEYPDPYSSSPESM[147.04].M	P45448	sp|P45448|NR5A2_MOUSE,tr|A0A0A6YY04|A0A0A6YY04_MOUSE,tr|Q1WLP7|Q1WLP7_MOUSE	1945.83	2	Nuclear receptor subfamily 5 group A member 2 OS=Mus musculus GN=Nr5a2 PE=1 SV=3	4.14	0.2507	11097
40	0.9997	LIAGDTK(1.000)FPA	021417_25471_HG_L.11985.11985.2	11985	FCDVT.LIAGDTKFPA.HRSVL	T.LIAGDTK[242.14]FPA.H	Q5F293	sp|Q5F293|ZBTB4_MOUSE,tr|Q14DI5|Q14DI5_MOUSE,tr|Q5F296|Q5F296_MOUSE,tr|B0QZJ3|B0QZJ3_MOUSE,tr|B0QZJ2|B0QZJ2_MOUSE,tr|Q5F295|Q5F295_MOUSE	1145.61	2	Zinc finger and BTB domain-containing protein 4 OS=Mus musculus GN=Zbtb4 PE=2 SV=1	5.84	-1.8083	c(11985, 12441)
582	1	GVEIK(1.000)VEPTEPEPG	021417_25471_HG_L.12113.12113.2	12113	DIRDS.GVEIKVEPTEPEPG.MSGAE	S.GVEIK[242.14]VEPTEPEPG.M	Q8R3B7	sp|Q8R3B7|BRD8_MOUSE,sp|Q8R3B7-2|BRD8_MOUSE,tr|D3YZC8|D3YZC8_MOUSE,tr|D3YZC7|D3YZC7_MOUSE	1593.79	2	Bromodomain-containing protein 8 OS=Mus musculus GN=Brd8 PE=1 SV=2	4.09	-0.5355	c(12113, 6886, 11553, 12545)
1309	0.7053	GFSPEVK(1.000)EELNGS	021417_25471_HG_L.12144.12144.2	12144	SEVNT.GFSPEVKEELNGS.FLNQT	T.GFSPEVK[242.14]EELNGS.F	Q8BTI8	sp|Q8BTI8|SRRM2_MOUSE,sp|Q8BTI8-2|SRRM2_MOUSE,sp|Q8BTI8-3|SRRM2_MOUSE	1505.7	2	Serine\arginine repetitive matrix protein 2 OS=Mus musculus GN=Srrm2 PE=1 SV=3	4.25	-9.7967	c(12144, 12157, 12706, 12718, 9256, 9283)
867	1	GQDYK(1.000)IPIDSMT	021417_25471_HG_L.12269.12269.2	12269	LQSKS.GQDYKIPIDSMT.NEMEQ	S.GQDYK[242.14]IPIDSM[147.04]T.N	Q7TQK1	sp|Q7TQK1|INT7_MOUSE,tr|A0A0R4J0E4|A0A0R4J0E4_MOUSE	1496.68	2	Integrator complex subunit 7 OS=Mus musculus GN=Ints7 PE=1 SV=1	4.21	-0.0815	12269
108	1	GIK(1.000)LDQGGAPLAGT	021417_25471_HG_L.12441.12441.2	12441	KGIVV.GIKLDQGGAPLAGT.NKETT	V.GIK[242.14]LDQGGAPLAGT.N	Q91Y97	sp|Q91Y97|ALDOB_MOUSE	1410.75	2	Fructose-bisphosphate aldolase B OS=Mus musculus GN=Aldob PE=1 SV=3	5.84	-0.432	c(12441, 8794)
451	0.9298	IK(1.000)TEEQEEEEEEEEEDELPQHLQS	021417_25471_HG_L.12461.12461.3	12461	TEGIV.IKTEEQEEEEEEEEEDELPQHLQS.LGQLS	V.IK[242.14]TEEQEEEEEEEEEDELPQHLQS.L	G5E8L5	tr|G5E8L5|G5E8L5_MOUSE,tr|B9EKF4|B9EKF4_MOUSE	3069.31	3	MCG140820 OS=Mus musculus GN=Zfp777 PE=1 SV=1	3.76	-1.788	12461
83	0.9906	AFNEGLK(0.000)NLDNLK(1.000)GT	021417_25471_HG_L.12650.12650.3	12650	KKVIT.AFNEGLKNLDNLKGT.FASLS	T.AFNEGLKNLDNLK[242.14]GT.F	P02089	sp|P02089|HBB2_MOUSE	1746.89	3	Hemoglobin subunit beta-2 OS=Mus musculus GN=Hbb-b2 PE=1 SV=2	6.11	-0.8371	12650
626	0.9839	FFDLK(1.000)IDNEK(1.000)	021417_25471_HG_L.12962.12962.2	12962	DRTLV.FFDLKIDNEK.N----	V.FFDLK[242.14]IDNEK[242.14].N	D3Z3A6	tr|D3Z3A6|D3Z3A6_MOUSE,tr|F7BTZ2|F7BTZ2_MOUSE	1495.73	2	Protein PML OS=Mus musculus GN=Pml PE=1 SV=1	4.56	-1.7931	12962
240	1	VK(1.000)EESEDPDYYQYNIQG	021417_25471_HG_L.13199.13199.2	13199	MAAVT.VKEESEDPDYYQYNIQG.PSETD	T.VK[242.14]EESEDPDYYQYNIQG.P	Q9ESZ8	sp|Q9ESZ8|GTF2I_MOUSE,sp|Q9ESZ8-2|GTF2I_MOUSE,sp|Q9ESZ8-4|GTF2I_MOUSE,sp|Q9ESZ8-6|GTF2I_MOUSE,tr|Q3UHU8|Q3UHU8_MOUSE	2189.94	2	General transcription factor II-I OS=Mus musculus GN=Gtf2i PE=1 SV=3	3.83	1.0024	c(13199, 10136, 12503, 13611)
199	1	ILENPK(1.000)NQAPPGLYT	021417_25471_HG_L.13230.13230.2	13230	SYEAG.ILENPKNQAPPGLYT.KTQDP	G.ILENPK[242.14]NQAPPGLYT.K	P16460	sp|P16460|ASSY_MOUSE,tr|J3QNG0|J3QNG0_MOUSE	1767.92	2	Argininosuccinate synthase OS=Mus musculus GN=Ass1 PE=1 SV=1	6	0.2759	c(13230, 10229)
240	1	TVK(1.000)EESEDPDYYQYNIQGS	021417_25471_HG_L.13376.13376.2	13376	EMAAV.TVKEESEDPDYYQYNIQGS.HHSSE	V.TVK[242.14]EESEDPDYYQYNIQGS.H	Q9ESZ8-2	sp|Q9ESZ8-2|GTF2I_MOUSE,sp|Q9ESZ8-4|GTF2I_MOUSE,tr|Q3UHU8|Q3UHU8_MOUSE	2378.02	2	Isoform 2 of General transcription factor II-I OS=Mus musculus GN=Gtf2i	3.83	419.986	c(13376, 10122, 12289, 12466, 12685)
224	0.9971	NGQLFSK(1.000)PEVV	021417_25471_HG_L.13610.13610.2	13610	LLEGS.NGQLFSKPEVV.KQKYE	S.NGQLFSK[242.14]PEVV.K	Q8K0G8	sp|Q8K0G8|ESRP2_MOUSE,tr|D3Z139|D3Z139_MOUSE	1330.69	2	Epithelial splicing regulatory protein 2 OS=Mus musculus GN=Esrp2 PE=1 SV=1	6	-0.6412	c(13610, 10606)
676	0.9973	VLPDLK(1.000)EEDGSLS	021417_25471_HG_L.13659.13659.2	13659	CSLCH.VLPDLKEEDGSLS.LDGAD	H.VLPDLK[242.14]EEDGSLS.L	Q62318	sp|Q62318|TIF1B_MOUSE	1514.75	2	Transcription intermediary factor 1-beta OS=Mus musculus GN=Trim28 PE=1 SV=3	3.92	-0.3219	c(13659, 10683)
155	0.9848	VEVK(0.993)QEEDIK(0.007)PSPPLVSNPQLS	021417_25471_HG_L.13762.13762.3	13762	PVAIT.VEVKQEEDIKPSPPLVSNPQLS.DTLEQ	T.VEVK[242.14]QEEDIKPSPPLVSNPQLS.D	Q8BKE5	sp|Q8BKE5|FSBP_MOUSE,sp|Q8BKE5-2|FSBP_MOUSE	2546.32	3	Fibrinogen silencer-binding protein OS=Mus musculus GN=Fsbp PE=2 SV=1	4.41	393.946	c(13762, 10908, 10939)
121	0.9977	VSPFSPGPGIK(1.000)EEPV	021417_25471_HG_L.14570.14570.2	14570	KMYPS.VSPFSPGPGIKEEPV.PLTIL	S.VSPFSPGPGIK[242.14]EEPV.P	Q9WTN3	sp|Q9WTN3|SRBP1_MOUSE,sp|Q9WTN3-3|SRBP1_MOUSE,tr|F6XZS9|F6XZS9_MOUSE,tr|A0A0A0MQK3|A0A0A0MQK3_MOUSE	1652.84	2	Sterol regulatory element-binding protein 1 OS=Mus musculus GN=Srebf1 PE=1 SV=4	4.53	-1.1802	c(14570, 11627)
42	0.9997	LENPDIK(1.000)YPL	021417_25471_HG_L.14678.14678.2	14678	TPAIT.LENPDIKYPL.RLIDK	T.LENPDIK[242.14]YPL.R	Q9DCN2	sp|Q9DCN2|NB5R3_MOUSE,sp|Q9DCN2-2|NB5R3_MOUSE,tr|F2Z456|F2Z456_MOUSE,tr|A0A0A0MQM3|A0A0A0MQM3_MOUSE	1314.68	2	NADH-cytochrome b5 reductase 3 OS=Mus musculus GN=Cyb5r3 PE=1 SV=3	4.37	-0.8344	c(14678, 11710)
94	0.7218	LTPWLK(1.000)QEESEVA	021417_25471_HG_L.14963.14963.2	14963	LFIPS.LTPWLKQEESEVA.ESAVP	S.LTPWLK[242.14]QEESEVA.E	E9Q2S7	tr|E9Q2S7|E9Q2S7_MOUSE,tr|A0A1L1SR49|A0A1L1SR49_MOUSE	1642.82	2	Zinc finger protein 266 OS=Mus musculus GN=Zfp266 PE=1 SV=1	4.25	1216.97	14963
2060	1	K(1.000)VEPQEGSDNPENPDDFLV	021417_25471_HG_L.15686.15686.2	15686	KCVKV.KVEPQEGSDNPENPDDFLV.LSKDS	V.K[242.14]VEPQEGSDNPENPDDFLV.L	A2AWL7	sp|A2AWL7|MGAP_MOUSE,sp|A2AWL7-2|MGAP_MOUSE,sp|A2AWL7-3|MGAP_MOUSE,tr|H7BX50|H7BX50_MOUSE,tr|E9QLG3|E9QLG3_MOUSE	2242	2	MAX gene-associated protein OS=Mus musculus GN=Mga PE=2 SV=1	3.71	-1.4144	c(15686, 12686, 15142, 16240)
546	0.9934	WLDTK(1.000)PVLPT	021417_25471_HG_L.15773.15773.2	15773	KPVTS.WLDTKPVLPT.LTTSV	S.WLDTK[242.14]PVLPT.L	Q9ER74	sp|Q9ER74|SALL1_MOUSE,tr|Q6P5E3|Q6P5E3_MOUSE	1282.69	2	Sal-like protein 1 OS=Mus musculus GN=Sall1 PE=1 SV=1	5.84	-1.0452	c(15773, 12762)
113	0.9867	SSTEDIK(1.000)PPLGLNGV	021417_25471_HG_L.15788.15788.2	15788	PMNPV.SSTEDIKPPLGLNGV.LKVPA	V.SSTEDIK[242.14]PPLGLNGV.L	P28700	sp|P28700|RXRA_MOUSE,tr|Q6LC96|Q6LC96_MOUSE,tr|A2AJP2|A2AJP2_MOUSE	1639.84	2	Retinoic acid receptor RXR-alpha OS=Mus musculus GN=Rxra PE=1 SV=1	4.37	-0.6691	15788
381	1	IK(1.000)EEPLDDYDYELG	021417_25471_HG_L.15886.15886.2	15886	NFNVV.IKEEPLDDYDYELG.ECPEG	V.IK[242.14]EEPLDDYDYELG.E	A2AWL7	sp|A2AWL7|MGAP_MOUSE,sp|A2AWL7-2|MGAP_MOUSE,sp|A2AWL7-3|MGAP_MOUSE,sp|A2AWL7-4|MGAP_MOUSE,tr|H7BX50|H7BX50_MOUSE,tr|E9QLG3|E9QLG3_MOUSE	1811.81	2	MAX gene-associated protein OS=Mus musculus GN=Mga PE=2 SV=1	3.71	551.421	c(15886, 15900, 12892, 15381, 16471)
92	0.9996	SNPDLK(1.000)LWEIG	021417_25471_HG_L.17303.17303.2	17303	DQVKA.SNPDLKLWEIG.KIIGG	A.SNPDLK[242.14]LWEIG.K	O54941	sp|O54941|SMCE1_MOUSE	1384.7	2	SWI\SNF-related matrix-associated actin-dependent regulator of chromatin subfamily E member 1 OS=Mus musculus GN=Smarce1 PE=1 SV=1	4.37	-0.088	17303
332	1	K(1.000)QFPTVPYLLG	021417_25471_HG_L.17964.17964.2	17964	KLLAN.KQFPTVPYLLG.VTNHE	N.K[242.14]QFPTVPYLLG.V	Q63880	sp|Q63880|EST3A_MOUSE	1375.75	2	Carboxylesterase 3A OS=Mus musculus GN=Ces3a PE=1 SV=2	8.59	-0.443	c(17964, 14956)
923	0.7946	CEK(0.005)NGNPK(0.995)QP	021417_25471_HG_L.19230.19230.2	19230	RNMIK.CEKNGNPKQP.SPNGN	K.C[228.06]EKNGNPK[242.14]QP.S	Q8CCH7	sp|Q8CCH7|FOG2_MOUSE,sp|Q8CCH7-3|FOG2_MOUSE	1352.61	2	Zinc finger protein ZFPM2 OS=Mus musculus GN=Zfpm2 PE=1 SV=2	8.2	3.3342	19230
62	0.9766	HGSAQVK(0.000)GHGK(0.000)K(1.000)V	021417_25472_HG_L.02649.02649.2	2649	HFDVS.HGSAQVKGHGKKV.ADALA	S.HGSAQVKGHGKK[242.14]V.A	P01942	sp|P01942|HBA_MOUSE,tr|Q91VB8|Q91VB8_MOUSE	1445.79	2	Hemoglobin subunit alpha OS=Mus musculus GN=Hba PE=1 SV=2	10.3	1.7706	2649
520	0.9959	ALPQVK(1.000)QETA	021417_25472_HG_L.06389.06389.2	6389	PSWVV.ALPQVKQETA.DAPEE	V.ALPQVK[242.14]QETA.D	Q9Z2E2	sp|Q9Z2E2|MBD1_MOUSE,sp|Q9Z2E2-2|MBD1_MOUSE,sp|Q9Z2E2-3|MBD1_MOUSE,sp|Q9Z2E2-4|MBD1_MOUSE,sp|Q9Z2E2-5|MBD1_MOUSE,tr|A0A0R4J159|A0A0R4J159_MOUSE	1197.64	2	Methyl-CpG-binding domain protein 1 OS=Mus musculus GN=Mbd1 PE=1 SV=2	6.05	0.2035	c(6389, 6731, 7418)
386	0.8995	SDESGGGSPK(1.000)PSP	021417_25472_HG_L.08707.08707.2	8707	MGDED.SDESGGGSPKPSP.KTAAR	D.SDESGGGSPK[242.14]PSP.K	B1AZP2	sp|B1AZP2|DLGP4_MOUSE,sp|B1AZP2-2|DLGP4_MOUSE,tr|B7ZNS2|B7ZNS2_MOUSE	1314.57	2	Disks large-associated protein 4 OS=Mus musculus GN=Dlgap4 PE=1 SV=1	4.37	2.6888	8707
41	1	K(1.000)TYFPHFDVS	021417_25472_HG_L.09574.09574.2	9574	SFPTT.KTYFPHFDVS.HGSAQ	T.K[242.14]TYFPHFDVS.H	P01942	sp|P01942|HBA_MOUSE,tr|Q91VB8|Q91VB8_MOUSE	1353.64	2	Hemoglobin subunit alpha OS=Mus musculus GN=Hba PE=1 SV=2	6.74	0.09	9574
494	0.9762	GIK(1.000)QEPDDGSYFPET	021417_25472_HG_L.10015.10015.2	10015	SAFPG.GIKQEPDDGSYFPET.SIPSS	G.GIK[242.14]QEPDDGSYFPET.S	Q8VII8	sp|Q8VII8|MCR_MOUSE,tr|A3KN90|A3KN90_MOUSE,tr|E9Q8M8|E9Q8M8_MOUSE,tr|D6RIL1|D6RIL1_MOUSE,tr|D3Z473|D3Z473_MOUSE	1795.79	2	Mineralocorticoid receptor OS=Mus musculus GN=Nr3c2 PE=1 SV=2	3.92	0.679	10015
83	0.9999	AFNDGLNHLDSLK(1.000)GT	021417_25472_HG_L.10175.10175.2	10175	KKVIT.AFNDGLNHLDSLKGT.FASLS	T.AFNDGLNHLDSLK[242.14]GT.F	P02088	sp|P02088|HBB1_MOUSE,tr|A8DUK4|A8DUK4_MOUSE,tr|E9Q223|E9Q223_MOUSE	1714.83	2	Hemoglobin subunit beta-1 OS=Mus musculus GN=Hbb-b1 PE=1 SV=2	5.21	0.4977	10175
664	0.9956	K(1.000)EEPLDPEEAEGPL	021417_25472_HG_L.11017.11017.2	11017	HPIHV.KEEPLDPEEAEGPL.SLVTT	V.K[242.14]EEPLDPEEAEGPL.S	P58462	sp|P58462|FOXP1_MOUSE,sp|P58462-2|FOXP1_MOUSE,sp|P58462-3|FOXP1_MOUSE,sp|P58462-4|FOXP1_MOUSE,sp|P58462-5|FOXP1_MOUSE,tr|E2S038|E2S038_MOUSE,tr|A0A0R4J1H9|A0A0R4J1H9_MOUSE,tr|A0A0R4J282|A0A0R4J282_MOUSE,tr|H3BLF2|H3BLF2_MOUSE,tr|H3BJM1|H3BJM1_MOUSE,tr|D3Z6Q3|D3Z6Q3_MOUSE,tr|D3Z6Q4|D3Z6Q4_MOUSE,tr|H3BJ24|H3BJ24_MOUSE,tr|H3BL33|H3BL33_MOUSE	1665.77	2	Forkhead box protein P1 OS=Mus musculus GN=Foxp1 PE=1 SV=1	3.83	0.2928	11017
273	0.9809	QGLLDRVK(1.000)DEPDNA	021417_25472_HG_L.11280.11280.2	11280	AVAPQ.QGLLDRVKDEPDNA.QEYSH	Q.QGLLDRVK[242.14]DEPDNA.Q	A2A791	sp|A2A791|ZMYM4_MOUSE,sp|A2A791-2|ZMYM4_MOUSE,tr|F6VYE2|F6VYE2_MOUSE	1665.8	2	Zinc finger MYM-type protein 4 OS=Mus musculus GN=Zmym4 PE=1 SV=1	4.23	0	11280
309	0.985	FMTEHFPYFK(1.000)T	021417_25472_HG_L.12274.12274.2	12274	SEIYN.FMTEHFPYFKT.APDGW	N.FMTEHFPYFK[242.14]T.A	Q61575	sp|Q61575|FOXN1_MOUSE	1560.71	2	Forkhead box protein N1 OS=Mus musculus GN=Foxn1 PE=1 SV=1	6.75	1.406	12274
252	0.9847	VK(1.000)PGLPYLDMV	021417_25472_HG_L.13153.13153.2	13153	ADMLM.VKPGLPYLDMV.REVKD	M.VK[242.14]PGLPYLDM[147.04]V.R	P10518	sp|P10518|HEM2_MOUSE	1360.71	2	Delta-aminolevulinic acid dehydratase OS=Mus musculus GN=Alad PE=1 SV=1	5.81	-2.5082	13153
359	0.8815	RIYDDYK(1.000)YIH	021417_25472_HG_L.13517.13517.2	13517	ARTVR.RIYDDYKYIH.CGRHP	R.RIYDDYK[242.14]YIH.C	Q8CBX0	sp|Q8CBX0|CSC1_MOUSE	1498.72	2	Calcium permeable stress-gated cation channel 1 OS=Mus musculus GN=Tmem63c PE=1 SV=1	6.74	-7.3207	c(13517, 16069)
413	0.9978	SDEELDAMFPEGYK(1.000)VLPPPA	021417_25472_HG_L.15636.15636.3	15636	RNRPL.SDEELDAMFPEGYKVLPPPA.GYVPI	L.SDEELDAM[147.04]FPEGYK[242.14]VLPPPA.G	Q99NB9	sp|Q99NB9|SF3B1_MOUSE,tr|G5E866|G5E866_MOUSE	2334.07	3	Splicing factor 3B subunit 1 OS=Mus musculus GN=Sf3b1 PE=1 SV=1	3.83	-0.3134	15636
155	0.8514	FMEEVK(0.001)SK(0.999)	021417_25472_HG_L.16682.16682.2	16682	ETHAA.FMEEVKSK.GPYIS	A.FMEEVKSK[242.14].G	Q05AA6	sp|Q05AA6|DRP2_MOUSE,tr|B1AV35|B1AV35_MOUSE	1110.54	2	Dystrophin-related protein 2 OS=Mus musculus GN=Drp2 PE=1 SV=1	6.14	902.846	16682
82	0.6843	CYK(0.000)TK(1.000)QS	021417_25472_HG_L.16771.16771.2	16771	SFPNP.CYKTKQS.PKSGG	P.C[228.06]YKTK[242.14]QS.P	Q9CWJ3	sp|Q9CWJ3|KTBL1_MOUSE	1095.5	2	KATNB1-like protein 1 OS=Mus musculus GN=Katnbl1 PE=2 SV=1	9.2	2.1133	16771
77	0.8174	PADK(1.000)GVLATCYNK(1.000)	021417_25472_HG_L.19029.19029.2	19029	HISAS.PADKGVLATCYNK.TTDSR	S.PADK[242.14]GVLATC[228.06]YNK[242.14].T	Q8K0G5	sp|Q8K0G5|TSSC1_MOUSE	1731.83	2	Protein TSSC1 OS=Mus musculus GN=Eipr1 PE=1 SV=2	8.57	-3.309	19029
250	0.6201	ISDSVVEPAAK(1.000)AA	021417_25473_HG_L.03283.03283.3	3283	ELKAA.ISDSVVEPAAKAA.LKLYH	A.ISDSVVEPAAK[242.14]AA.L	Q62468	sp|Q62468|VILI_MOUSE,tr|F6V2H5|F6V2H5_MOUSE	1370.7	3	Villin-1 OS=Mus musculus GN=Vil1 PE=1 SV=3	4.37	-9.0639	3283
786	0.9839	LLQHVK(1.000)AH	021417_25473_HG_L.04322.04322.2	4322	QALNE.LLQHVKAH.ATGAG	E.LLQHVK[242.14]AH.A	P26039	sp|P26039|TLN1_MOUSE,tr|F6S1V7|F6S1V7_MOUSE	1058.6	2	Talin-1 OS=Mus musculus GN=Tln1 PE=1 SV=2	8.76	-1.6113	4322
262	0.998	K(1.000)RFVFHNEQV	021417_25473_HG_L.05167.05167.2	5167	VNLAN.KRFVFHNEQV.YCPDC	N.K[242.14]RFVFHNEQV.Y	P97447	sp|P97447|FHL1_MOUSE,tr|A2AEX8|A2AEX8_MOUSE,tr|A2AEX6|A2AEX6_MOUSE	1416.73	2	Four and a half LIM domains protein 1 OS=Mus musculus GN=Fhl1 PE=1 SV=3	8.75	1.3767	5167
511	0.9974	K(1.000)MFVK(0.000)GAPEGV	021417_25473_HG_L.05499.05499.2	5499	AAVGN.KMFVKGAPEGV.IDRCN	N.K[242.14]M[147.04]FVKGAPEGV.L	Q8R429	sp|Q8R429|AT2A1_MOUSE,sp|O55143|AT2A2_MOUSE,sp|O55143-2|AT2A2_MOUSE	1291.66	2	Sarcoplasmic\endoplasmic reticulum calcium ATPase 1 OS=Mus musculus GN=Atp2a1 PE=1 SV=1	8.59	-0.8492	c(5499, 5965)
11	0.9933	TLTGK(1.000)TIT	021417_25473_HG_L.05509.05509.2	5509	QIFVK.TLTGKTIT.LEVEP	K.TLTGK[242.14]TIT.L	P62984	sp|P62984|RL40_MOUSE,sp|P62983|RS27A_MOUSE,sp|P0CG49|UBB_MOUSE,sp|P0CG49|UBB_MOUSE,sp|P0CG49|UBB_MOUSE,sp|P0CG49|UBB_MOUSE,sp|P0CG50|UBC_MOUSE,sp|P0CG50|UBC_MOUSE,sp|P0CG50|UBC_MOUSE,sp|P0CG50|UBC_MOUSE,sp|P0CG50|UBC_MOUSE,sp|P0CG50|UBC_MOUSE,sp|P0CG50|UBC_MOUSE,sp|P0CG50|UBC_MOUSE,sp|P0CG50|UBC_MOUSE,sp|P0CG50|UBC_MOUSE,tr|D3YYZ2|D3YYZ2_MOUSE,tr|A0A0A6YW67|A0A0A6YW67_MOUSE,tr|Q5SX22|Q5SX22_MOUSE…	947.529	2	Ubiquitin-60S ribosomal protein L40 OS=Mus musculus GN=Uba52 PE=1 SV=2	8.41	-1.0927	5509
425	0.6919	MNK(1.000)GSFLELL	021417_25473_HG_L.05956.05956.2	5956	QSVSP.MNKGSFLELL.ELRAR	P.MNK[242.14]GSFLELL.E	Q3TJB1	tr|Q3TJB1|Q3TJB1_MOUSE,tr|A2A7T8|A2A7T8_MOUSE	1264.65	2	Putative uncharacterized protein OS=Mus musculus GN=Zmym1 PE=1 SV=1	5.75	-9.5409	5956
349	0.9962	FSADEK(1.000)VA	021417_25473_HG_L.05992.05992.2	5992	VDILG.FSADEKVA.IYKLT	G.FSADEK[242.14]VA.L	Q5SX39	sp|Q5SX39|MYH4_MOUSE	979.461	2	Myosin-4 OS=Mus musculus GN=Myh4 PE=2 SV=1	4.37	-0.8084	5992
28	0.9082	PAPAPAPAPAK(0.004)PK(0.959)EEK(0.037)I	021417_25473_HG_L.06290.06290.3	6290	AAAPA.PAPAPAPAPAKPKEEKI.DLSAI	A.PAPAPAPAPAKPKEEK[242.14]I.D	P05977	sp|P05977|MYL1_MOUSE,tr|E0CZ30|E0CZ30_MOUSE	1825.01	3	Myosin light chain 1\3, skeletal muscle isoform OS=Mus musculus GN=Myl1 PE=1 SV=2	8.9	549.606	c(6290, 6301, 3499, 6967, 6980, 6981)
32104	0.9909	AENQFGISK(0.000)PLK(1.000)S	021417_25473_HG_L.08105.08105.2	8105	HFRVS.AENQFGISKPLKS.EEPVI	S.AENQFGISKPLK[242.14]S.E	A2ASS6	sp|A2ASS6|TITIN_MOUSE,sp|A2ASS6-2|TITIN_MOUSE,tr|E9Q8K5|E9Q8K5_MOUSE,tr|E9Q8N1|E9Q8N1_MOUSE	1531.8	2	Titin OS=Mus musculus GN=Ttn PE=1 SV=1	8.64	0.1592	c(8105, 8804, 8828)
1835	1	VRELENEVENEQK(1.000)RNIEAV	021417_25473_HG_L.09339.09339.3	9339	KLEAR.VRELENEVENEQKRNIEAV.KGLRK	R.VRELENEVENEQK[242.14]RNIEAV.K	Q5SX39	sp|Q5SX39|MYH4_MOUSE	2411.2	3	Myosin-4 OS=Mus musculus GN=Myh4 PE=2 SV=1	4.48	0.2275	c(9339, 8323, 10330)
360	0.9163	EK(1.000)IFQNAPTDPT	021417_25473_HG_L.10007.10007.2	10007	YVDKL.EKIFQNAPTDPT.QDFST	L.EK[242.14]IFQNAPTDPT.Q	P56399	sp|P56399|UBP5_MOUSE,tr|Q3U4W8|Q3U4W8_MOUSE	1473.71	2	Ubiquitin carboxyl-terminal hydrolase 5 OS=Mus musculus GN=Usp5 PE=1 SV=1	4.37	-2.8952	c(10007, 10978)
15	1	YK(1.000)PQEEYPDLS	021417_25473_HG_L.10411.10411.2	10411	KFKLN.YKPQEEYPDLS.KHNNH	N.YK[242.14]PQEEYPDLS.K	P07310	sp|P07310|KCRM_MOUSE	1481.67	2	Creatine kinase M-type OS=Mus musculus GN=Ckm PE=1 SV=1	4.14	-0.4114	c(10411, 10792, 11408)
30428	0.9801	VIIK(1.000)EPQIEPT	021417_25473_HG_L.12097.12097.2	12097	EAFSS.VIIKEPQIEPT.ADLTG	S.VIIK[242.14]EPQIEPT.A	A2ASS6	sp|A2ASS6|TITIN_MOUSE,sp|A2ASS6-2|TITIN_MOUSE,tr|E9Q8K5|E9Q8K5_MOUSE,tr|E9Q8N1|E9Q8N1_MOUSE	1379.77	2	Titin OS=Mus musculus GN=Ttn PE=1 SV=1	4.53	-1.9435	c(12097, 12613, 10758, 13155)
23423	1	K(1.000)YGVGEPLESEPV	021417_25473_HG_L.12178.12178.2	12178	VMAVN.KYGVGEPLESEPV.LAVDP	N.K[242.14]YGVGEPLESEPV.L	A2ASS6	sp|A2ASS6|TITIN_MOUSE,sp|A2ASS6-2|TITIN_MOUSE,tr|E9Q8K5|E9Q8K5_MOUSE,tr|E9Q8N1|E9Q8N1_MOUSE	1516.74	2	Titin OS=Mus musculus GN=Ttn PE=1 SV=1	4.25	0.5626	c(12178, 13251)
25587	1	K(1.000)YGVGEPLESAPV	021417_25473_HG_L.12627.12627.2	12627	IMAVN.KYGVGEPLESAPV.LMKNP	N.K[242.14]YGVGEPLESAPV.L	A2ASS6	sp|A2ASS6|TITIN_MOUSE,sp|A2ASS6-2|TITIN_MOUSE,tr|E9Q8K5|E9Q8K5_MOUSE,tr|E9Q8N1|E9Q8N1_MOUSE	1458.74	2	Titin OS=Mus musculus GN=Ttn PE=1 SV=1	4.53	686.782	c(12627, 13732)
28834	1	K(1.000)YGIGEPLESEPV	021417_25473_HG_L.13413.13413.2	13413	VRAVN.KYGIGEPLESEPV.VAKNA	N.K[242.14]YGIGEPLESEPV.V	A2ASS6	sp|A2ASS6|TITIN_MOUSE,sp|A2ASS6-2|TITIN_MOUSE,tr|E9Q8K5|E9Q8K5_MOUSE,tr|E9Q8N1|E9Q8N1_MOUSE	1530.76	2	Titin OS=Mus musculus GN=Ttn PE=1 SV=1	4.25	0.2389	c(13413, 14478, 14590)
88	0.9975	QDNK(1.000)ADVILK(0.000)Y	021417_25473_HG_L.13689.13689.2	13689	GLRDY.QDNKADVILKY.NADEA	Y.QDNK[242.14]ADVILKY.N	Q8BMJ3	sp|Q8BMJ3|IF1AX_MOUSE,sp|Q60872|IF1A_MOUSE,tr|Q3UTA4|Q3UTA4_MOUSE,tr|Q3TQZ4|Q3TQZ4_MOUSE,tr|J3QP87|J3QP87_MOUSE,tr|J3QNT6|J3QNT6_MOUSE,tr|J3QPQ5|J3QPQ5_MOUSE,tr|J3QQ02|J3QQ02_MOUSE,tr|J3QPI8|J3QPI8_MOUSE,tr|F6YNI8|F6YNI8_MOUSE,tr|M0QWL1|M0QWL1_MOUSE	1402.71	2	Eukaryotic translation initiation factor 1A, X-chromosomal OS=Mus musculus GN=Eif1ax PE=2 SV=3	5.96	-0.1738	13689
26670	0.9952	K(1.000)YGIGEALESEPV	021417_25473_HG_L.13735.13735.2	13735	VMAVN.KYGIGEALESEPV.IACNP	N.K[242.14]YGIGEALESEPV.L	A2ASS6	sp|A2ASS6|TITIN_MOUSE,sp|A2ASS6-2|TITIN_MOUSE,tr|E9Q8K5|E9Q8K5_MOUSE,tr|E9Q8N1|E9Q8N1_MOUSE	1504.74	2	Titin OS=Mus musculus GN=Ttn PE=1 SV=1	4.25	-1.0532	c(13735, 14814)
160	1	K(1.000)VIHDNFGIV	021417_25473_HG_L.15138.15138.2	15138	LAPLA.KVIHDNFGIV.EGLMT	A.K[242.14]VIHDNFGIV.E	P16858	sp|P16858|G3P_MOUSE,tr|A0A1D5RLD8|A0A1D5RLD8_MOUSE,tr|S4R257|S4R257_MOUSE,tr|A0A0A0MQF6|A0A0A0MQF6_MOUSE,tr|S4R1W1|S4R1W1_MOUSE,tr|V9GX06|V9GX06_MOUSE	1254.67	2	Glyceraldehyde-3-phosphate dehydrogenase OS=Mus musculus GN=Gapdh PE=1 SV=2	6.74	-1.2628	c(15138, 16231)
118	0.9926	DLGIK(1.000)YDPSI	021417_25473_HG_L.15677.15677.2	15677	IQEHI.DLGIKYDPSI.GIYGL	L.DLGIK[242.14]YDPSI.G	Q9CXW4	sp|Q9CXW4|RL11_MOUSE,tr|E9PZB3|E9PZB3_MOUSE,tr|A2BH06|A2BH06_MOUSE	1233.62	2	60S ribosomal protein L11 OS=Mus musculus GN=Rpl11 PE=1 SV=4	4.21	0.3952	15677
2392	1	LFGFSFNAPLK(1.000)NS	021417_25473_HG_L.19075.19075.2	19075	SATGS.LFGFSFNAPLKNS.NSEMT	S.LFGFSFNAPLK[242.14]NS.N	Q9ERU9	sp|Q9ERU9|RBP2_MOUSE	1554.78	2	E3 SUMO-protein ligase RanBP2 OS=Mus musculus GN=Ranbp2 PE=1 SV=2	8.75	0.5489	c(19075, 19914, 19921)
26	1	AAPAPAPAPAPAPAK(1.000)PK(0.000)EEK(0.000)I	021417_25474_HG_L.06942.06942.4	6942	VKKPA.AAPAPAPAPAPAPAKPKEEKI.DLSAI	A.AAPAPAPAPAPAPAK[242.14]PKEEKI.D	P05977	sp|P05977|MYL1_MOUSE,tr|E0CZ30|E0CZ30_MOUSE	2135.17	4	Myosin light chain 1\3, skeletal muscle isoform OS=Mus musculus GN=Myl1 PE=1 SV=2	8.54	-0.3424	6942
917	0.9944	K(0.000)SGYRMAK(1.000)PDH	021417_25474_HG_L.07301.07301.2	7301	FYNKI.KSGYRMAKPDH.ATSEV	L.KSGYRM[147.04]AK[242.14]PDH.A	P26618	sp|P26618|PGFRA_MOUSE	1418.67	2	Platelet-derived growth factor receptor alpha OS=Mus musculus GN=Pdgfra PE=1 SV=3	9.7	0.0859	7301
328	0.8177	K(1.000)IK(0.000)IIAPPERK(0.000)YSV	021417_25474_HG_L.07523.07523.4	7523	APSTM.KIKIIAPPERKYSV.WIGGS	M.K[242.14]IKIIAPPERKYSV.W	P62737	sp|P62737|ACTA_MOUSE,sp|P68134|ACTS_MOUSE,sp|Q8BFZ3|ACTBL_MOUSE,sp|P60710|ACTB_MOUSE,sp|P63268|ACTH_MOUSE,sp|P68033|ACTC_MOUSE,sp|P63260|ACTG_MOUSE,tr|B1ATY1|B1ATY1_MOUSE,tr|E9Q1F2|E9Q1F2_MOUSE	1755.04	4	Actin, aortic smooth muscle OS=Mus musculus GN=Acta2 PE=1 SV=1	10	-1.0409	7523
4498	0.9977	EPEPEPEPEPEK(1.000)A	021417_25474_HG_L.07747.07747.2	7747	EEPPP.EPEPEPEPEPEKA.DTENG	P.EPEPEPEPEPEK[242.14]A.D	E9PZQ0	sp|E9PZQ0|RYR1_MOUSE,tr|A0A1L1SQG7|A0A1L1SQG7_MOUSE,tr|K3W4M2|K3W4M2_MOUSE	1590.7	2	Ryanodine receptor 1 OS=Mus musculus GN=Ryr1 PE=1 SV=1	3.9	-0.4599	7747
4931	0.9719	LLK(1.000)QESPAPEPS	021417_25474_HG_L.07783.07783.2	7783	LDILS.LLKQESPAPEPS.IQHSY	S.LLK[242.14]QESPAPEPS.L	Q6PDK2	sp|Q6PDK2|KMT2D_MOUSE,tr|A0A0A0MQ73|A0A0A0MQ73_MOUSE	1408.72	2	Histone-lysine N-methyltransferase 2D OS=Mus musculus GN=Kmt2d PE=1 SV=2	4.53	709.558	c(7783, 7798)
487	0.9966	EK(1.000)LQQFFNHHM	021417_25474_HG_L.08248.08248.2	8248	INFTN.EKLQQFFNHHM.FVLEQ	N.EK[242.14]LQQFFNHHM[147.04].F	Q5SX39	sp|Q5SX39|MYH4_MOUSE,sp|Q91Z83|MYH7_MOUSE,sp|Q5SX40|MYH1_MOUSE,sp|P13542|MYH8_MOUSE,sp|P13541|MYH3_MOUSE,sp|Q02566|MYH6_MOUSE,tr|B1AR69|B1AR69_MOUSE,tr|G3UW82|G3UW82_MOUSE	1587.73	2	Myosin-4 OS=Mus musculus GN=Myh4 PE=2 SV=1	7.01	0.2304	8248
296	0.8632	AMK(0.000)EK(0.999)TISGMK(0.000)NIIA	021417_25474_HG_L.11412.11412.3	11412	LGESL.AMKEKTISGMKNIIA.EMEQA	L.AMKEK[242.14]TISGM[147.04]KNIIA.E	Q6NY15	sp|Q6NY15|TSG10_MOUSE,sp|Q6NY15-2|TSG10_MOUSE,sp|Q6NY15-3|TSG10_MOUSE	1763.93	3	Testis-specific gene 10 protein OS=Mus musculus GN=Tsga10 PE=1 SV=1	9.7	-5.4923	11412
67	0.9831	NK(1.000)IVHFSVNAC	021417_25474_HG_L.14355.14355.2	14355	YDRLQ.NKIVHFSVNAC.LTPIC	Q.NK[242.14]IVHFSVNAC[228.06].L	Q00519	sp|Q00519|XDH_MOUSE	1469.71	2	Xanthine dehydrogenase\oxidase OS=Mus musculus GN=Xdh PE=1 SV=5	8.23	-1.7418	14355
86	0.9881	QDNK(1.000)ADVLLK(0.000)Y	021417_25474_HG_L.14773.14773.2	14773	GLQDY.QDNKADVLLKY.NPDEA	Y.QDNK[242.14]ADVLLKY.N	J3QPQ5	tr|J3QPQ5|J3QPQ5_MOUSE,sp|Q8BMJ3|IF1AX_MOUSE,sp|Q60872|IF1A_MOUSE,tr|Q3UTA4|Q3UTA4_MOUSE,tr|Q3TQZ4|Q3TQZ4_MOUSE,tr|J3QP87|J3QP87_MOUSE,tr|J3QNT6|J3QNT6_MOUSE,tr|J3QQ02|J3QQ02_MOUSE,tr|J3QPI8|J3QPI8_MOUSE,tr|F6YNI8|F6YNI8_MOUSE,tr|M0QWL1|M0QWL1_MOUSE	1402.71	2	Uncharacterized protein OS=Mus musculus GN=Gm10264 PE=3 SV=1	5.96	-0.3476	14773
154	0.9977	WAAFPPDVGGNVDYK(1.000)	021417_25474_HG_L.17226.17226.2	17226	EIKNM.WAAFPPDVGGNVDYK.NICYV	M.WAAFPPDVGGNVDYK[242.14].N	P97457	sp|P97457|MLRS_MOUSE,tr|A0A0U1RP93|A0A0U1RP93_MOUSE	1748.82	2	Myosin regulatory light chain 2, skeletal muscle isoform OS=Mus musculus GN=Mylpf PE=1 SV=3	4.21	-0.9761	17226
651	0.9979	STFPDVK(1.000)PDLEDVDGV	021417_25474_HG_L.18514.18514.2	18514	PVGPG.STFPDVKPDLEDVDGV.LFVSF	G.STFPDVK[242.14]PDLEDVDGV.L	A2AWL7	sp|A2AWL7|MGAP_MOUSE,sp|A2AWL7-2|MGAP_MOUSE,sp|A2AWL7-3|MGAP_MOUSE,sp|A2AWL7-4|MGAP_MOUSE,tr|H7BX50|H7BX50_MOUSE,tr|E9QLG3|E9QLG3_MOUSE	1845.86	2	MAX gene-associated protein OS=Mus musculus GN=Mga PE=2 SV=1	3.71	-0.3964	18514
631	0.9839	FFDLK(1.000)IDNEK(1.000)	021417_25471_HG_L.12962.12962.2	12962	DRTLV.FFDLKIDNEK.N----	V.FFDLK[242.14]IDNEK[242.14].N	D3Z3A6	tr|D3Z3A6|D3Z3A6_MOUSE,tr|F7BTZ2|F7BTZ2_MOUSE	1495.73	2	Protein PML OS=Mus musculus GN=Pml PE=1 SV=1	4.56	-1.7931	12962
161	1	VEVK(1.000)QEEDIK(1.000)PSPPLVSNPQLS	021417_25472_HG_L.10939.10939.3	10939	PVAIT.VEVKQEEDIKPSPPLVSNPQLS.DTLEQ	T.VEVK[242.14]QEEDIK[242.14]PSPPLVSNPQLS.D	Q8BKE5	sp|Q8BKE5|FSBP_MOUSE,sp|Q8BKE5-2|FSBP_MOUSE	2660.37	3	Fibrinogen silencer-binding protein OS=Mus musculus GN=Fsbp PE=2 SV=1	4.41	-0.8937	10939
86	0.8174	PADK(1.000)GVLATCYNK(1.000)	021417_25472_HG_L.19029.19029.2	19029	HISAS.PADKGVLATCYNK.TTDSR	S.PADK[242.14]GVLATC[228.06]YNK[242.14].T	Q8K0G5	sp|Q8K0G5|TSSC1_MOUSE	1731.83	2	Protein TSSC1 OS=Mus musculus GN=Eipr1 PE=1 SV=2	8.57	-3.309	19029

## Sheet: MouseLiver_UniqueProteins
accession
Q08EG8
Q03265
P62984
P01942
Q61176
Q60953
O70133-2
Q921I1
Q6P5D8
P46061
Q8K310
P06537
Q02053
P00683
Q64318
P01649
Q8K0L9
A2A791
P16460
Q62318
Q80WC3
Q6P7T9
Q8C196
Q61550
P45448
Q5F293
Q8R3B7
Q8BTI8
Q7TQK1
Q91Y97
G5E8L5
P02089
D3Z3A6
Q9ESZ8
Q9ESZ8-2
Q8K0G8
Q8BKE5
Q9WTN3
Q9DCN2
E9Q2S7
A2AWL7
Q9ER74
P28700
O54941
Q63880
Q8CCH7
Q9Z2E2
B1AZP2
Q8VII8
P02088
P58462
Q61575
P10518
Q8CBX0
Q99NB9
Q05AA6
Q9CWJ3
Q8K0G5

[truncated: 2 more sheets: MouseLiver_UniquePeptides, MouseLiver_UniqueSites]
